# Supplementary material for: Prophage Carriage and Genetic Diversity within Environmental Isolates of Clostridioides difficile
Source: Int J Mol Sci. 2023 Dec 19;25(1):2. doi: 10.3390/ijms25010002 (PMC10778935; doi:10.3390/ijms25010002)
Supplement: Supplementary file 1 [file ijms-25-00002-s001.zip › Table S1.xlsx]

## Sheet: Tabelle1
Table S1. Prophages identified in genomes of environmental C. difficile isolates. The phages with the highest number of matches are displayed on the left side. * The prophage sequences were categorized into intact, incomplete, and questionable based on score values of >90, <70, and 70-90, respectively.
Strain name/(RT/ST)	Acession No.	Region	Region length	Completeness (score*)	Contig/Region position	tRNA	Total No. of ORF	Phage hit protein No.	GC (%)	Mostly matched phages (Most phage hits)
C. difficile RSS1	JAVJGF000000000.1	1	52.6kb	intact (150)	contig1:116415-169083	0	81	71	28.78	PHAGE_Clostr_phiMMP01_NC_028883(33),PHAGE_Clostr_CDMH1_NC_024144(30),PHAGE_Clostr_phiC2_NC_009231(29),PHAGE_Clostr_phiMMP03_NC_028959(28),PHAGE_Clostr_phiCDHM19_NC_028996(17),PHAGE_Clostr_phiMMP02_NC_019421(17),PHAGE_Clostr_CDKM9_NC_048642(12),PHAGE_Clostr_phiCD505_NC_028764(11),PHAGE_Clostr_CDKM15_NC_048643(9),PHAGE_Clostr_phiCD27_NC_011398(9),PHAGE_Clostr_phiCD119_NC_007917(7),PHAGE_Clostr_phiC…
RT005/ST6		2	60.7kb	intact (130)	contig1:240092-1300795	0	72	48	28.03	PHAGE_Clostr_phiMMP01_NC_028883(27),PHAGE_Clostr_phiMMP03_NC_028959(25),PHAGE_Clostr_phiC2_NC_009231(25),PHAGE_Clostr_CDMH1_NC_024144(24),PHAGE_Clostr_phiCT453A_NC_028991(7),PHAGE_Clostr_phiCDHM19_NC_028996(6),PHAGE_Clostr_phiCT9441A_NC_029022(5),PHAGE_Clostr_CDKM15_NC_048643(5),PHAGE_Thermu_OH2_NC_021784(5),PHAGE_Clostr_phiMMP02_NC_019421(4),PHAGE_Clostr_phiCD211_NC_029048(4),PHAGE_Clostr_phiMMP…
		3	27.4kb	incomplete (60)	contig1:1425690-1453133	0	30	24	27.72	PHAGE_Clostr_phiCDHM19_NC_028996(10),PHAGE_Clostr_phiCD119_NC_007917(7),PHAGE_Clostr_phiCD481_1_NC_028951(7),PHAGE_Clostr_phiCDHM14_NC_048665(6),PHAGE_Clostr_phiCD506_NC_028838(6),PHAGE_Clostr_phiCTC2B_NC_030951(4),PHAGE_Clostr_phiCT19406B_NC_030947(4),PHAGE_Clostr_phiCDHM11_NC_029001(4),PHAGE_Clostr_phiCT453B_NC_029004(3),PHAGE_Clostr_phiMMP04_NC_019422(3),PHAGE_Clostr_CDMH1_NC_024144(2),PHAGE_C…
		4	14Kb	incomplete (30)	contig1:2473122-2487178	0	27	13	25.4	PHAGE_Clostr_CDKM9_NC_048642(4),PHAGE_Clostr_CDMH1_NC_024144(3),PHAGE_Clostr_CDKM15_NC_048643(3),PHAGE_Clostr_phiC2_NC_009231(2),PHAGE_Brevib_Jimmer1_NC_029104(2),PHAGE_Brevib_Jimmer2_NC_041976(2),PHAGE_Brevib_Osiris_NC_028969(2),PHAGE_Clostr_phiMMP01_NC_028883(2),PHAGE_Clostr_phiMMP03_NC_028959(2),PHAGE_Lactob_phiAT3_NC_005893(1),PHAGE_Clostr_phiCD6356_NC_015262(1),PHAGE_Geobac_E3_NC_029073(1),P…
		5	64.7Kb	intact (150)	contig1:3652291-3717023	0	69	62	28.3	PHAGE_Clostr_CDMH1_NC_024144(32),PHAGE_Clostr_phiC2_NC_009231(24),PHAGE_Clostr_phiMMP01_NC_028883(24),PHAGE_Clostr_phiMMP03_NC_028959(23),PHAGE_Clostr_phiCDHM19_NC_028996(21),PHAGE_Clostr_phiCD27_NC_011398(14),PHAGE_Clostr_CDKM9_NC_048642(13),PHAGE_Clostr_phiMMP02_NC_019421(11),PHAGE_Clostr_phiCD505_NC_028764(11),PHAGE_Clostr_phiCD119_NC_007917(10),PHAGE_Clostr_phiCT9441A_NC_029022(8),PHAGE_Clost…
		6	125.5Kb	intact (120)	contig2:3564-129119	2 (Ile-TAT; Ser-GCT)	169	150	26.36	PHAGE_Clostr_phiCD211_NC_029048(128),PHAGE_Clostr_c_st_NC_007581(12),PHAGE_Brevib_Sundance_NC_028749(11),PHAGE_Geobac_E3_NC_029073(11),PHAGE_Bacill_vB_BanS_Tsamsa_NC_023007(8),PHAGE_Clostr_phiMMP02_NC_019421(7),PHAGE_Clostr_phiCDHM19_NC_028996(6),PHAGE_Lactoc_WRP3_NC_027341(6),PHAGE_Staphy_SPbeta_like_NC_029119(6),PHAGE_Bacill_SPbeta_NC_001884(6),PHAGE_Clostr_CDKM15_NC_048643(5),PHAGE_Lactoc_phiL…
		7	41.9Kb	intact (140)	contig3:6204-48136	0	58	45	28.74	PHAGE_Clostr_phiCDHM19_NC_028996(19),PHAGE_Clostr_phiCD119_NC_007917(13),PHAGE_Clostr_phiCD506_NC_028838(7),PHAGE_Clostr_phiCD6356_NC_015262(6),PHAGE_Clostr_phiCTC2B_NC_030951(6),PHAGE_Clostr_phiCT19406B_NC_030947(6),PHAGE_Clostr_phiCDHM13_NC_029116(6),PHAGE_Clostr_phiCD481_1_NC_028951(6),PHAGE_Clostr_phiCT453B_NC_029004(5),PHAGE_Clostr_phiCDHM11_NC_029001(5),PHAGE_Clostr_phiCD211_NC_029048(4),PH…
		8	36.7Kb	intact (150)	contig4:351-37135	0	51	49	28.95	PHAGE_Clostr_phiCD6356_NC_015262(36),PHAGE_Clostr_phiCD146_NC_028958(10),PHAGE_Clostr_phiCD111_NC_028905(10),PHAGE_Clostr_phiCD506_NC_028838(9),PHAGE_Clostr_phiCD38_2_NC_015568(9),PHAGE_Clostr_phiCD481_1_NC_028951(8),PHAGE_Clostr_phiCDHM11_NC_029001(6),PHAGE_Lister_2389_NC_003291(6),PHAGE_Lister_LP_030_2_NC_021539(6),PHAGE_Clostr_phiCDHM14_NC_048665(6),PHAGE_Clostr_phiMMP04_NC_019422(5),PHAGE_Clo…
C. difficile RSS2	CP133835.1	1	53.4Kb	intact (150)	545139-598628	0	82	77	28.51	PHAGE_Clostr_CDMH1_NC_024144(44),PHAGE_Clostr_phiMMP03_NC_028959(44),PHAGE_Clostr_phiC2_NC_009231(42),PHAGE_Clostr_phiMMP01_NC_028883(35),PHAGE_Clostr_phiCDHM19_NC_028996(24),PHAGE_Clostr_phiMMP02_NC_019421(16),PHAGE_Clostr_CDKM15_NC_048643(14),PHAGE_Clostr_phiCD119_NC_007917(14),PHAGE_Clostr_CDKM9_NC_048642(13),PHAGE_Clostr_phiCD505_NC_028764(12),PHAGE_Clostr_phiCD27_NC_011398(12),PHAGE_Clostr_p…
RT090/ST1073		2	20.5Kb	incomplete (30)	738569-759072	0	18	11	27.1	PHAGE_Clostr_phiCDHM19_NC_028996(4),PHAGE_Clostr_phiMMP02_NC_019421(3),PHAGE_Clostr_CDMH1_NC_024144(3),PHAGE_Clostr_phiMMP04_NC_019422(2),PHAGE_Bacill_phBC6A52_NC_004821(2),PHAGE_Clostr_phiCD211_NC_029048(2),PHAGE_Clostr_phiC2_NC_009231(2),PHAGE_Paenib_Jacopo_NC_048718(1),PHAGE_Clostr_phiCT453A_NC_028991(1),PHAGE_Clostr_phiCD27_NC_011398(1),PHAGE_Clostr_c_st_NC_007581(1),PHAGE_Mycoba_Panchino_NC_…
		3	5.8Kb	incomplete (20)	1738251-1744067	0	9	6	23.86	PHAGE_Clostr_CDKM9_NC_048642(2),PHAGE_Clostr_phiMMP03_NC_028959(2),PHAGE_Clostr_CDKM15_NC_048643(2),PHAGE_Clostr_phiC2_NC_009231(2),PHAGE_Clostr_phiMMP01_NC_028883(2),PHAGE_Brocho_A9_NC_015253(1),PHAGE_Vibrio_1.026.O._10N.222.49.C7_NC_049430(1),PHAGE_Synech_ACG_2014f_NC_047714(1),PHAGE_Brevib_Abouo_NC_029029(1),PHAGE_Brevib_Jimmer2_NC_041976(1),PHAGE_Lactoc_bIL312_NC_002671(1),PHAGE_Entero_EFP01_…
		4	56.3Kb	intact (140)	2559002-2615353	0	79	70	28.81	PHAGE_Clostr_phiMMP01_NC_028883(33),PHAGE_Clostr_phiC2_NC_009231(32),PHAGE_Clostr_phiMMP03_NC_028959(31),PHAGE_Clostr_CDMH1_NC_024144(29),PHAGE_Clostr_phiCT453A_NC_028991(15),PHAGE_Clostr_CDKM9_NC_048642(9),PHAGE_Clostr_phiCDHM19_NC_028996(8),PHAGE_Clostr_phiMMP02_NC_019421(7),PHAGE_Clostr_phiCD505_NC_028764(7),PHAGE_Clostr_phiCD6356_NC_015262(5),PHAGE_Clostr_CDKM15_NC_048643(4),PHAGE_Clostr_phiC…
		5	27.2Kb	incomplete (60)	2830013-2857306	0	30	24	27.95	PHAGE_Clostr_phiCDHM19_NC_028996(11),PHAGE_Clostr_phiCD481_1_NC_028951(7),PHAGE_Clostr_phiCD119_NC_007917(7),PHAGE_Clostr_phiCD506_NC_028838(7),PHAGE_Clostr_phiCDHM14_NC_048665(6),PHAGE_Clostr_phiCTC2B_NC_030951(5),PHAGE_Clostr_phiCT19406B_NC_030947(5),PHAGE_Clostr_phiCDHM11_NC_029001(4),PHAGE_Clostr_phiCT453B_NC_029004(4),PHAGE_Clostr_phiCDHM13_NC_029116(3),PHAGE_Clostr_phiMMP04_NC_019422(3),PHA…
		6	18.1Kb	incomplete (40)	4064686-4082804	0	16	13	29.82	PHAGE_Escher_ESCO13_NC_047770(4),PHAGE_Escher_ESCO5_NC_047776(4),PHAGE_Entero_phi92_NC_023693(4),PHAGE_Escher_vB_EcoM_Schickermooser_NC_048196(4),PHAGE_Escher_phAPEC8_NC_020079(4),PHAGE_Prochl_P_SSM2_NC_006883(3),PHAGE_Geobac_E3_NC_029073(3),PHAGE_Clostr_phiCD211_NC_029048(2),PHAGE_Prochl_P_SSM7_NC_015290(2),PHAGE_Clostr_c_st_NC_007581(2),PHAGE_Synech_S_MbCM100_NC_023584(2),PHAGE_Pseudo_UFV_P2_NC…
C. difficile RSS3	CP133834.1	1	18.1Kb	incomplete (40)	286253-304371	0	16	13	29.84	PHAGE_Escher_ESCO5_NC_047776(4),PHAGE_Entero_phi92_NC_023693(4),PHAGE_Escher_ESCO13_NC_047770(4),PHAGE_Escher_phAPEC8_NC_020079(4),PHAGE_Escher_vB_EcoM_Schickermooser_NC_048196(4),PHAGE_Geobac_E3_NC_029073(3),PHAGE_Prochl_P_SSM2_NC_006883(3),PHAGE_Clostr_c_st_NC_007581(2),PHAGE_Synech_S_MbCM100_NC_023584(2),PHAGE_Prochl_P_SSM7_NC_015290(2),PHAGE_Clostr_phiCD211_NC_029048(2),PHAGE_Helico_phiHP33_N…
RT011/ST36		2	27.3Kb	incomplete (60)	1395659-1422967	0	30	24	27.93	PHAGE_Clostr_phiCDHM19_NC_028996(10),PHAGE_Clostr_phiCD506_NC_028838(7),PHAGE_Clostr_phiCD119_NC_007917(7),PHAGE_Clostr_phiCD481_1_NC_028951(7),PHAGE_Clostr_phiCDHM14_NC_048665(6),PHAGE_Clostr_phiCDHM11_NC_029001(5),PHAGE_Clostr_phiCTC2B_NC_030951(4),PHAGE_Clostr_phiCT19406B_NC_030947(4),PHAGE_Clostr_phiCT453B_NC_029004(3),PHAGE_Clostr_phiMMP04_NC_019422(3),PHAGE_Clostr_phiCDHM13_NC_029116(3),PHA…
		3	57.8Kb	intact (140)	1637294-1695157	0	78	64	28.53	PHAGE_Clostr_phiC2_NC_009231(32),PHAGE_Clostr_phiMMP03_NC_028959(31),PHAGE_Clostr_phiMMP01_NC_028883(29),PHAGE_Clostr_CDMH1_NC_024144(23),PHAGE_Clostr_phiCT453A_NC_028991(14),PHAGE_Clostr_CDKM15_NC_048643(8),PHAGE_Clostr_phiCD27_NC_011398(6),PHAGE_Clostr_CDKM9_NC_048642(6),PHAGE_Clostr_phiMMP02_NC_019421(6),PHAGE_Thermu_OH2_NC_021784(6),PHAGE_Clostr_phiCD505_NC_028764(4),PHAGE_Clostr_phiCDHM11_NC…
		4	13.6Kb	incomplete (30)	2480092-2493744	0	22	12	25.58	PHAGE_Clostr_CDKM9_NC_048642(3),PHAGE_Clostr_CDKM15_NC_048643(3),PHAGE_Clostr_CDMH1_NC_024144(2),PHAGE_Clostr_phiC2_NC_009231(2),PHAGE_Brevib_Jimmer2_NC_041976(2),PHAGE_Clostr_phiMMP03_NC_028959(2),PHAGE_Brevib_Jimmer1_NC_029104(2),PHAGE_Clostr_phiMMP01_NC_028883(2),PHAGE_Brevib_Osiris_NC_028969(2),PHAGE_Geobac_E3_NC_029073(1),PHAGE_Entero_EFP01_NC_047796(1),PHAGE_Lactob_phiAT3_NC_005893(1),PHAGE…
C. difficile RSS4	JAVJGE000000000.1	1	66.7Kb	intact (150)	contig1:458061-524767	0	67	60	28.32	PHAGE_Clostr_CDMH1_NC_024144(33),PHAGE_Clostr_phiC2_NC_009231(25),PHAGE_Clostr_phiMMP03_NC_028959(23),PHAGE_Clostr_phiMMP01_NC_028883(22),PHAGE_Clostr_phiCDHM19_NC_028996(21),PHAGE_Clostr_phiCD27_NC_011398(14),PHAGE_Clostr_CDKM9_NC_048642(13),PHAGE_Clostr_phiCD505_NC_028764(11),PHAGE_Clostr_phiMMP02_NC_019421(11),PHAGE_Clostr_phiCD119_NC_007917(10),PHAGE_Clostr_phiCT9441A_NC_029022(8),PHAGE_Clost…
UC/ST6		2	14Kb	incomplete (30)	contig1:1682671-1696727	0	28	13	25.4	PHAGE_Clostr_CDKM9_NC_048642(4),PHAGE_Clostr_CDMH1_NC_024144(3),PHAGE_Clostr_CDKM15_NC_048643(3),PHAGE_Clostr_phiMMP01_NC_028883(2),PHAGE_Brevib_Jimmer2_NC_041976(2),PHAGE_Brevib_Osiris_NC_028969(2),PHAGE_Brevib_Jimmer1_NC_029104(2),PHAGE_Clostr_phiC2_NC_009231(2),PHAGE_Clostr_phiMMP03_NC_028959(2),PHAGE_Vibrio_1.097.O._10N.286.49.B3_NC_049431(1),PHAGE_Clostr_phiCD6356_NC_015262(1),PHAGE_Lactob_p…
		3	27.3Kb	incomplete (60)	contig1:2716805-2744155	0	31	24	27.73	PHAGE_Clostr_phiCDHM19_NC_028996(10),PHAGE_Clostr_phiCD119_NC_007917(8),PHAGE_Clostr_phiCD506_NC_028838(7),PHAGE_Clostr_phiCD481_1_NC_028951(7),PHAGE_Clostr_phiCDHM14_NC_048665(5),PHAGE_Clostr_phiCT19406B_NC_030947(4),PHAGE_Clostr_phiCTC2B_NC_030951(4),PHAGE_Clostr_phiMMP04_NC_019422(3),PHAGE_Clostr_phiCT453B_NC_029004(3),PHAGE_Clostr_phiCDHM11_NC_029001(3),PHAGE_Clostr_phiCDHM13_NC_029116(2),PHA…
		4	56Kb	intact (140)	contig1:2873442-2929478	0	73	51	28.31	PHAGE_Clostr_phiMMP01_NC_028883(27),PHAGE_Clostr_phiC2_NC_009231(25),PHAGE_Clostr_phiMMP03_NC_028959(25),PHAGE_Clostr_CDMH1_NC_024144(24),PHAGE_Clostr_phiCT453A_NC_028991(7),PHAGE_Clostr_phiCDHM19_NC_028996(7),PHAGE_Clostr_phiCT9441A_NC_029022(5),PHAGE_Thermu_OH2_NC_021784(5),PHAGE_Clostr_CDKM15_NC_048643(5),PHAGE_Clostr_phiMMP02_NC_019421(4),PHAGE_Clostr_phiCD211_NC_029048(4),PHAGE_Clostr_phiMMP…
		5	52.6Kb	intact (150)	contig1:4000769-4053412	0	79	70	28.78	PHAGE_Clostr_phiMMP01_NC_028883(32),PHAGE_Clostr_CDMH1_NC_024144(30),PHAGE_Clostr_phiC2_NC_009231(29),PHAGE_Clostr_phiMMP03_NC_028959(28),PHAGE_Clostr_phiMMP02_NC_019421(16),PHAGE_Clostr_phiCDHM19_NC_028996(16),PHAGE_Clostr_phiCD505_NC_028764(11),PHAGE_Clostr_CDKM9_NC_048642(11),PHAGE_Clostr_CDKM15_NC_048643(10),PHAGE_Clostr_phiCD27_NC_011398(9),PHAGE_Clostr_phiCT453A_NC_028991(7),PHAGE_Clostr_ph…
		6	124.4Kb	intact (120)	contig2:942-125430	2 (Ile-TAT; Ser-GCT)	171	150	26.36	PHAGE_Clostr_phiCD211_NC_029048(128),PHAGE_Clostr_c_st_NC_007581(12),PHAGE_Brevib_Sundance_NC_028749(11),PHAGE_Geobac_E3_NC_029073(11),PHAGE_Bacill_vB_BanS_Tsamsa_NC_023007(8),PHAGE_Clostr_phiMMP02_NC_019421(7),PHAGE_Lactoc_WRP3_NC_027341(6),PHAGE_Staphy_SPbeta_like_NC_029119(6),PHAGE_Clostr_phiCDHM19_NC_028996(6),PHAGE_Bacill_SPbeta_NC_001884(6),PHAGE_Lactoc_phiL47_NC_023574(5),PHAGE_Clostr_CDKM…
		7	47.4Kb	intact (140)	contig3:440-47879	0	63	47	28.28	PHAGE_Clostr_phiCDHM19_NC_028996(19),PHAGE_Clostr_phiCD119_NC_007917(13),PHAGE_Clostr_phiCD6356_NC_015262(8),PHAGE_Clostr_phiCD506_NC_028838(7),PHAGE_Clostr_phiCTC2B_NC_030951(6),PHAGE_Clostr_phiCT19406B_NC_030947(6),PHAGE_Clostr_phiCD481_1_NC_028951(6),PHAGE_Clostr_phiCDHM13_NC_029116(6),PHAGE_Clostr_phiCDHM11_NC_029001(5),PHAGE_Clostr_phiCT453B_NC_029004(5),PHAGE_Clostr_phiMMP04_NC_019422(5),PH…
		8	37.1Kb	intact (150)	contig4:1-37136	0	54	52	28.97	PHAGE_Clostr_phiCD6356_NC_015262(38),PHAGE_Clostr_phiCD146_NC_028958(12),PHAGE_Clostr_phiCD38_2_NC_015568(10),PHAGE_Clostr_phiCD111_NC_028905(10),PHAGE_Clostr_phiCD506_NC_028838(8),PHAGE_Clostr_phiCD481_1_NC_028951(8),PHAGE_Lister_2389_NC_003291(6),PHAGE_Clostr_CDMH1_NC_024144(6),PHAGE_Clostr_phiCDHM14_NC_048665(6),PHAGE_Clostr_phiCDHM11_NC_029001(6),PHAGE_Lister_LP_030_2_NC_021539(6),PHAGE_Clost…
C. difficile RSS5	CP133833.1	1	57.5Kb	intact (150)	1128296-1185814	0	86	81	28.61	PHAGE_Clostr_phiC2_NC_009231(49),PHAGE_Clostr_phiMMP03_NC_028959(49),PHAGE_Clostr_phiMMP01_NC_028883(45),PHAGE_Clostr_CDMH1_NC_024144(39),PHAGE_Clostr_phiCD505_NC_028764(26),PHAGE_Clostr_CDKM9_NC_048642(24),PHAGE_Clostr_phiCDHM19_NC_028996(22),PHAGE_Clostr_phiCD27_NC_011398(19),PHAGE_Clostr_CDKM15_NC_048643(19),PHAGE_Clostr_phiMMP02_NC_019421(15),PHAGE_Clostr_phiCT453A_NC_028991(6),PHAGE_Thermu_O…
RT020/ST2		2	27.4Kb	incomplete (60)	1459359-1486789	0	30	24	27.71	PHAGE_Clostr_phiCDHM19_NC_028996(11),PHAGE_Clostr_phiCD481_1_NC_028951(7),PHAGE_Clostr_phiCD119_NC_007917(7),PHAGE_Clostr_phiCDHM14_NC_048665(6),PHAGE_Clostr_phiCD506_NC_028838(6),PHAGE_Clostr_phiCT19406B_NC_030947(4),PHAGE_Clostr_phiCDHM11_NC_029001(4),PHAGE_Clostr_phiCTC2B_NC_030951(4),PHAGE_Clostr_phiMMP04_NC_019422(3),PHAGE_Clostr_phiCT453B_NC_029004(3),PHAGE_Brevib_Davies_NC_022980(2),PHAGE_…
		3	56.5Kb	intact (150)	1732823-1789394	0	81	72	28.56	PHAGE_Clostr_phiMMP01_NC_028883(37),PHAGE_Clostr_phiC2_NC_009231(29),PHAGE_Clostr_CDMH1_NC_024144(28),PHAGE_Clostr_phiMMP03_NC_028959(28),PHAGE_Clostr_phiMMP02_NC_019421(11),PHAGE_Clostr_CDKM15_NC_048643(9),PHAGE_Clostr_CDKM9_NC_048642(9),PHAGE_Clostr_phiCT9441A_NC_029022(6),PHAGE_Clostr_phiCDHM19_NC_028996(6),PHAGE_Clostr_phiCT453A_NC_028991(6),PHAGE_Clostr_phiCD27_NC_011398(5),PHAGE_Clostr_phiC…
		4	13.7Kb	incomplete (30)	2624369-2638156	0	27	13	25.38	PHAGE_Clostr_CDKM9_NC_048642(4),PHAGE_Clostr_CDKM15_NC_048643(3),PHAGE_Brevib_Osiris_NC_028969(2),PHAGE_Clostr_phiMMP01_NC_028883(2),PHAGE_Clostr_phiC2_NC_009231(2),PHAGE_Clostr_CDMH1_NC_024144(2),PHAGE_Clostr_phiMMP03_NC_028959(2),PHAGE_Brevib_Jimmer1_NC_029104(2),PHAGE_Brevib_Jimmer2_NC_041976(2),PHAGE_Clostr_phiCD119_NC_007917(1),PHAGE_Clostr_phiCD38_2_NC_015568(1),PHAGE_Clostr_c_st_NC_007581(…
C. difficile RSS6	JAVJGD000000000.1	1	18.1Kb	incomplete (40)	contig1:207257-225375	0	16	13	29.83	PHAGE_Escher_vB_EcoM_Schickermooser_NC_048196(4),PHAGE_Escher_phAPEC8_NC_020079(4),PHAGE_Entero_phi92_NC_023693(4),PHAGE_Escher_ESCO13_NC_047770(4),PHAGE_Escher_ESCO5_NC_047776(4),PHAGE_Prochl_P_SSM2_NC_006883(3),PHAGE_Geobac_E3_NC_029073(3),PHAGE_Prochl_P_SSM7_NC_015290(2),PHAGE_Synech_S_MbCM100_NC_023584(2),PHAGE_Clostr_c_st_NC_007581(2),PHAGE_Clostr_phiCD211_NC_029048(2),PHAGE_Synech_ACG_2014g…
RT070/ST55		2	46.3Kb	intact (150)	contig1:1081314-1127658	0	78	70	28.99	PHAGE_Clostr_phiMMP03_NC_028959(41),PHAGE_Clostr_phiMMP01_NC_028883(37),PHAGE_Clostr_CDKM15_NC_048643(34),PHAGE_Clostr_phiC2_NC_009231(32),PHAGE_Clostr_CDMH1_NC_024144(23),PHAGE_Clostr_phiMMP02_NC_019421(21),PHAGE_Clostr_phiCD505_NC_028764(19),PHAGE_Clostr_CDKM9_NC_048642(19),PHAGE_Clostr_phiCD27_NC_011398(10),PHAGE_Clostr_phiCDHM19_NC_028996(8),PHAGE_Clostr_phiCT9441A_NC_029022(7),PHAGE_Clostr_p…
		3	27.3Kb	incomplete (40)	contig1:1431763-1459124	0	30	24	27.99	PHAGE_Clostr_phiCDHM19_NC_028996(10),PHAGE_Clostr_phiCD481_1_NC_028951(7),PHAGE_Clostr_phiCDHM14_NC_048665(7),PHAGE_Clostr_phiCD119_NC_007917(7),PHAGE_Clostr_phiCD506_NC_028838(6),PHAGE_Clostr_phiCDHM11_NC_029001(5),PHAGE_Clostr_phiCT19406B_NC_030947(4),PHAGE_Clostr_phiCTC2B_NC_030951(4),PHAGE_Clostr_phiCT453B_NC_029004(3),PHAGE_Clostr_phiMMP04_NC_019422(3),PHAGE_Clostr_phiCDHM13_NC_029116(3),PHA…
		4	45.3Kb	questionable (90)	contig1:1674107-1719406	0	39	33	28.33	PHAGE_Clostr_phiMMP01_NC_028883(12),PHAGE_Clostr_phiCT19406A_NC_030950(9),PHAGE_Clostr_phiCTC2A_NC_030949(8),PHAGE_Clostr_CDKM9_NC_048642(8),PHAGE_Clostr_CDKM15_NC_048643(7),PHAGE_Clostr_phiMMP03_NC_028959(6),PHAGE_Clostr_phiMMP02_NC_019421(5),PHAGE_Strept_Dp_1_NC_015274(4),PHAGE_Clostr_phiC2_NC_009231(4),PHAGE_Clostr_phiCD505_NC_028764(4),PHAGE_Clostr_phiCT9441A_NC_029022(4),PHAGE_Clostr_phiCTP1…
		5	5.5Kb	incomplete (40)	contig1:1795742-1801262	0	7	6	28.67	PHAGE_Clostr_c_st_NC_007581(2),PHAGE_Clostr_phiCD211_NC_029048(2),PHAGE_Geobac_E3_NC_029073(2),PHAGE_Caulob_CcrPW_NC_048046(1),PHAGE_Bacill_Mgbh1_NC_041879(1),PHAGE_Nodula_vB_NspS_kac68v161_NC_048757(1),PHAGE_Bacill_JL_NC_028982(1),PHAGE_Helico_phiHP33_NC_016568(1),PHAGE_Caulob_CcrColossus_NC_019406(1),PHAGE_Bacill_Shanette_NC_028983(1),PHAGE_Bacill_CP_51_NC_025423(1),PHAGE_Acinet_vB_AbaM_ME3_NC_…
		6	14.6Kb	incomplete (30)	contig1:2499663-2514315	0	25	13	25.03	PHAGE_Clostr_CDKM9_NC_048642(4),PHAGE_Clostr_CDKM15_NC_048643(3),PHAGE_Brevib_Jimmer1_NC_029104(2),PHAGE_Brevib_Jimmer2_NC_041976(2),PHAGE_Clostr_CDMH1_NC_024144(2),PHAGE_Clostr_phiC2_NC_009231(2),PHAGE_Clostr_phiMMP03_NC_028959(2),PHAGE_Clostr_phiMMP01_NC_028883(2),PHAGE_Brevib_Osiris_NC_028969(2),PHAGE_Clostr_phiCD505_NC_028764(1),PHAGE_Clostr_phiCDHM19_NC_028996(1),PHAGE_Brevib_Abouo_NC_029029…
		7	16.7Kb	incomplete (10)	contig2:144774-161568	0	22	12	25.5	PHAGE_Agroba_Atu_ph07_NC_042013(4),PHAGE_Clostr_phiCTP1_NC_014457(1),PHAGE_Clostr_phiCD211_NC_029048(1),PHAGE_Clostr_phiMMP03_NC_028959(1),PHAGE_Clostr_phiCDHM19_NC_028996(1),PHAGE_Clostr_phiCD505_NC_028764(1),PHAGE_Clostr_CDMH1_NC_024144(1),PHAGE_Caulob_CcrColossus_NC_019406(1),PHAGE_Cellul_phi17:1_NC_021795(1),PHAGE_Clostr_phiCD27_NC_011398(1),PHAGE_Cellul_phi18:1_NC_021790(1),PHAGE_Caulob_CcrP…
		8	37.5Kb	intact (150)	contig3:133-37690	0	54	52	28.79	PHAGE_Clostr_phiCD6356_NC_015262(41),PHAGE_Clostr_phiCD146_NC_028958(12),PHAGE_Clostr_phiCD111_NC_028905(12),PHAGE_Clostr_phiCD506_NC_028838(11),PHAGE_Clostr_phiCD38_2_NC_015568(11),PHAGE_Clostr_phiCDHM14_NC_048665(9),PHAGE_Clostr_phiCDHM11_NC_029001(8),PHAGE_Lister_LP_030_2_NC_021539(6),PHAGE_Lister_2389_NC_003291(6),PHAGE_Clostr_phiMMP04_NC_019422(5),PHAGE_Clostr_phiCD481_1_NC_028951(5),PHAGE_C…
C. difficile RSS7	JAVJGC000000000.1	1	18.1Kb	incomplete (40)	contig1:283880-301998	0	16	13	29.79	PHAGE_Escher_vB_EcoM_Schickermooser_NC_048196(4),PHAGE_Escher_ESCO13_NC_047770(4),PHAGE_Entero_phi92_NC_023693(4),PHAGE_Escher_ESCO5_NC_047776(4),PHAGE_Escher_phAPEC8_NC_020079(4),PHAGE_Prochl_P_SSM2_NC_006883(3),PHAGE_Geobac_E3_NC_029073(3),PHAGE_Clostr_phiCD211_NC_029048(2),PHAGE_Synech_S_MbCM100_NC_023584(2),PHAGE_Prochl_P_SSM7_NC_015290(2),PHAGE_Clostr_c_st_NC_007581(2),PHAGE_Pseudo_UFV_P2_NC…
RT159/ST8		2	27.4Kb	incomplete (60)	contig1:1433481-1460937	0	30	24	27.64	PHAGE_Clostr_phiCDHM19_NC_028996(11),PHAGE_Clostr_phiCD481_1_NC_028951(7),PHAGE_Clostr_phiCD119_NC_007917(7),PHAGE_Clostr_phiCDHM14_NC_048665(6),PHAGE_Clostr_phiCD506_NC_028838(6),PHAGE_Clostr_phiCTC2B_NC_030951(4),PHAGE_Clostr_phiCT19406B_NC_030947(4),PHAGE_Clostr_phiMMP04_NC_019422(3),PHAGE_Clostr_phiCDHM11_NC_029001(3),PHAGE_Clostr_phiCT453B_NC_029004(3),PHAGE_Clostr_CDKM9_NC_048642(2),PHAGE_B…
		3	9Kb	incomplete (40)	contig1:1750266-1759278	0	10	7	27.72	PHAGE_Geobac_E3_NC_029073(2),PHAGE_Clostr_c_st_NC_007581(2),PHAGE_Clostr_phiCD211_NC_029048(2),PHAGE_Bacill_CP_51_NC_025423(1),PHAGE_Nodula_vB_NspS_kac68v161_NC_048757(1),PHAGE_Bacill_JL_NC_028982(1),PHAGE_Caulob_CcrColossus_NC_019406(1),PHAGE_Bacill_Shanette_NC_028983(1),PHAGE_Acinet_vB_AbaM_ME3_NC_041884(1),PHAGE_Caulob_CcrPW_NC_048046(1),PHAGE_Bacill_G_NC_023719(1),PHAGE_Bacill_Mgbh1_NC_041879…
		4	9.3Kb	incomplete (30)	contig1:2203191-2212542	0	10	6	25.51	PHAGE_Clostr_phiCD211_NC_029048(5),PHAGE_Bacill_phBC6A52_NC_004821(1),PHAGE_Staphy_StauST398_2_NC_021323(1),PHAGE_Strept_phiARI0923_NC_030946(1),PHAGE_Clostr_phiC2_NC_009231(1),PHAGE_Clostr_phiMMP03_NC_028959(1),PHAGE_Staphy_47_NC_007054(1),PHAGE_Staphy_phi2958PVL_NC_011344(1),PHAGE_Clostr_phiCDHM19_NC_028996(1),PHAGE_Bacill_0305phi8_36_NC_009760(1),PHAGE_Clostr_phiCD119_NC_007917(1),PHAGE_Clostr…
		5	41.5Kb	intact (100)	contig1:2200495-2242042	0	30	15	26.27	PHAGE_Clostr_phiSM101_NC_008265(5),PHAGE_Clostr_phiCT19406C_NC_029006(4),PHAGE_Clostr_phiCT453B_NC_029004(4),PHAGE_Bacill_phIS3501_NC_019502(3),PHAGE_Geobac_E2_NC_009552(3),PHAGE_Clostr_phi3626_NC_003524(3),PHAGE_Clostr_phiCD6356_NC_015262(2),PHAGE_Clostr_phiCT19406B_NC_030947(2),PHAGE_Clostr_phiCTC2B_NC_030951(2),PHAGE_Geobac_GBSV1_NC_008376(1),PHAGE_Faecal_FP_Epona_NC_047910(1),PHAGE_Bacill_Mgb…
		6	14.3Kb	incomplete (30)	contig1:2525113-2539417	0	27	13	25.38	PHAGE_Clostr_CDKM9_NC_048642(4),PHAGE_Clostr_CDKM15_NC_048643(3),PHAGE_Brevib_Jimmer1_NC_029104(2),PHAGE_Clostr_phiC2_NC_009231(2),PHAGE_Clostr_phiMMP03_NC_028959(2),PHAGE_Clostr_phiMMP01_NC_028883(2),PHAGE_Brevib_Jimmer2_NC_041976(2),PHAGE_Brevib_Osiris_NC_028969(2),PHAGE_Clostr_CDMH1_NC_024144(2),PHAGE_Clostr_phiCD38_2_NC_015568(1),PHAGE_Synech_ACG_2014f_NC_047713(1),PHAGE_Clostr_phiCD111_NC_02…
		7	54.9Kb	intact (110)	contig2:277-55257	0	81	70	25.65	PHAGE_Clostr_phiCD211_NC_029048(61),PHAGE_Clostr_c_st_NC_007581(10),PHAGE_Geobac_E3_NC_029073(8),PHAGE_Brevib_Sundance_NC_028749(4),PHAGE_Staphy_6ec_NC_024355(3),PHAGE_Staphy_SPbeta_like_NC_029119(3),PHAGE_Bacill_Blue_NC_031056(3),PHAGE_Staphy_vB_SepS_SEP9_NC_023582(3),PHAGE_Bacill_Bcp1_NC_024137(2),PHAGE_Bacill_vB_BanS_Tsamsa_NC_023007(2),PHAGE_Bacill_SIOphi_NC_042133(2),PHAGE_Bacill_SPbeta_NC_0…
		8	113.6Kb	intact (130)	contig2:55768-169447	2 (Ile-TAT; Ser-GCT)	161	137	26.22	PHAGE_Clostr_phiCD211_NC_029048(115),PHAGE_Clostr_c_st_NC_007581(17),PHAGE_Geobac_E3_NC_029073(12),PHAGE_Brevib_Sundance_NC_028749(11),PHAGE_Bacill_vB_BanS_Tsamsa_NC_023007(7),PHAGE_Staphy_SPbeta_like_NC_029119(6),PHAGE_Clostr_phiCDHM19_NC_028996(6),PHAGE_Lactoc_WRP3_NC_027341(5),PHAGE_Lactoc_phiL47_NC_023574(5),PHAGE_Clostr_phiCD506_NC_028838(4),PHAGE_Bacill_SPbeta_NC_001884(4),PHAGE_Clostr_phiM…
		9	132.7Kb	intact (119)	contig3:2-132756	1 (Ser-GCT)	190	166	26.32	PHAGE_Clostr_phiCD211_NC_029048(151),PHAGE_Clostr_c_st_NC_007581(16),PHAGE_Geobac_E3_NC_029073(9),PHAGE_Brevib_Sundance_NC_028749(9),PHAGE_Bacill_vB_BanS_Tsamsa_NC_023007(8),PHAGE_Staphy_SPbeta_like_NC_029119(7),PHAGE_Clostr_phiCDHM19_NC_028996(7),PHAGE_Lactoc_phiL47_NC_023574(6),PHAGE_Bacill_SPbeta_NC_001884(5),PHAGE_Lactoc_WRP3_NC_027341(5),PHAGE_Clostr_phiCD506_NC_028838(4),PHAGE_Clostr_phiCD6…
		10	46.3Kb	intact (150)	contig4:1-46315	0	68	50	28.3	PHAGE_Clostr_phiCDHM19_NC_028996(18),PHAGE_Clostr_phiCD119_NC_007917(11),PHAGE_Clostr_phiCD506_NC_028838(10),PHAGE_Clostr_phiCD481_1_NC_028951(8),PHAGE_Clostr_phiMMP04_NC_019422(7),PHAGE_Clostr_CDKM15_NC_048643(6),PHAGE_Clostr_phiCD6356_NC_015262(6),PHAGE_Clostr_phiCTC2B_NC_030951(5),PHAGE_Clostr_phiCDHM13_NC_029116(5),PHAGE_Clostr_CDKM9_NC_048642(5),PHAGE_Clostr_phiMMP02_NC_019421(5),PHAGE_Clost…
		11	36.3Kb	intact (150)	contig5:663-37013	0	54	51	28.89	PHAGE_Clostr_phiCD6356_NC_015262(34),PHAGE_Clostr_phiCD38_2_NC_015568(17),PHAGE_Clostr_phiCD146_NC_028958(16),PHAGE_Clostr_phiCD111_NC_028905(14),PHAGE_Clostr_phiCDHM13_NC_029116(10),PHAGE_Clostr_phiCDHM14_NC_048665(10),PHAGE_Clostr_phiCD481_1_NC_028951(9),PHAGE_Clostr_phiMMP04_NC_019422(8),PHAGE_Lister_LP_030_2_NC_021539(7),PHAGE_Clostr_phiCD506_NC_028838(7),PHAGE_Lister_2389_NC_003291(7),PHAGE_…
C. difficile RS8	JAVJGB000000000.1	1	24.1Kb	incomplete (30)	contig1:2477-26671	0	31	16	27.49	PHAGE_Clostr_phiMMP04_NC_019422(2),PHAGE_Clostr_phiCD211_NC_029048(2),PHAGE_Clostr_phiMMP03_NC_028959(2),PHAGE_Entero_EfaCPT1_NC_025465(2),PHAGE_Clostr_phiCT453A_NC_028991(2),PHAGE_Clostr_phiCT19406A_NC_030950(2),PHAGE_Clostr_CDKM15_NC_048643(2),PHAGE_Entero_IME_EFm5_NC_028826(1),PHAGE_Bacill_BCU4_NC_047735(1),PHAGE_Staphy_EW_NC_007056(1),PHAGE_Clostr_phiMMP01_NC_028883(1),PHAGE_Clostr_phiCTC2A_N…
RT015/ST44		2	62.2Kb	intact (100)	contig1:149898-212193	0	77	65	28.41	PHAGE_Clostr_CDKM15_NC_048643(36),PHAGE_Clostr_phiCD27_NC_011398(27),PHAGE_Clostr_CDKM9_NC_048642(26),PHAGE_Clostr_phiMMP03_NC_028959(23),PHAGE_Clostr_phiMMP02_NC_019421(23),PHAGE_Clostr_phiCD505_NC_028764(22),PHAGE_Clostr_phiC2_NC_009231(21),PHAGE_Clostr_CDMH1_NC_024144(11),PHAGE_Clostr_phiCDHM19_NC_028996(11),PHAGE_Clostr_phiMMP01_NC_028883(10),PHAGE_Clostr_phiCTC2A_NC_030949(7),PHAGE_Clostr_ph…
		3	18.1Kb	incomplete (40)	contig1:1035184-1053302	0	16	13	29.8	PHAGE_Escher_ESCO5_NC_047776(4),PHAGE_Escher_vB_EcoM_Schickermooser_NC_048196(4),PHAGE_Escher_phAPEC8_NC_020079(4),PHAGE_Entero_phi92_NC_023693(4),PHAGE_Escher_ESCO13_NC_047770(4),PHAGE_Geobac_E3_NC_029073(3),PHAGE_Prochl_P_SSM2_NC_006883(3),PHAGE_Clostr_c_st_NC_007581(2),PHAGE_Synech_S_MbCM100_NC_023584(2),PHAGE_Clostr_phiCD211_NC_029048(2),PHAGE_Prochl_P_SSM7_NC_015290(2),PHAGE_Synech_ACG_2014i…
		4	13.5Kb	incomplete (30)	contig1:2996697-3010278	0	28	13	25.43	PHAGE_Clostr_CDKM9_NC_048642(4),PHAGE_Clostr_CDKM15_NC_048643(3),PHAGE_Clostr_phiMMP03_NC_028959(2),PHAGE_Brevib_Osiris_NC_028969(2),PHAGE_Clostr_CDMH1_NC_024144(2),PHAGE_Brevib_Jimmer2_NC_041976(2),PHAGE_Clostr_phiMMP01_NC_028883(2),PHAGE_Brevib_Jimmer1_NC_029104(2),PHAGE_Clostr_phiC2_NC_009231(2),PHAGE_Clostr_phiMMP04_NC_019422(1),PHAGE_Clostr_phiCD6356_NC_015262(1),PHAGE_Synech_ACG_2014f_NC_02…
		5	65.6Kb	intact (150)	contig1:3325404-3391061	0	83	78	28.18	PHAGE_Clostr_phiMMP03_NC_028959(43),PHAGE_Clostr_phiC2_NC_009231(38),PHAGE_Clostr_phiMMP01_NC_028883(38),PHAGE_Clostr_CDMH1_NC_024144(36),PHAGE_Clostr_CDKM15_NC_048643(20),PHAGE_Clostr_phiCDHM19_NC_028996(17),PHAGE_Clostr_phiMMP02_NC_019421(16),PHAGE_Clostr_phiCD119_NC_007917(11),PHAGE_Clostr_CDKM9_NC_048642(11),PHAGE_Clostr_phiCD505_NC_028764(9),PHAGE_Thermu_OH2_NC_021784(7),PHAGE_Clostr_phiCT45…
		6	31.1Kb	questionable (70)	contig1:3854558-3885664	0	43	35	28.95	PHAGE_Clostr_phiMMP01_NC_028883(12),PHAGE_Clostr_phiCT19406A_NC_030950(10),PHAGE_Clostr_phiCTC2A_NC_030949(9),PHAGE_Clostr_CDKM9_NC_048642(9),PHAGE_Clostr_phiMMP02_NC_019421(7),PHAGE_Clostr_phiCD505_NC_028764(6),PHAGE_Clostr_CDKM15_NC_048643(6),PHAGE_Clostr_phiC2_NC_009231(6),PHAGE_Clostr_phiCT9441A_NC_029022(5),PHAGE_Clostr_phiMMP03_NC_028959(5),PHAGE_Clostr_phiCTP1_NC_014457(4),PHAGE_Clostr_CDM…
		7	23.3Kb	incomplete (60)	contig1:4100751-4124077	0	31	24	28.83	PHAGE_Clostr_phiCDHM19_NC_028996(10),PHAGE_Clostr_phiCD506_NC_028838(8),PHAGE_Clostr_phiCD481_1_NC_028951(8),PHAGE_Clostr_phiCD119_NC_007917(7),PHAGE_Clostr_phiCDHM14_NC_048665(7),PHAGE_Clostr_phiMMP04_NC_019422(6),PHAGE_Clostr_phiCDHM11_NC_029001(5),PHAGE_Clostr_phiCDHM13_NC_029116(5),PHAGE_Clostr_phiCTC2B_NC_030951(4),PHAGE_Clostr_phiCT19406B_NC_030947(4),PHAGE_Clostr_phiCD27_NC_011398(4),PHAGE…
		8	27.5Kb	intact (100)	contig1:4257135-4284680	0	36	33	29.94	PHAGE_Clostr_CDMH1_NC_024144(23),PHAGE_Clostr_phiMMP01_NC_028883(22),PHAGE_Clostr_phiMMP03_NC_028959(21),PHAGE_Clostr_phiC2_NC_009231(21),PHAGE_Clostr_phiCT453A_NC_028991(7),PHAGE_Clostr_phiCDHM19_NC_028996(6),PHAGE_Thermu_OH2_NC_021784(4),PHAGE_Clostr_phiCT9441A_NC_029022(3),PHAGE_Clostr_phiCD119_NC_007917(3),PHAGE_Clostr_phiMMP02_NC_019421(2),PHAGE_Clostr_phiCD27_NC_011398(2),PHAGE_Clostr_phiCD…
		9	14.5Kb	incomplete (10)	contig1:4286461-4301053	0	20	12	26.42	PHAGE_Entero_IME_EFm1_NC_024356(3),PHAGE_Clostr_CDKM15_NC_048643(2),PHAGE_Clostr_phiCD211_NC_029048(2),PHAGE_Thermo_THSA_485A_NC_018264(1),PHAGE_Clostr_phiCT453A_NC_028991(1),PHAGE_Strept_315.6_NC_004589(1),PHAGE_Entero_vB_IME196_NC_028990(1),PHAGE_Staphy_DW2_NC_024391(1),PHAGE_Lactob_KC5a_NC_007924(1),PHAGE_Entero_EfaCPT1_NC_025465(1),PHAGE_Pseudo_PH1_NC_031908(1),PHAGE_Lactob_phiJB_NC_022775(1)…
		10	46.3Kb	intact (130)	contig2:1661-47963	0	70	52	28.44	PHAGE_Clostr_phiCDHM19_NC_028996(19),PHAGE_Clostr_phiCD119_NC_007917(13),PHAGE_Clostr_phiCD27_NC_011398(10),PHAGE_Clostr_CDKM9_NC_048642(9),PHAGE_Clostr_phiCD506_NC_028838(8),PHAGE_Clostr_phiCD6356_NC_015262(8),PHAGE_Clostr_phiCD505_NC_028764(7),PHAGE_Clostr_phiMMP02_NC_019421(7),PHAGE_Clostr_CDKM15_NC_048643(6),PHAGE_Clostr_phiCT19406B_NC_030947(6),PHAGE_Clostr_phiCTC2B_NC_030951(6),PHAGE_Clostr…
C. difficile RS9	JAVJGA000000000.1	1	72.1Kb	intact (150)	contig1:255430-327618	0	108	89	28.6	PHAGE_Clostr_CDMH1_NC_024144(30),PHAGE_Clostr_phiC2_NC_009231(29),PHAGE_Clostr_phiMMP03_NC_028959(27),PHAGE_Clostr_phiMMP01_NC_028883(24),PHAGE_Clostr_phiMMP02_NC_019421(19),PHAGE_Clostr_phiCD505_NC_028764(14),PHAGE_Clostr_phiCDHM19_NC_028996(11),PHAGE_Clostr_phiCD119_NC_007917(11),PHAGE_Clostr_CDKM15_NC_048643(9),PHAGE_Clostr_CDKM9_NC_048642(8),PHAGE_Clostr_phiCT9441A_NC_029022(8),PHAGE_Clostr_p…
UC/ST254		2	72.3Kb	intact (150)	contig1:517254-589559	0	90	71	28.9	PHAGE_Clostr_phiMMP03_NC_028959(37),PHAGE_Clostr_phiC2_NC_009231(36),PHAGE_Clostr_CDMH1_NC_024144(30),PHAGE_Clostr_phiMMP01_NC_028883(29),PHAGE_Clostr_CDKM15_NC_048643(20),PHAGE_Clostr_phiMMP02_NC_019421(11),PHAGE_Clostr_phiCDHM19_NC_028996(11),PHAGE_Clostr_phiCD119_NC_007917(11),PHAGE_Clostr_CDKM9_NC_048642(10),PHAGE_Clostr_phiCD211_NC_029048(7),PHAGE_Clostr_phiCD27_NC_011398(7),PHAGE_Clostr_phi…
		3	19.1Kb	incomplete (30)	contig1:833666-852768	0	7	7	25.72	PHAGE_Campyl_CP220_NC_027997(2),PHAGE_Staphy_SPbeta_like_NC_029119(1),PHAGE_Erwini_vB_EamM_ChrisDB_NC_031126(1),PHAGE_Erwini_Derbicus_NC_048173(1),PHAGE_Campyl_CP21_NC_019507(1),PHAGE_Bacill_vB_BtS_BMBtp14_NC_048640(1),PHAGE_Plankt_PaV_LD_NC_016564(1),PHAGE_Bacill_vB_BanS_Tsamsa_NC_023007(1),PHAGE_Bacill_G_NC_023719(1),PHAGE_Erwini_vB_EamM_Caitlin_NC_031120(1),PHAGE_Erwini_phiEaH2_NC_019929(1),PH…
		4	8.6Kb	incomplete (50)	contig1:995753-1004352	0	6	6	29.83	PHAGE_Clostr_c_st_NC_007581(4),PHAGE_Clostr_phiCD211_NC_029048(3),PHAGE_Geobac_E3_NC_029073(1),PHAGE_Cronob_S13_NC_028773(1),PHAGE_Citrob_vB_CfrM_CfP1_NC_031057(1),PHAGE_Entero_CC31_NC_014662(1),PHAGE_Bacill_SP_15_NC_031245(1),PHAGE_Citrob_IME_CF2_NC_029013(1),PHAGE_Vibrio_ValKK3_NC_028829(1),PHAGE_Bacill_G_NC_023719(1),PHAGE_Vibrio_VH7D_NC_023568(1),PHAGE_Vibrio_12B3_NC_021067(1),PHAGE_Pseudo_Yu…
		5	27.2Kb	incomplete (40)	contig1:1549636-1576905	0	30	24	28.04	PHAGE_Clostr_phiCDHM19_NC_028996(10),PHAGE_Clostr_phiCD481_1_NC_028951(7),PHAGE_Clostr_phiCDHM14_NC_048665(7),PHAGE_Clostr_phiCD506_NC_028838(6),PHAGE_Clostr_phiCD119_NC_007917(6),PHAGE_Clostr_phiCDHM11_NC_029001(5),PHAGE_Clostr_phiCT453B_NC_029004(4),PHAGE_Clostr_phiCT19406B_NC_030947(4),PHAGE_Clostr_phiCTC2B_NC_030951(4),PHAGE_Clostr_phiCD211_NC_029048(2),PHAGE_Clostr_phiMMP04_NC_019422(2),PHAG…
		6	7.2Kb	incomplete (40)	contig1:2122475-2129726	0	9	7	28.52	PHAGE_Clostr_c_st_NC_007581(4),PHAGE_Bacill_Waukesha92_NC_025424(1),PHAGE_Clostr_phiCD6356_NC_015262(1),PHAGE_Clostr_phiCD506_NC_028838(1),PHAGE_Lactob_jlb1_NC_024206(1),PHAGE_Bacill_G_NC_023719(1),PHAGE_Strept_phiNJ2_NC_019418(1),PHAGE_Clostr_phiCD211_NC_029048(1),PHAGE_Anoxyb_A403_NC_048701(1),PHAGE_Clostr_phiCD27_NC_011398(1),PHAGE_Clostr_phiCT19406C_NC_029006(1),PHAGE_Gordon_Emalyn_NC_031234(…
		7	28.4Kb	incomplete (40)	contig2:4499-32934	0	15	9	24.51	PHAGE_Clostr_phiCD211_NC_029048(2),PHAGE_Clostr_phiMMP01_NC_028883(2),PHAGE_Faecal_FP_Lagaffe_NC_047911(1),PHAGE_Clostr_CDMH1_NC_024144(1),PHAGE_Clostr_phiCDHM19_NC_028996(1),PHAGE_Clostr_phiCD506_NC_028838(1),PHAGE_Bacill_phBC6A52_NC_004821(1),PHAGE_Geobac_E2_NC_009552(1),PHAGE_Brevib_Abouo_NC_029029(1),PHAGE_Clostr_phiCD119_NC_007917(1),PHAGE_Clostr_phiC2_NC_009231(1),PHAGE_Clostr_phiMMP02_NC_0…
		8	29.9Kb	intact (100)	contig3:5239-35232	0	37	30	28.76	PHAGE_Clostr_phiCDHM19_NC_028996(14),PHAGE_Clostr_phiCD119_NC_007917(10),PHAGE_Clostr_phiCD506_NC_028838(9),PHAGE_Clostr_phiCD481_1_NC_028951(8),PHAGE_Clostr_phiMMP04_NC_019422(7),PHAGE_Clostr_phiCDHM14_NC_048665(6),PHAGE_Clostr_phiCDHM11_NC_029001(5),PHAGE_Clostr_phiCT453B_NC_029004(4),PHAGE_Clostr_phiCD27_NC_011398(4),PHAGE_Clostr_phiCDHM13_NC_029116(4),PHAGE_Clostr_phiCD6356_NC_015262(4),PHAGE…
		9	39.4Kb	intact (111)	contig4:1-39480	0	54	50	30.79	PHAGE_Clostr_phiCD111_NC_028905(41),PHAGE_Clostr_phiCD146_NC_028958(38),PHAGE_Clostr_phiCD38_2_NC_015568(37),PHAGE_Clostr_phiCD6356_NC_015262(14),PHAGE_Clostr_phiCD506_NC_028838(10),PHAGE_Faecal_FP_Lugh_NC_047912(6),PHAGE_Clostr_phiCDHM14_NC_048665(6),PHAGE_Clostr_phiCDHM11_NC_029001(4),PHAGE_Clostr_phiCD481_1_NC_028951(4),PHAGE_Clostr_phiCD211_NC_029048(3),PHAGE_Clostr_phiMMP01_NC_028883(2),PHAG…
C. difficile RSS10	CP133832.1	1	65.3Kb	intact (150)	861884-927214	0	80	75	29.02	PHAGE_Clostr_CDMH1_NC_024144(42),PHAGE_Clostr_phiMMP03_NC_028959(38),PHAGE_Clostr_phiMMP01_NC_028883(34),PHAGE_Clostr_phiC2_NC_009231(33),PHAGE_Clostr_phiCD119_NC_007917(19),PHAGE_Clostr_phiCD27_NC_011398(18),PHAGE_Clostr_phiCDHM19_NC_028996(17),PHAGE_Clostr_phiMMP02_NC_019421(12),PHAGE_Clostr_phiCD505_NC_028764(11),PHAGE_Clostr_phiCT453A_NC_028991(10),PHAGE_Clostr_CDKM15_NC_048643(9),PHAGE_Clost…
RT012/ST54		2	5.8Kb	incomplete (20)	1654519-1660345	0	9	6	23.84	PHAGE_Clostr_CDKM15_NC_048643(2),PHAGE_Clostr_CDKM9_NC_048642(2),PHAGE_Clostr_phiC2_NC_009231(2),PHAGE_Clostr_phiMMP03_NC_028959(2),PHAGE_Clostr_phiMMP01_NC_028883(2),PHAGE_Lactoc_bIL312_NC_002671(1),PHAGE_Geobac_E3_NC_029073(1),PHAGE_Clostr_c_st_NC_007581(1),PHAGE_Entero_EFP01_NC_047796(1),PHAGE_Brevib_Osiris_NC_028969(1),PHAGE_Brevib_Abouo_NC_029029(1),PHAGE_Bacill_Palmer_NC_028926(1),PHAGE_Syn…
		3	27.3Kb	incomplete (60)	2756186-2783538	0	30	24	28.01	PHAGE_Clostr_phiCDHM19_NC_028996(11),PHAGE_Clostr_phiCD119_NC_007917(7),PHAGE_Clostr_phiCD506_NC_028838(7),PHAGE_Clostr_phiCD481_1_NC_028951(7),PHAGE_Clostr_phiCDHM14_NC_048665(6),PHAGE_Clostr_phiCTC2B_NC_030951(4),PHAGE_Clostr_phiCT19406B_NC_030947(4),PHAGE_Clostr_phiCDHM13_NC_029116(4),PHAGE_Clostr_phiMMP04_NC_019422(3),PHAGE_Clostr_phiCT453B_NC_029004(3),PHAGE_Clostr_phiCDHM11_NC_029001(3),PHA…
		4	13.6Kb	incomplete (30)	3963212-3976820	0	11	8	30.38	PHAGE_Prochl_P_SSM2_NC_006883(3),PHAGE_Clostr_phiCD211_NC_029048(2),PHAGE_Prochl_P_SSM7_NC_015290(2),PHAGE_Clostr_c_st_NC_007581(2),PHAGE_Synech_S_MbCM100_NC_023584(2),PHAGE_Geobac_E3_NC_029073(2),PHAGE_Prochl_Syn1_NC_015288(1),PHAGE_Synech_ACG_2014j_NC_026926(1),PHAGE_Pseudo_UFV_P2_NC_018850(1),PHAGE_Synech_S_CAM4_NC_031900(1),PHAGE_Helico_phiHP33_NC_016568(1),PHAGE_Synech_ACG_2014g_NC_026924(1)…
C. difficile RSS11	CP133831.1	1	18.1Kb	incomplete (40)	271640-289758	0	16	13	29.84	PHAGE_Escher_vB_EcoM_Schickermooser_NC_048196(4),PHAGE_Escher_ESCO13_NC_047770(4),PHAGE_Escher_phAPEC8_NC_020079(4),PHAGE_Entero_phi92_NC_023693(4),PHAGE_Escher_ESCO5_NC_047776(4),PHAGE_Geobac_E3_NC_029073(3),PHAGE_Prochl_P_SSM2_NC_006883(3),PHAGE_Prochl_P_SSM7_NC_015290(2),PHAGE_Clostr_c_st_NC_007581(2),PHAGE_Clostr_phiCD211_NC_029048(2),PHAGE_Synech_S_MbCM100_NC_023584(2),PHAGE_Cyanop_S_RIM12_N…
RT010/ST15		2	27.4Kb	incomplete (60)	1367794-1395228	0	30	24	27.66	PHAGE_Clostr_phiCDHM19_NC_028996(11),PHAGE_Clostr_phiCD119_NC_007917(7),PHAGE_Clostr_phiCD506_NC_028838(7),PHAGE_Clostr_phiCD481_1_NC_028951(7),PHAGE_Clostr_phiCDHM14_NC_048665(5),PHAGE_Clostr_phiCTC2B_NC_030951(4),PHAGE_Clostr_phiCT19406B_NC_030947(4),PHAGE_Clostr_phiCDHM13_NC_029116(3),PHAGE_Clostr_phiMMP04_NC_019422(3),PHAGE_Clostr_phiCT453B_NC_029004(3),PHAGE_Clostr_phiCD211_NC_029048(2),PHAG…
		3	56Kb	intact (150)	1616148-1672220	0	87	79	28.57	PHAGE_Clostr_phiMMP01_NC_028883(40),PHAGE_Clostr_phiC2_NC_009231(37),PHAGE_Clostr_phiMMP03_NC_028959(34),PHAGE_Clostr_CDMH1_NC_024144(32),PHAGE_Clostr_CDKM9_NC_048642(15),PHAGE_Clostr_phiMMP02_NC_019421(13),PHAGE_Clostr_CDKM15_NC_048643(10),PHAGE_Clostr_phiCD505_NC_028764(9),PHAGE_Clostr_phiCDHM19_NC_028996(8),PHAGE_Clostr_phiCT453A_NC_028991(8),PHAGE_Clostr_phiCD27_NC_011398(8),PHAGE_Clostr_phiC…
		4	44.8Kb	intact (150)	1813584-1858450	0	49	32	27.17	PHAGE_Clostr_phiCD211_NC_029048(9),PHAGE_Clostr_phiSM101_NC_008265(5),PHAGE_Clostr_phiCD6356_NC_015262(4),PHAGE_Clostr_PhiS63_NC_017978(4),PHAGE_Clostr_phiCT19406B_NC_030947(3),PHAGE_Clostr_phiCT453B_NC_029004(3),PHAGE_Clostr_phiCTC2B_NC_030951(3),PHAGE_Clostr_phiCT19406C_NC_029006(3),PHAGE_Bacill_phIS3501_NC_019502(2),PHAGE_Natria_PhiCh1_NC_004084(2),PHAGE_Clostr_phiCDHM19_NC_028996(2),PHAGE_Bac…
		5	9.1Kb	incomplete (20)	2487085-2496271	0	16	8	25.74	PHAGE_Clostr_CDKM15_NC_048643(3),PHAGE_Clostr_CDMH1_NC_024144(3),PHAGE_Clostr_CDKM9_NC_048642(3),PHAGE_Clostr_phiMMP03_NC_028959(2),PHAGE_Brevib_Jimmer1_NC_029104(2),PHAGE_Clostr_phiMMP01_NC_028883(2),PHAGE_Brevib_Jimmer2_NC_041976(2),PHAGE_Brevib_Osiris_NC_028969(2),PHAGE_Clostr_phiC2_NC_009231(2),PHAGE_Clostr_phiCD505_NC_028764(1),PHAGE_Lister_A006_NC_009815(1),PHAGE_Brocho_A9_NC_015253(1),PHAG…
		6	47.4Kb	intact (100)	3634125-3681569	0	72	62	29.06	PHAGE_Clostr_phiCD27_NC_011398(39),PHAGE_Clostr_CDKM9_NC_048642(39),PHAGE_Clostr_CDKM15_NC_048643(37),PHAGE_Clostr_phiCD505_NC_028764(34),PHAGE_Clostr_phiMMP02_NC_019421(34),PHAGE_Clostr_phiCDHM19_NC_028996(21),PHAGE_Clostr_CDMH1_NC_024144(20),PHAGE_Clostr_phiCD119_NC_007917(13),PHAGE_Clostr_phiMMP03_NC_028959(12),PHAGE_Clostr_phiC2_NC_009231(8),PHAGE_Clostr_phiMMP01_NC_028883(7),PHAGE_Clostr_phi…
C. difficile RSS12	JAVJFZ000000000.1	1	27.3Kb	incomplete (40)	contig1:1487965-1515277	0	30	24	27.94	PHAGE_Clostr_phiCDHM19_NC_028996(11),PHAGE_Clostr_phiCD119_NC_007917(7),PHAGE_Clostr_phiCD481_1_NC_028951(7),PHAGE_Clostr_phiCDHM14_NC_048665(7),PHAGE_Clostr_phiCD506_NC_028838(6),PHAGE_Clostr_phiCDHM11_NC_029001(4),PHAGE_Clostr_phiCTC2B_NC_030951(4),PHAGE_Clostr_phiCT19406B_NC_030947(4),PHAGE_Clostr_phiMMP04_NC_019422(3),PHAGE_Clostr_phiCDHM13_NC_029116(3),PHAGE_Clostr_phiCT453B_NC_029004(3),PHA…
RT140/ST26		2	56.8Kb	intact (150)	contig1:1732117-1789001	0	76	66	28.21	PHAGE_Clostr_phiMMP01_NC_028883(37),PHAGE_Clostr_phiC2_NC_009231(31),PHAGE_Clostr_phiMMP03_NC_028959(30),PHAGE_Clostr_CDMH1_NC_024144(27),PHAGE_Clostr_CDKM9_NC_048642(12),PHAGE_Clostr_CDKM15_NC_048643(10),PHAGE_Clostr_phiCD27_NC_011398(9),PHAGE_Clostr_phiMMP02_NC_019421(9),PHAGE_Clostr_phiCDHM14_NC_048665(7),PHAGE_Clostr_phiCT453A_NC_028991(7),PHAGE_Clostr_phiCD505_NC_028764(6),PHAGE_Clostr_phiCD…
		3	10.5Kb	incomplete (30)	contig1:2572443-2582955	0	17	9	25.08	PHAGE_Clostr_CDKM9_NC_048642(3),PHAGE_Clostr_phiMMP03_NC_028959(2),PHAGE_Clostr_phiMMP01_NC_028883(2),PHAGE_Brevib_Jimmer1_NC_029104(2),PHAGE_Clostr_phiC2_NC_009231(2),PHAGE_Brevib_Jimmer2_NC_041976(2),PHAGE_Clostr_CDKM15_NC_048643(2),PHAGE_Brevib_Osiris_NC_028969(2),PHAGE_Clostr_phiMMP04_NC_019422(1),PHAGE_Lactob_phiAT3_NC_005893(1),PHAGE_Clostr_phiCD111_NC_028905(1),PHAGE_Brevib_Abouo_NC_029029…
		4	63Kb	intact (150)	contig1:3026130-3089221	0	87	78	28.91	PHAGE_Clostr_phiCDHM19_NC_028996(40),PHAGE_Clostr_phiCD119_NC_007917(37),PHAGE_Clostr_CDMH1_NC_024144(17),PHAGE_Clostr_phiCD505_NC_028764(14),PHAGE_Clostr_phiC2_NC_009231(13),PHAGE_Clostr_phiCDHM14_NC_048665(12),PHAGE_Clostr_phiMMP01_NC_028883(12),PHAGE_Clostr_phiMMP03_NC_028959(12),PHAGE_Clostr_phiCDHM11_NC_029001(12),PHAGE_Clostr_phiMMP02_NC_019421(11),PHAGE_Clostr_CDKM9_NC_048642(10),PHAGE_Clo…
C. difficile RSS13	CP133830.1	1	18.9Kb	incomplete (50)	420349-439308	0	26	23	27.87	PHAGE_Clostr_phiMMP02_NC_019421(11),PHAGE_Clostr_phiCD27_NC_011398(11),PHAGE_Clostr_CDKM15_NC_048643(11),PHAGE_Clostr_phiCD505_NC_028764(9),PHAGE_Clostr_CDKM9_NC_048642(8),PHAGE_Clostr_phiCDHM19_NC_028996(7),PHAGE_Clostr_CDMH1_NC_024144(5),PHAGE_Clostr_phiCD119_NC_007917(5),PHAGE_Clostr_phiCD211_NC_029048(4),PHAGE_Clostr_phiC2_NC_009231(3),PHAGE_Clostr_phiMMP03_NC_028959(3),PHAGE_Clostr_phiMMP04_…
RT023/ST5		2	52.7Kb	intact (150)	1108434-1161182	0	72	63	28.65	PHAGE_Clostr_phiMMP02_NC_019421(26),PHAGE_Clostr_phiCD505_NC_028764(25),PHAGE_Clostr_CDKM15_NC_048643(25),PHAGE_Clostr_phiCD27_NC_011398(24),PHAGE_Clostr_CDKM9_NC_048642(20),PHAGE_Clostr_CDMH1_NC_024144(13),PHAGE_Clostr_phiCDHM19_NC_028996(10),PHAGE_Clostr_phiCT19406A_NC_030950(9),PHAGE_Clostr_phiCTC2A_NC_030949(8),PHAGE_Clostr_phiMMP03_NC_028959(8),PHAGE_Clostr_phiMMP01_NC_028883(7),PHAGE_Clostr…
		3	27.1Kb	incomplete (60)	2638543-2665687	0	30	23	28.06	PHAGE_Clostr_phiCDHM19_NC_028996(9),PHAGE_Clostr_phiCD119_NC_007917(8),PHAGE_Clostr_phiCD506_NC_028838(6),PHAGE_Clostr_phiCD481_1_NC_028951(6),PHAGE_Clostr_phiCDHM14_NC_048665(5),PHAGE_Clostr_phiCT19406B_NC_030947(4),PHAGE_Clostr_phiCTC2B_NC_030951(4),PHAGE_Clostr_phiMMP04_NC_019422(3),PHAGE_Clostr_phiCT453B_NC_029004(3),PHAGE_Clostr_phiCDHM13_NC_029116(3),PHAGE_Clostr_phiCDHM11_NC_029001(3),PHAG…
		4	43.1Kb	intact (120)	2795951-2839122	0	56	42	29.13	PHAGE_Clostr_CDMH1_NC_024144(23),PHAGE_Clostr_phiMMP03_NC_028959(21),PHAGE_Clostr_phiMMP01_NC_028883(20),PHAGE_Clostr_phiC2_NC_009231(18),PHAGE_Clostr_phiCT9441A_NC_029022(6),PHAGE_Clostr_phiCT453A_NC_028991(6),PHAGE_Clostr_phiCDHM19_NC_028996(5),PHAGE_Thermu_OH2_NC_021784(4),PHAGE_Clostr_phiCD481_1_NC_028951(4),PHAGE_Clostr_phiCD27_NC_011398(4),PHAGE_Clostr_phiMMP04_NC_019422(3),PHAGE_Brevib_Abo…
		5	19.5Kb	incomplete (30)	3370861-3390380	0	10	7	29.51	PHAGE_Clostr_phiCD505_NC_028764(2),PHAGE_Clostr_phiMMP02_NC_019421(2),PHAGE_Clostr_CDKM15_NC_048643(2),PHAGE_Clostr_phiCDHM19_NC_028996(2),PHAGE_Clostr_CDMH1_NC_024144(2),PHAGE_Clostr_CDKM9_NC_048642(1),PHAGE_Geobac_GBSV1_NC_008376(1),PHAGE_Bacill_Palmer_NC_028926(1),PHAGE_Strept_IC1_NC_024370(1),PHAGE_Clostr_phiCD211_NC_029048(1),PHAGE_Bacill_Pavlov_NC_028782(1),PHAGE_Clostr_phiMMP03_NC_028959(1…
C. difficile RS14	JAVJFY000000000.1	1	13.9Kb	incomplete (30)	contig1:1678382-1692301	0	28	13	25.38	PHAGE_Clostr_CDKM9_NC_048642(4),PHAGE_Clostr_CDKM15_NC_048643(3),PHAGE_Clostr_phiMMP03_NC_028959(2),PHAGE_Brevib_Osiris_NC_028969(2),PHAGE_Brevib_Jimmer2_NC_041976(2),PHAGE_Clostr_CDMH1_NC_024144(2),PHAGE_Brevib_Jimmer1_NC_029104(2),PHAGE_Clostr_phiC2_NC_009231(2),PHAGE_Clostr_phiMMP01_NC_028883(2),PHAGE_Lactoc_bIL312_NC_002671(1),PHAGE_Aeromo_PX29_NC_023688(1),PHAGE_Lactob_phiAT3_NC_005893(1),PH…
RT014/ST14		2	55.8Kb	intact (150)	contig1:2530700-2586597	0	80	72	28.63	PHAGE_Clostr_phiMMP01_NC_028883(37),PHAGE_Clostr_phiC2_NC_009231(30),PHAGE_Clostr_phiMMP03_NC_028959(29),PHAGE_Clostr_CDMH1_NC_024144(27),PHAGE_Clostr_phiMMP02_NC_019421(11),PHAGE_Clostr_CDKM9_NC_048642(9),PHAGE_Clostr_CDKM15_NC_048643(9),PHAGE_Clostr_phiCT9441A_NC_029022(6),PHAGE_Clostr_phiCT453A_NC_028991(6),PHAGE_Clostr_phiCDHM19_NC_028996(6),PHAGE_Clostr_phiCDHM11_NC_029001(5),PHAGE_Clostr_ph…
		3	27.3Kb	incomplete (60)	contig1:2803533-2830868	0	32	24	27.71	PHAGE_Clostr_phiCDHM19_NC_028996(11),PHAGE_Clostr_phiCD119_NC_007917(8),PHAGE_Clostr_phiCD481_1_NC_028951(7),PHAGE_Clostr_phiCD506_NC_028838(6),PHAGE_Clostr_phiCDHM14_NC_048665(6),PHAGE_Clostr_phiCTC2B_NC_030951(4),PHAGE_Clostr_phiCT19406B_NC_030947(4),PHAGE_Clostr_phiCDHM11_NC_029001(3),PHAGE_Clostr_phiCT453B_NC_029004(3),PHAGE_Clostr_phiMMP04_NC_019422(3),PHAGE_Brevib_Osiris_NC_028969(2),PHAGE_…
		4	71.9Kb	intact (130)	contig1:3084150-3156112	0	82	75	28.64	PHAGE_Clostr_CDKM15_NC_048643(52),PHAGE_Clostr_CDKM9_NC_048642(44),PHAGE_Clostr_phiCD27_NC_011398(40),PHAGE_Clostr_phiCD505_NC_028764(38),PHAGE_Clostr_phiMMP02_NC_019421(38),PHAGE_Clostr_phiMMP03_NC_028959(20),PHAGE_Clostr_phiMMP01_NC_028883(18),PHAGE_Clostr_phiC2_NC_009231(17),PHAGE_Clostr_phiCDHM19_NC_028996(15),PHAGE_Clostr_CDMH1_NC_024144(12),PHAGE_Clostr_phiCD211_NC_029048(5),PHAGE_Clostr_ph…
		5	18.1Kb	incomplete (40)	contig1:3988105-4006223	0	16	13	29.84	PHAGE_Entero_phi92_NC_023693(4),PHAGE_Escher_phAPEC8_NC_020079(4),PHAGE_Escher_vB_EcoM_Schickermooser_NC_048196(4),PHAGE_Escher_ESCO13_NC_047770(4),PHAGE_Escher_ESCO5_NC_047776(4),PHAGE_Prochl_P_SSM2_NC_006883(3),PHAGE_Geobac_E3_NC_029073(3),PHAGE_Clostr_phiCD211_NC_029048(2),PHAGE_Prochl_P_SSM7_NC_015290(2),PHAGE_Clostr_c_st_NC_007581(2),PHAGE_Synech_S_MbCM100_NC_023584(2),PHAGE_Bacill_BM5_NC_02…
C. difficile RS15	JAVJFX000000000.1	1	15.1Kb	incomplete (30)	contig1:797808-812948	0	11	8	28.82	PHAGE_Clostr_phiCD505_NC_028764(2),PHAGE_Clostr_CDMH1_NC_024144(2),PHAGE_Clostr_CDKM15_NC_048643(2),PHAGE_Clostr_phiCDHM19_NC_028996(2),PHAGE_Clostr_phiMMP02_NC_019421(2),PHAGE_Bacill_Pascal_NC_027372(1),PHAGE_Strept_phiARI0468_2_NC_031923(1),PHAGE_Bacill_Pookie_NC_027394(1),PHAGE_Bacill_Palmer_NC_028926(1),PHAGE_Strept_PH10_NC_012756(1),PHAGE_Clostr_phiCD211_NC_029048(1),PHAGE_Eggert_PMBT5_NC_04…
RT023/ST5		2	48.7Kb	intact (120)	contig1:1348791-1397558	0	56	41	28.48	PHAGE_Clostr_CDMH1_NC_024144(23),PHAGE_Clostr_phiMMP03_NC_028959(21),PHAGE_Clostr_phiMMP01_NC_028883(20),PHAGE_Clostr_phiC2_NC_009231(18),PHAGE_Clostr_phiCT9441A_NC_029022(7),PHAGE_Clostr_phiCT453A_NC_028991(6),PHAGE_Clostr_phiCDHM19_NC_028996(5),PHAGE_Clostr_phiCD27_NC_011398(4),PHAGE_Clostr_phiCD481_1_NC_028951(4),PHAGE_Thermu_OH2_NC_021784(4),PHAGE_Clostr_phiMMP04_NC_019422(3),PHAGE_Clostr_CDK…
		3	27.2Kb	incomplete (40)	contig1:1525715-1552952	0	30	24	28.05	PHAGE_Clostr_phiCDHM19_NC_028996(10),PHAGE_Clostr_phiCDHM14_NC_048665(7),PHAGE_Clostr_phiCD119_NC_007917(7),PHAGE_Clostr_phiCD481_1_NC_028951(7),PHAGE_Clostr_phiCD506_NC_028838(6),PHAGE_Clostr_phiCDHM11_NC_029001(5),PHAGE_Clostr_phiCTC2B_NC_030951(4),PHAGE_Clostr_phiCT19406B_NC_030947(4),PHAGE_Clostr_phiCDHM13_NC_029116(3),PHAGE_Clostr_phiMMP04_NC_019422(3),PHAGE_Clostr_phiCT453B_NC_029004(3),PHA…
		4	54.9Kb	intact (150)	contig1:3027992-3082925	0	72	64	28.69	PHAGE_Clostr_phiMMP02_NC_019421(27),PHAGE_Clostr_CDKM15_NC_048643(25),PHAGE_Clostr_phiCD505_NC_028764(25),PHAGE_Clostr_phiCD27_NC_011398(24),PHAGE_Clostr_CDKM9_NC_048642(20),PHAGE_Clostr_CDMH1_NC_024144(14),PHAGE_Clostr_phiCDHM19_NC_028996(10),PHAGE_Clostr_phiCT19406A_NC_030950(9),PHAGE_Clostr_phiCTC2A_NC_030949(8),PHAGE_Clostr_phiMMP03_NC_028959(8),PHAGE_Clostr_phiMMP01_NC_028883(7),PHAGE_Clostr…
		5	26.5Kb	incomplete (60)	contig1:3744804-3771368	0	27	23	28.26	PHAGE_Clostr_phiMMP02_NC_019421(12),PHAGE_Clostr_phiCD27_NC_011398(11),PHAGE_Clostr_CDKM15_NC_048643(11),PHAGE_Clostr_phiCD505_NC_028764(9),PHAGE_Clostr_CDKM9_NC_048642(8),PHAGE_Clostr_phiCD119_NC_007917(6),PHAGE_Clostr_CDMH1_NC_024144(6),PHAGE_Clostr_phiCDHM19_NC_028996(6),PHAGE_Clostr_phiCD211_NC_029048(4),PHAGE_Clostr_phiC2_NC_009231(3),PHAGE_Clostr_phiMMP03_NC_028959(3),PHAGE_Clostr_phiCD506_…
C. difficile RS16	JAVJFW000000000.1	1	21.6Kb	incomplete (50)	contig1:415-22099	0	42	30	28.54	PHAGE_Clostr_phiMMP01_NC_028883(11),PHAGE_Clostr_phiCT19406A_NC_030950(10),PHAGE_Clostr_phiCTC2A_NC_030949(9),PHAGE_Clostr_CDKM9_NC_048642(7),PHAGE_Clostr_CDKM15_NC_048643(6),PHAGE_Clostr_phiC2_NC_009231(6),PHAGE_Clostr_phiCT9441A_NC_029022(5),PHAGE_Clostr_phiMMP02_NC_019421(5),PHAGE_Clostr_phiCTP1_NC_014457(5),PHAGE_Clostr_phiMMP03_NC_028959(5),PHAGE_Clostr_phiCD505_NC_028764(3),PHAGE_Clostr_phi…
RT018/ST17		2	20.6Kb	incomplete (40)	contig1:237061-257718	0	27	20	27.6	PHAGE_Clostr_phiCDHM19_NC_028996(9),PHAGE_Clostr_phiCD119_NC_007917(7),PHAGE_Clostr_phiCDHM14_NC_048665(6),PHAGE_Clostr_phiCD506_NC_028838(5),PHAGE_Clostr_phiCD481_1_NC_028951(5),PHAGE_Clostr_phiCDHM11_NC_029001(5),PHAGE_Clostr_phiMMP04_NC_019422(5),PHAGE_Clostr_phiCTC2B_NC_030951(4),PHAGE_Clostr_phiCT19406B_NC_030947(4),PHAGE_Clostr_phiCDHM13_NC_029116(3),PHAGE_Clostr_phiCT453B_NC_029004(3),PHAG…
		3	61.4Kb	intact (150)	contig1:391151-452621	0	84	58	28.45	PHAGE_Clostr_CDMH1_NC_024144(26),PHAGE_Clostr_phiMMP01_NC_028883(25),PHAGE_Clostr_phiMMP03_NC_028959(24),PHAGE_Clostr_phiC2_NC_009231(22),PHAGE_Clostr_phiCT453A_NC_028991(9),PHAGE_Clostr_phiCDHM19_NC_028996(6),PHAGE_Thermu_OH2_NC_021784(6),PHAGE_Clostr_phiCD211_NC_029048(4),PHAGE_Clostr_phiMMP02_NC_019421(4),PHAGE_Clostr_phiCD505_NC_028764(4),PHAGE_Clostr_CDKM15_NC_048643(4),PHAGE_Clostr_CDKM9_NC…
		4	18.1Kb	incomplete (40)	contig1:1458543-1476661	0	16	13	29.87	PHAGE_Escher_ESCO5_NC_047776(4),PHAGE_Escher_vB_EcoM_Schickermooser_NC_048196(4),PHAGE_Entero_phi92_NC_023693(4),PHAGE_Escher_phAPEC8_NC_020079(4),PHAGE_Escher_ESCO13_NC_047770(4),PHAGE_Geobac_E3_NC_029073(3),PHAGE_Prochl_P_SSM2_NC_006883(3),PHAGE_Clostr_phiCD211_NC_029048(2),PHAGE_Clostr_c_st_NC_007581(2),PHAGE_Prochl_P_SSM7_NC_015290(2),PHAGE_Synech_S_MbCM100_NC_023584(2),PHAGE_Nodula_vB_NspS_k…
		5	74.8Kb	intact (150)	contig1:1487337-1562200	0	75	70	28.65	PHAGE_Clostr_phiMMP02_NC_019421(51),PHAGE_Clostr_phiCD505_NC_028764(48),PHAGE_Clostr_CDKM15_NC_048643(41),PHAGE_Clostr_CDKM9_NC_048642(38),PHAGE_Clostr_phiCD27_NC_011398(36),PHAGE_Clostr_phiMMP03_NC_028959(20),PHAGE_Clostr_phiMMP01_NC_028883(17),PHAGE_Clostr_CDMH1_NC_024144(13),PHAGE_Clostr_phiCDHM19_NC_028996(13),PHAGE_Clostr_phiCD119_NC_007917(12),PHAGE_Clostr_phiC2_NC_009231(10),PHAGE_Bacill_B…
		6	13.6Kb	incomplete (30)	contig1:3382608-3396243	0	26	13	25.42	PHAGE_Clostr_CDKM9_NC_048642(4),PHAGE_Clostr_CDKM15_NC_048643(3),PHAGE_Brevib_Osiris_NC_028969(2),PHAGE_Brevib_Jimmer2_NC_041976(2),PHAGE_Clostr_phiC2_NC_009231(2),PHAGE_Clostr_phiMMP01_NC_028883(2),PHAGE_Clostr_phiMMP03_NC_028959(2),PHAGE_Brevib_Jimmer1_NC_029104(2),PHAGE_Clostr_CDMH1_NC_024144(2),PHAGE_Geobac_E3_NC_029073(1),PHAGE_Brevib_Davies_NC_022980(1),PHAGE_Synech_ACG_2014f_NC_047714(1),P…
		7	35.5Kb	questionable (90)	contig1:4282663-4318233	0	49	42	28.6	PHAGE_Clostr_phiMMP01_NC_028883(11),PHAGE_Clostr_phiCT19406A_NC_030950(10),PHAGE_Clostr_phiCTC2A_NC_030949(9),PHAGE_Clostr_CDKM9_NC_048642(8),PHAGE_Clostr_phiMMP02_NC_019421(7),PHAGE_Clostr_phiC2_NC_009231(6),PHAGE_Clostr_CDKM15_NC_048643(6),PHAGE_Clostr_phiMMP03_NC_028959(5),PHAGE_Clostr_phiCT9441A_NC_029022(5),PHAGE_Clostr_phiCD111_NC_028905(5),PHAGE_Strept_Dp_1_NC_015274(4),PHAGE_Clostr_phiCTP…
		8	136.2Kb	intact (124)	contig2:555-136850	1 (Ser-GCT)	183	167	26.45	PHAGE_Clostr_phiCD211_NC_029048(158),PHAGE_Clostr_c_st_NC_007581(16),PHAGE_Geobac_E3_NC_029073(10),PHAGE_Brevib_Sundance_NC_028749(9),PHAGE_Bacill_vB_BanS_Tsamsa_NC_023007(9),PHAGE_Staphy_SPbeta_like_NC_029119(8),PHAGE_Lactoc_WRP3_NC_027341(7),PHAGE_Clostr_phiCDHM19_NC_028996(6),PHAGE_Bacill_SPbeta_NC_001884(6),PHAGE_Clostr_phiMMP02_NC_019421(6),PHAGE_Lactoc_phiL47_NC_023574(5),PHAGE_Bacill_G_NC_…
C. difficile RS17	JAVJFV000000000.1	1	64.7Kb	intact (120)	contig1:1154092-1218839	0	77	71	28.77	PHAGE_Clostr_CDKM9_NC_048642(43),PHAGE_Clostr_CDKM15_NC_048643(40),PHAGE_Clostr_phiMMP02_NC_019421(36),PHAGE_Clostr_phiCD27_NC_011398(36),PHAGE_Clostr_phiCD505_NC_028764(34),PHAGE_Clostr_phiC2_NC_009231(22),PHAGE_Clostr_phiMMP03_NC_028959(20),PHAGE_Clostr_phiCDHM19_NC_028996(20),PHAGE_Clostr_phiMMP01_NC_028883(19),PHAGE_Clostr_CDMH1_NC_024144(12),PHAGE_Clostr_phiCD119_NC_007917(9),PHAGE_Clostr_ph…
RT001/ST3		2	20.7Kb	incomplete (40)	contig1:1462682-1483432	0	27	20	27.61	PHAGE_Clostr_phiCDHM19_NC_028996(9),PHAGE_Clostr_phiCDHM14_NC_048665(6),PHAGE_Clostr_phiCD506_NC_028838(6),PHAGE_Clostr_phiCD119_NC_007917(6),PHAGE_Clostr_phiCDHM11_NC_029001(5),PHAGE_Clostr_phiMMP04_NC_019422(5),PHAGE_Clostr_phiCD481_1_NC_028951(5),PHAGE_Clostr_phiCT19406B_NC_030947(4),PHAGE_Clostr_phiCTC2B_NC_030951(4),PHAGE_Clostr_phiCDHM13_NC_029116(3),PHAGE_Clostr_phiCT453B_NC_029004(3),PHAG…
		3	10.7Kb	incomplete (30)	contig1:2026526-2037313	0	11	9	28	PHAGE_Bacill_G_NC_023719(2),PHAGE_Clostr_c_st_NC_007581(2),PHAGE_Geobac_GBSV1_NC_008376(2),PHAGE_Brevib_Jenst_NC_028805(1),PHAGE_Lactob_phiJB_NC_022775(1),PHAGE_Bacill_BMBtpLA_NC_028748(1),PHAGE_Prochl_P_SSP7_NC_006882(1),PHAGE_Bacill_phBC6A51_NC_004820(1),PHAGE_Clostr_phiCD38_2_NC_015568(1),PHAGE_Paenib_Yerffej_NC_048714(1),PHAGE_Clostr_susfortuna_NC_048712(1),PHAGE_Bacill_vB_BtS_BMBtp14_NC_0486…
		4	13.7Kb	incomplete (30)	contig1:2454952-2468664	0	26	13	25.48	PHAGE_Clostr_CDKM9_NC_048642(4),PHAGE_Clostr_CDKM15_NC_048643(3),PHAGE_Clostr_phiMMP01_NC_028883(2),PHAGE_Brevib_Jimmer2_NC_041976(2),PHAGE_Clostr_CDMH1_NC_024144(2),PHAGE_Clostr_phiMMP03_NC_028959(2),PHAGE_Clostr_phiC2_NC_009231(2),PHAGE_Brevib_Osiris_NC_028969(2),PHAGE_Brevib_Jimmer1_NC_029104(2),PHAGE_Lister_A006_NC_009815(1),PHAGE_Entero_EFP01_NC_047796(1),PHAGE_Synech_ACG_2014f_NC_047713(1),…
C. difficile DSS18	JAVJFD000000000.1	1	18.1Kb	incomplete (40)	contig1:992252-1010370	0	16	13	29.79	PHAGE_Entero_phi92_NC_023693(4),PHAGE_Escher_phAPEC8_NC_020079(4),PHAGE_Escher_ESCO5_NC_047776(4),PHAGE_Escher_vB_EcoM_Schickermooser_NC_048196(4),PHAGE_Escher_ESCO13_NC_047770(4),PHAGE_Prochl_P_SSM2_NC_006883(3),PHAGE_Geobac_E3_NC_029073(3),PHAGE_Clostr_phiCD211_NC_029048(2),PHAGE_Prochl_P_SSM7_NC_015290(2),PHAGE_Clostr_c_st_NC_007581(2),PHAGE_Synech_S_MbCM100_NC_023584(2),PHAGE_Bacill_BM5_NC_02…
UC/ST8		2	49.1Kb	intact (150)	contig1:1027645-1076828	0	73	67	29.08	PHAGE_Clostr_CDMH1_NC_024144(37),PHAGE_Clostr_phiMMP03_NC_028959(33),PHAGE_Clostr_phiMMP01_NC_028883(29),PHAGE_Clostr_phiC2_NC_009231(28),PHAGE_Clostr_phiCD505_NC_028764(22),PHAGE_Clostr_phiMMP02_NC_019421(18),PHAGE_Clostr_phiCDHM19_NC_028996(17),PHAGE_Clostr_phiCT9441A_NC_029022(7),PHAGE_Clostr_CDKM15_NC_048643(7),PHAGE_Clostr_CDKM9_NC_048642(6),PHAGE_Clostr_phiCD38_2_NC_015568(5),PHAGE_Clostr_p…
		3	14Kb	incomplete (30)	contig1:2873103-2887143	0	30	13	25.37	PHAGE_Clostr_CDKM9_NC_048642(4),PHAGE_Clostr_CDKM15_NC_048643(3),PHAGE_Clostr_CDMH1_NC_024144(2),PHAGE_Clostr_phiC2_NC_009231(2),PHAGE_Clostr_phiMMP01_NC_028883(2),PHAGE_Brevib_Jimmer1_NC_029104(2),PHAGE_Brevib_Jimmer2_NC_041976(2),PHAGE_Brevib_Osiris_NC_028969(2),PHAGE_Clostr_phiMMP03_NC_028959(2),PHAGE_Synech_ACG_2014f_NC_047714(1),PHAGE_Clostr_phiMMP04_NC_019422(1),PHAGE_Synech_ACG_2014f_NC_04…
		4	5.5Kb	incomplete (40)	contig2:287497-293017	0	7	6	28.69	PHAGE_Clostr_c_st_NC_007581(2),PHAGE_Geobac_E3_NC_029073(2),PHAGE_Clostr_phiCD211_NC_029048(2),PHAGE_Caulob_CcrColossus_NC_019406(1),PHAGE_Bacill_G_NC_023719(1),PHAGE_Bacill_JL_NC_028982(1),PHAGE_Helico_phiHP33_NC_016568(1),PHAGE_Bacill_Mgbh1_NC_041879(1),PHAGE_Bacill_CP_51_NC_025423(1),PHAGE_Bacill_Shanette_NC_028983(1),PHAGE_Acinet_vB_AbaM_ME3_NC_041884(1),PHAGE_Caulob_CcrPW_NC_048046(1),PHAGE_…
		5	27.4Kb	incomplete (60)	contig2:585849-613296	0	31	24	27.64	PHAGE_Clostr_phiCDHM19_NC_028996(11),PHAGE_Clostr_phiCD119_NC_007917(8),PHAGE_Clostr_phiCD506_NC_028838(7),PHAGE_Clostr_phiCD481_1_NC_028951(7),PHAGE_Clostr_phiCDHM14_NC_048665(5),PHAGE_Clostr_phiCTC2B_NC_030951(4),PHAGE_Clostr_phiCT19406B_NC_030947(4),PHAGE_Clostr_phiMMP04_NC_019422(3),PHAGE_Clostr_phiCT453B_NC_029004(3),PHAGE_Clostr_phiCD211_NC_029048(2),PHAGE_Brevib_Jimmer1_NC_029104(2),PHAGE_…
		6	124.5Kb	intact (110)	contig3:970-125546	2 (Ile-TAT; Ser-GCT)	163	134	26.32	PHAGE_Clostr_phiCD211_NC_029048(116),PHAGE_Brevib_Sundance_NC_028749(12),PHAGE_Clostr_c_st_NC_007581(11),PHAGE_Geobac_E3_NC_029073(11),PHAGE_Bacill_vB_BanS_Tsamsa_NC_023007(8),PHAGE_Clostr_phiMMP02_NC_019421(7),PHAGE_Lactoc_phiL47_NC_023574(7),PHAGE_Staphy_SPbeta_like_NC_029119(6),PHAGE_Lactoc_WRP3_NC_027341(6),PHAGE_Clostr_phiCDHM19_NC_028996(6),PHAGE_Clostr_phiCD146_NC_028958(4),PHAGE_Clostr_ph…
		7	48.2Kb	intact (150)	contig4:11007-59253	0	64	50	28.3	PHAGE_Clostr_phiCDHM19_NC_028996(30),PHAGE_Clostr_phiCD119_NC_007917(19),PHAGE_Clostr_phiMMP03_NC_028959(7),PHAGE_Clostr_phiMMP02_NC_019421(7),PHAGE_Clostr_phiCD506_NC_028838(7),PHAGE_Clostr_phiCD27_NC_011398(6),PHAGE_Clostr_phiCDHM14_NC_048665(6),PHAGE_Clostr_phiCD481_1_NC_028951(6),PHAGE_Clostr_phiMMP01_NC_028883(6),PHAGE_Clostr_phiCDHM11_NC_029001(5),PHAGE_Clostr_CDKM15_NC_048643(5),PHAGE_Clos…
		8	42Kb	intact (140)	contig5:610-42662	0	63	48	28.73	PHAGE_Clostr_phiCDHM19_NC_028996(18),PHAGE_Clostr_phiCD119_NC_007917(11),PHAGE_Clostr_phiCD506_NC_028838(9),PHAGE_Clostr_phiMMP04_NC_019422(8),PHAGE_Clostr_phiCD481_1_NC_028951(7),PHAGE_Clostr_phiCD6356_NC_015262(6),PHAGE_Clostr_phiCTC2B_NC_030951(5),PHAGE_Clostr_CDKM15_NC_048643(5),PHAGE_Clostr_phiCD211_NC_029048(5),PHAGE_Clostr_phiMMP02_NC_019421(5),PHAGE_Clostr_phiMMP03_NC_028959(5),PHAGE_Clos…
C. difficile DSS19	CP133829.1	1	5.9Kb	incomplete (20)	1562378-1568338	0	9	6	24.12	PHAGE_Clostr_CDKM9_NC_048642(2),PHAGE_Clostr_phiMMP01_NC_028883(2),PHAGE_Clostr_phiMMP03_NC_028959(2),PHAGE_Clostr_phiC2_NC_009231(2),PHAGE_Clostr_CDKM15_NC_048643(2),PHAGE_Entero_EFP01_NC_047796(1),PHAGE_Brevib_Abouo_NC_029029(1),PHAGE_Synech_ACG_2014f_NC_047714(1),PHAGE_Vibrio_1.097.O._10N.286.49.B3_NC_049431(1),PHAGE_Brevib_Jimmer2_NC_041976(1),PHAGE_Bacill_phiNIT1_NC_021856(1),PHAGE_Synech_AC…
US/ST917		2	55.2Kb	intact (150)	2354113-2409382	0	74	67	28.84	PHAGE_Clostr_phiMMP01_NC_028883(34),PHAGE_Clostr_phiMMP03_NC_028959(33),PHAGE_Clostr_phiC2_NC_009231(33),PHAGE_Clostr_CDMH1_NC_024144(27),PHAGE_Clostr_phiCT453A_NC_028991(14),PHAGE_Clostr_CDKM9_NC_048642(12),PHAGE_Clostr_phiCD6356_NC_015262(9),PHAGE_Clostr_phiCD505_NC_028764(9),PHAGE_Clostr_phiCD27_NC_011398(7),PHAGE_Clostr_phiMMP02_NC_019421(7),PHAGE_Thermu_OH2_NC_021784(6),PHAGE_Clostr_CDKM15_N…
		3	57.8Kb	intact (150)	2575590-2633465	0	72	58	27.47	PHAGE_Clostr_phiMMP03_NC_028959(30),PHAGE_Clostr_CDMH1_NC_024144(29),PHAGE_Clostr_phiC2_NC_009231(28),PHAGE_Clostr_phiMMP01_NC_028883(24),PHAGE_Clostr_CDKM15_NC_048643(8),PHAGE_Clostr_phiCD119_NC_007917(8),PHAGE_Clostr_phiCT453A_NC_028991(8),PHAGE_Clostr_phiCDHM19_NC_028996(8),PHAGE_Clostr_phiMMP02_NC_019421(6),PHAGE_Clostr_phiCD27_NC_011398(6),PHAGE_Clostr_phiCT9441A_NC_029022(5),PHAGE_Thermu_OH…
		4	27.3Kb	incomplete (60)	2678212-2705550	0	30	24	28.02	PHAGE_Clostr_phiCDHM19_NC_028996(11),PHAGE_Clostr_phiCD481_1_NC_028951(7),PHAGE_Clostr_phiCD506_NC_028838(7),PHAGE_Clostr_phiCD119_NC_007917(7),PHAGE_Clostr_phiCDHM14_NC_048665(6),PHAGE_Clostr_phiCDHM11_NC_029001(4),PHAGE_Clostr_phiCT19406B_NC_030947(4),PHAGE_Clostr_phiCTC2B_NC_030951(4),PHAGE_Clostr_phiMMP04_NC_019422(3),PHAGE_Clostr_phiCT453B_NC_029004(3),PHAGE_Clostr_phiCDHM13_NC_029116(3),PHA…
		5	17.9Kb	incomplete (40)	3829673-3847662	0	16	13	29.93	PHAGE_Escher_phAPEC8_NC_020079(4),PHAGE_Entero_phi92_NC_023693(4),PHAGE_Escher_ESCO13_NC_047770(4),PHAGE_Escher_ESCO5_NC_047776(4),PHAGE_Escher_vB_EcoM_Schickermooser_NC_048196(4),PHAGE_Prochl_P_SSM2_NC_006883(3),PHAGE_Geobac_E3_NC_029073(3),PHAGE_Prochl_P_SSM7_NC_015290(2),PHAGE_Clostr_phiCD211_NC_029048(2),PHAGE_Clostr_c_st_NC_007581(2),PHAGE_Synech_S_MbCM100_NC_023584(2),PHAGE_Synech_ACG_2014g…
C. difficile ASS20	CP133828.1	1	13.6Kb	incomplete (30)	309180-322788	0	11	8	30.38	PHAGE_Prochl_P_SSM2_NC_006883(3),PHAGE_Clostr_c_st_NC_007581(2),PHAGE_Clostr_phiCD211_NC_029048(2),PHAGE_Prochl_P_SSM7_NC_015290(2),PHAGE_Synech_S_MbCM100_NC_023584(2),PHAGE_Geobac_E3_NC_029073(2),PHAGE_Synech_S_CAM8_NC_021530(1),PHAGE_Helico_phiHP33_NC_016568(1),PHAGE_Nodula_vB_NspS_kac68v161_NC_048757(1),PHAGE_Cyanop_S_RIM12_NC_047717(1),PHAGE_Prochl_Syn1_NC_015288(1),PHAGE_Bacill_G_NC_023719(1…
RT012/ST54		2	27.3Kb	incomplete (60)	1499879-1527231	0	30	24	28.01	PHAGE_Clostr_phiCDHM19_NC_028996(11),PHAGE_Clostr_phiCD481_1_NC_028951(7),PHAGE_Clostr_phiCD119_NC_007917(7),PHAGE_Clostr_phiCD506_NC_028838(7),PHAGE_Clostr_phiCDHM14_NC_048665(6),PHAGE_Clostr_phiCTC2B_NC_030951(4),PHAGE_Clostr_phiCDHM13_NC_029116(4),PHAGE_Clostr_phiCT19406B_NC_030947(4),PHAGE_Clostr_phiCT453B_NC_029004(3),PHAGE_Clostr_phiMMP04_NC_019422(3),PHAGE_Clostr_phiCDHM11_NC_029001(3),PHA…
		3	9.4Kb	incomplete (20)	2618221-2627704	0	15	8	26.35	PHAGE_Clostr_CDMH1_NC_024144(3),PHAGE_Brevib_Jimmer2_NC_041976(2),PHAGE_Clostr_CDKM9_NC_048642(2),PHAGE_Clostr_CDKM15_NC_048643(2),PHAGE_Brevib_Jimmer1_NC_029104(2),PHAGE_Brevib_Osiris_NC_028969(2),PHAGE_Bacill_phiNIT1_NC_021856(1),PHAGE_Clostr_phiCDHM19_NC_028996(1),PHAGE_Clostr_phiCD505_NC_028764(1),PHAGE_Clostr_c_st_NC_007581(1),PHAGE_Clostr_phiMMP01_NC_028883(1),PHAGE_Clostr_phiMMP03_NC_02895…
		4	61.7Kb	intact (150)	3108600-3170395	0	87	82	28.65	PHAGE_Clostr_CDMH1_NC_024144(54),PHAGE_Clostr_phiMMP03_NC_028959(31),PHAGE_Clostr_phiMMP01_NC_028883(30),PHAGE_Clostr_phiCDHM19_NC_028996(27),PHAGE_Clostr_phiCD119_NC_007917(26),PHAGE_Clostr_phiC2_NC_009231(24),PHAGE_Clostr_phiMMP02_NC_019421(15),PHAGE_Clostr_CDKM15_NC_048643(14),PHAGE_Clostr_phiCD27_NC_011398(9),PHAGE_Clostr_phiCD505_NC_028764(9),PHAGE_Clostr_CDKM9_NC_048642(8),PHAGE_Clostr_phiC…
		5	74.6Kb	intact (150)	3415943-3490622	0	80	75	29.38	PHAGE_Clostr_CDMH1_NC_024144(42),PHAGE_Clostr_phiMMP03_NC_028959(38),PHAGE_Clostr_phiMMP01_NC_028883(34),PHAGE_Clostr_phiC2_NC_009231(33),PHAGE_Clostr_phiCD119_NC_007917(19),PHAGE_Clostr_phiCD27_NC_011398(18),PHAGE_Clostr_phiCDHM19_NC_028996(17),PHAGE_Clostr_phiMMP02_NC_019421(12),PHAGE_Clostr_phiCD505_NC_028764(11),PHAGE_Clostr_phiCT453A_NC_028991(10),PHAGE_Clostr_CDKM15_NC_048643(9),PHAGE_Clost…
C. difficile ASS21	CP133827.1	1	57.4Kb	intact(150)	1126161-1183613	0	86	81	28.61	PHAGE_Clostr_phiMMP03_NC_028959(49),PHAGE_Clostr_phiC2_NC_009231(49),PHAGE_Clostr_phiMMP01_NC_028883(45),PHAGE_Clostr_CDMH1_NC_024144(39),PHAGE_Clostr_phiCD505_NC_028764(26),PHAGE_Clostr_CDKM9_NC_048642(24),PHAGE_Clostr_phiCDHM19_NC_028996(22),PHAGE_Clostr_CDKM15_NC_048643(19),PHAGE_Clostr_phiCD27_NC_011398(19),PHAGE_Clostr_phiMMP02_NC_019421(15),PHAGE_Thermu_OH2_NC_021784(6),PHAGE_Clostr_phiCT45…
RT014/ST2		2	27.4Kb	incomplete(60)	1457159-1484589	0	30	24	27.71	PHAGE_Clostr_phiCDHM19_NC_028996(11),PHAGE_Clostr_phiCD119_NC_007917(7),PHAGE_Clostr_phiCD481_1_NC_028951(7),PHAGE_Clostr_phiCDHM14_NC_048665(6),PHAGE_Clostr_phiCD506_NC_028838(6),PHAGE_Clostr_phiCDHM11_NC_029001(4),PHAGE_Clostr_phiCTC2B_NC_030951(4),PHAGE_Clostr_phiCT19406B_NC_030947(4),PHAGE_Clostr_phiCT453B_NC_029004(3),PHAGE_Clostr_phiMMP04_NC_019422(3),PHAGE_Clostr_phiCT453A_NC_028991(2),PHA…
		3	56.5Kb	intact(150)	1733391-1789961	0	81	72	28.56	PHAGE_Clostr_phiMMP01_NC_028883(37),PHAGE_Clostr_phiC2_NC_009231(29),PHAGE_Clostr_CDMH1_NC_024144(28),PHAGE_Clostr_phiMMP03_NC_028959(28),PHAGE_Clostr_phiMMP02_NC_019421(11),PHAGE_Clostr_CDKM15_NC_048643(9),PHAGE_Clostr_CDKM9_NC_048642(9),PHAGE_Clostr_phiCT9441A_NC_029022(6),PHAGE_Clostr_phiCDHM19_NC_028996(6),PHAGE_Clostr_phiCT453A_NC_028991(6),PHAGE_Clostr_phiCDHM14_NC_048665(5),PHAGE_Clostr_ph…
		4	13.9Kb	incomplete(30)	2624537-2638456	0	27	13	25.38	PHAGE_Clostr_CDKM9_NC_048642(4),PHAGE_Clostr_CDKM15_NC_048643(3),PHAGE_Brevib_Osiris_NC_028969(2),PHAGE_Brevib_Jimmer2_NC_041976(2),PHAGE_Clostr_CDMH1_NC_024144(2),PHAGE_Clostr_phiMMP01_NC_028883(2),PHAGE_Clostr_phiMMP03_NC_028959(2),PHAGE_Clostr_phiC2_NC_009231(2),PHAGE_Brevib_Jimmer1_NC_029104(2),PHAGE_Lactoc_bIL312_NC_002671(1),PHAGE_Aeromo_PX29_NC_023688(1),PHAGE_Brevib_Abouo_NC_029029(1),PHA…
C. difficile ASS22	CP133826.1	1	5.8Kb	incomplete (20)	1577449-1583275	0	10	6	23.73	PHAGE_Clostr_phiMMP01_NC_028883(2),PHAGE_Clostr_CDKM15_NC_048643(2),PHAGE_Clostr_phiMMP03_NC_028959(2),PHAGE_Clostr_phiC2_NC_009231(2),PHAGE_Clostr_CDKM9_NC_048642(2),PHAGE_Vibrio_1.097.O._10N.286.49.B3_NC_049431(1),PHAGE_Brevib_Jimmer1_NC_029104(1),PHAGE_Clostr_c_st_NC_007581(1),PHAGE_Synech_ACG_2014f_NC_026927(1),PHAGE_Brevib_Abouo_NC_029029(1),PHAGE_Synech_ACG_2014f_NC_047713(1),PHAGE_Synech_A…
RT014/ST2		2	55.8Kb	intact (150)	2426393-2482266	0	88	81	28.61	PHAGE_Clostr_phiMMP01_NC_028883(41),PHAGE_Clostr_phiMMP03_NC_028959(32),PHAGE_Clostr_phiC2_NC_009231(31),PHAGE_Clostr_CDMH1_NC_024144(31),PHAGE_Clostr_CDKM9_NC_048642(14),PHAGE_Clostr_phiMMP02_NC_019421(11),PHAGE_Clostr_CDKM15_NC_048643(10),PHAGE_Clostr_phiCT453A_NC_028991(9),PHAGE_Clostr_phiCDHM19_NC_028996(8),PHAGE_Clostr_phiCD27_NC_011398(7),PHAGE_Clostr_phiCD505_NC_028764(6),PHAGE_Clostr_phiC…
		3	27.4Kb	incomplete (60)	2731281-2758702	0	30	24	27.7	PHAGE_Clostr_phiCDHM19_NC_028996(11),PHAGE_Clostr_phiCD506_NC_028838(7),PHAGE_Clostr_phiCD119_NC_007917(7),PHAGE_Clostr_phiCD481_1_NC_028951(7),PHAGE_Clostr_phiCDHM14_NC_048665(5),PHAGE_Clostr_phiCT19406B_NC_030947(4),PHAGE_Clostr_phiCTC2B_NC_030951(4),PHAGE_Clostr_phiCDHM11_NC_029001(3),PHAGE_Clostr_phiMMP04_NC_019422(3),PHAGE_Clostr_phiCT453B_NC_029004(3),PHAGE_Brevib_Abouo_NC_029029(2),PHAGE_C…
		4	61.5Kb	intact (150)	3028161-3089699	0	94	89	28.71	PHAGE_Clostr_phiMMP03_NC_028959(54),PHAGE_Clostr_phiC2_NC_009231(51),PHAGE_Clostr_phiMMP01_NC_028883(48),PHAGE_Clostr_CDMH1_NC_024144(45),PHAGE_Clostr_phiCD505_NC_028764(31),PHAGE_Clostr_CDKM9_NC_048642(28),PHAGE_Clostr_phiCDHM19_NC_028996(24),PHAGE_Clostr_phiCD27_NC_011398(21),PHAGE_Clostr_CDKM15_NC_048643(20),PHAGE_Clostr_phiMMP02_NC_019421(18),PHAGE_Clostr_phiCT453A_NC_028991(8),PHAGE_Clostr_p…
		5	18.1Kb	incomplete (40)	3916057-3934175	0	16	13	29.84	PHAGE_Escher_phAPEC8_NC_020079(4),PHAGE_Escher_ESCO13_NC_047770(4),PHAGE_Escher_vB_EcoM_Schickermooser_NC_048196(4),PHAGE_Escher_ESCO5_NC_047776(4),PHAGE_Entero_phi92_NC_023693(4),PHAGE_Geobac_E3_NC_029073(3),PHAGE_Prochl_P_SSM2_NC_006883(3),PHAGE_Clostr_c_st_NC_007581(2),PHAGE_Prochl_P_SSM7_NC_015290(2),PHAGE_Clostr_phiCD211_NC_029048(2),PHAGE_Synech_S_MbCM100_NC_023584(2),PHAGE_Burkho_phiE255_N…
C. difficile ASS23	CP133825.1	1	27.2Kb	incomplete (40)	1414553-1441844	0	30	24	27.88	PHAGE_Clostr_phiCDHM19_NC_028996(11),PHAGE_Clostr_phiCD481_1_NC_028951(7),PHAGE_Clostr_phiCD119_NC_007917(7),PHAGE_Clostr_phiCDHM14_NC_048665(7),PHAGE_Clostr_phiCD506_NC_028838(6),PHAGE_Clostr_phiCDHM11_NC_029001(5),PHAGE_Clostr_phiCT453B_NC_029004(4),PHAGE_Clostr_phiCT19406B_NC_030947(3),PHAGE_Clostr_phiCTC2B_NC_030951(3),PHAGE_Clostr_phiMMP04_NC_019422(3),PHAGE_Clostr_phiCT453A_NC_028991(2),PHA…
RT126/ST11		2	6.5Kb	incomplete (40)	2000796-2007325	0	9	6	29.22	PHAGE_Clostr_c_st_NC_007581(3),PHAGE_Clostr_phiCD211_NC_029048(1),PHAGE_Clostr_phiCD38_2_NC_015568(1),PHAGE_Bacill_SP_15_NC_031245(1),PHAGE_Lactob_jlb1_NC_024206(1),PHAGE_Klebsi_ST437_OXA245phi4.1_NC_049448(1),PHAGE_Bacill_SP_10_NC_019487(1),PHAGE_Bacill_BMBtpLA_NC_028748(1),PHAGE_Gordon_Emalyn_NC_031234(1),PHAGE_Clostr_phiCD27_NC_011398(1),PHAGE_Clostr_phiCD506_NC_028838(1),PHAGE_Clostr_phiCD635…
		3	21.6Kb	incomplete (50)	2207153-2228788	0	21	11	24.58	PHAGE_Clostr_CDKM9_NC_048642(6),PHAGE_Clostr_phiCD27_NC_011398(4),PHAGE_Clostr_phiC2_NC_009231(3),PHAGE_Clostr_CDKM15_NC_048643(3),PHAGE_Clostr_phiCDHM19_NC_028996(3),PHAGE_Clostr_phiMMP03_NC_028959(2),PHAGE_Clostr_phiCD119_NC_007917(2),PHAGE_Clostr_CDMH1_NC_024144(2),PHAGE_Lister_A118_NC_003216(1),PHAGE_Bacill_phBC6A52_NC_004821(1),PHAGE_Lister_vB_LmoS_293_NC_028929(1),PHAGE_Clostr_phiCD111_NC_0…
		4	10.4Kb	incomplete (40)	2572513-2582972	0	17	10	25.49	PHAGE_Clostr_CDKM15_NC_048643(2),PHAGE_Brevib_Davies_NC_022980(1),PHAGE_Clostr_phiCD506_NC_028838(1),PHAGE_Altero_vB_AspP_H4/4_NC_047834(1),PHAGE_Vibrio_1.026.O._10N.222.49.C7_NC_049430(1),PHAGE_Brevib_Jimmer2_NC_041976(1),PHAGE_Lactoc_bIL312_NC_002671(1),PHAGE_Plankt_PaV_LD_NC_016564(1),PHAGE_Clostr_phiMMP03_NC_028959(1),PHAGE_Clostr_phiC2_NC_009231(1),PHAGE_Clostr_phiCD211_NC_029048(1),PHAGE_Vi…
C. difficile ASS24	CP133824.1	1	27.2Kb	incomplete (60)	1414651-1441933	0	30	24	27.87	PHAGE_Clostr_phiCDHM19_NC_028996(11),PHAGE_Clostr_phiCD506_NC_028838(7),PHAGE_Clostr_phiCD481_1_NC_028951(7),PHAGE_Clostr_phiCD119_NC_007917(7),PHAGE_Clostr_phiCDHM14_NC_048665(6),PHAGE_Clostr_phiCDHM11_NC_029001(5),PHAGE_Clostr_phiCT453B_NC_029004(4),PHAGE_Clostr_phiCTC2B_NC_030951(3),PHAGE_Clostr_phiCT19406B_NC_030947(3),PHAGE_Clostr_phiMMP04_NC_019422(3),PHAGE_Clostr_phiCD27_NC_011398(2),PHAGE…
RT126/ST11		2	6.5Kb	incomplete (40)	2000893-2007409	0	9	6	29.22	PHAGE_Clostr_c_st_NC_007581(3),PHAGE_Bacill_SP_10_NC_019487(1),PHAGE_Clostr_phiCD6356_NC_015262(1),PHAGE_Bacill_0305phi8_36_NC_009760(1),PHAGE_Clostr_phiCD27_NC_011398(1),PHAGE_Gordon_Emalyn_NC_031234(1),PHAGE_Bacill_Waukesha92_NC_025424(1),PHAGE_Clostr_phiCD146_NC_028958(1),PHAGE_Lactob_jlb1_NC_024206(1),PHAGE_Bacill_IEBH_NC_011167(1),PHAGE_Clostr_phiCD506_NC_028838(1),PHAGE_Bacill_SP_15_NC_0312…
		3	21.6Kb	incomplete (60)	2207235-2228870	0	20	13	24.58	PHAGE_Clostr_CDKM9_NC_048642(8),PHAGE_Clostr_phiCD27_NC_011398(5),PHAGE_Clostr_CDMH1_NC_024144(4),PHAGE_Clostr_phiMMP03_NC_028959(3),PHAGE_Clostr_phiC2_NC_009231(3),PHAGE_Clostr_phiCDHM19_NC_028996(3),PHAGE_Clostr_phiCD505_NC_028764(3),PHAGE_Clostr_CDKM15_NC_048643(3),PHAGE_Clostr_phiMMP02_NC_019421(2),PHAGE_Clostr_phiCD119_NC_007917(2),PHAGE_Clostr_phiMMP01_NC_028883(2),PHAGE_Lister_vB_LmoS_293_…
		4	10.4Kb	incomplete (40)	2572595-2583054	0	15	9	25.49	PHAGE_Clostr_CDKM15_NC_048643(2),PHAGE_Clostr_phiMMP03_NC_028959(1),PHAGE_Altero_vB_AspP_H4/4_NC_047834(1),PHAGE_Bacill_SPbeta_NC_001884(1),PHAGE_Clostr_phiC2_NC_009231(1),PHAGE_Clostr_phiCD38_2_NC_015568(1),PHAGE_Clostr_phiCD111_NC_028905(1),PHAGE_Clostr_phiCD211_NC_029048(1),PHAGE_Plankt_PaV_LD_NC_016564(1),PHAGE_Lactoc_bIL312_NC_002671(1),PHAGE_Brevib_Davies_NC_022980(1),PHAGE_Bacill_G_NC_0237…
C. difficile ASS25	JAVJFU000000000.1	1	27.2Kb	incomplete (40)	contig1:2478586-2505877	0	30	24	27.88	PHAGE_Clostr_phiCDHM19_NC_028996(11),PHAGE_Clostr_phiCD481_1_NC_028951(7),PHAGE_Clostr_phiCDHM14_NC_048665(7),PHAGE_Clostr_phiCD119_NC_007917(7),PHAGE_Clostr_phiCD506_NC_028838(6),PHAGE_Clostr_phiCDHM11_NC_029001(5),PHAGE_Clostr_phiCT453B_NC_029004(4),PHAGE_Clostr_phiMMP04_NC_019422(3),PHAGE_Clostr_phiCT19406B_NC_030947(3),PHAGE_Clostr_phiCTC2B_NC_030951(3),PHAGE_Brevib_Osiris_NC_028969(2),PHAGE_…
RT126/ST11		2	6.5Kb	incomplete (40)	contig1:3064825-3071354	0	9	6	29.22	PHAGE_Clostr_c_st_NC_007581(3),PHAGE_Clostr_phiCD27_NC_011398(1),PHAGE_Geobac_GBSV1_NC_008376(1),PHAGE_Geobac_E3_NC_029073(1),PHAGE_Bacill_0305phi8_36_NC_009760(1),PHAGE_Gordon_Emalyn_NC_031234(1),PHAGE_Bacill_SP_15_NC_031245(1),PHAGE_Clostr_phiCD6356_NC_015262(1),PHAGE_Clostr_phiCD38_2_NC_015568(1),PHAGE_Clostr_phiCD111_NC_028905(1),PHAGE_Clostr_phiCD506_NC_028838(1),PHAGE_Lactob_jlb1_NC_024206(…
		3	15.4Kb	incomplete (60)	contig1:3170945-3186437	0	12	9	35.05	PHAGE_Clostr_c_st_NC_007581(3),PHAGE_Deep_s_D6E_NC_019544(2),PHAGE_Bacill_G_NC_023719(2),PHAGE_Prochl_P_SSP7_NC_006882(1),PHAGE_Clostr_PhiS63_NC_017978(1),PHAGE_Lactob_phiJB_NC_022775(1),PHAGE_Clostr_susfortuna_NC_048712(1),PHAGE_Bacter_Lily_NC_028841(1),PHAGE_Bacill_WBeta_NC_007734(1),PHAGE_Plankt_PaV_LD_NC_016564(1),PHAGE_Paenib_PBL1c_NC_048689(1),PHAGE_Clostr_phiCD27_NC_011398(1),PHAGE_Paenib_…
		4	21.6Kb	incomplete (50)	contig2:65383-87017	0	21	11	24.59	PHAGE_Clostr_CDKM9_NC_048642(6),PHAGE_Clostr_phiCD27_NC_011398(4),PHAGE_Clostr_phiC2_NC_009231(3),PHAGE_Clostr_phiCDHM19_NC_028996(3),PHAGE_Clostr_CDKM15_NC_048643(3),PHAGE_Clostr_phiMMP03_NC_028959(2),PHAGE_Clostr_CDMH1_NC_024144(2),PHAGE_Clostr_phiCD119_NC_007917(2),PHAGE_Clostr_phiMMP04_NC_019422(1),PHAGE_Bacill_phBC6A52_NC_004821(1),PHAGE_Lister_A118_NC_003216(1),PHAGE_Geobac_GBSV1_NC_008376(…
		5	10.4Kb	incomplete (40)	contig2:430739-441198	0	17	10	25.49	PHAGE_Clostr_CDKM15_NC_048643(2),PHAGE_Clostr_phiCD146_NC_028958(1),PHAGE_Brevib_Jimmer2_NC_041976(1),PHAGE_Brevib_Abouo_NC_029029(1),PHAGE_Clostr_phiCD506_NC_028838(1),PHAGE_Bacill_Palmer_NC_028926(1),PHAGE_Bacill_G_NC_023719(1),PHAGE_Brevib_Jimmer1_NC_029104(1),PHAGE_Brevib_Osiris_NC_028969(1),PHAGE_Clostr_phiCD38_2_NC_015568(1),PHAGE_Clostr_phiMMP03_NC_028959(1),PHAGE_Bacill_0305phi8_36_NC_009…
C. difficile DSS26	JAVJFT000000000.1	1	15.3Kb	incomplete (50)	contig1:223974-239363	0	16	7	36.17	PHAGE_Faecal_FP_Brigit_NC_047909(1),PHAGE_Bacill_G_NC_023719(1),PHAGE_Lactob_phiPYB5_NC_027982(1),PHAGE_Cronob_CR5_NC_021531(1),PHAGE_Lactob_Lj965_NC_005355(1),PHAGE_Lactoc_28201_NC_031013(1),PHAGE_Plankt_PaV_LD_NC_016564(1),PHAGE_Gordon_GMA1_NC_030902(1),PHAGE_Anoxyb_A403_NC_048701(1),PHAGE_Bacill_SPbeta_NC_001884(1),PHAGE_Bacill_Gamma_NC_007458(1),PHAGE_Geobac_E2_NC_009552(1),PHAGE_Bacill_phBC6…
RT126/ST11		2	27.2Kb	incomplete (40)	contig1:2241939-2269229	0	31	24	27.88	PHAGE_Clostr_phiCDHM19_NC_028996(11),PHAGE_Clostr_phiCD119_NC_007917(8),PHAGE_Clostr_phiCD481_1_NC_028951(7),PHAGE_Clostr_phiCDHM14_NC_048665(7),PHAGE_Clostr_phiCD506_NC_028838(6),PHAGE_Clostr_phiCT453B_NC_029004(4),PHAGE_Clostr_phiCDHM11_NC_029001(4),PHAGE_Clostr_phiCTC2B_NC_030951(3),PHAGE_Clostr_phiMMP04_NC_019422(3),PHAGE_Clostr_phiCT19406B_NC_030947(3),PHAGE_Clostr_phiCD27_NC_011398(2),PHAGE…
		3	10.4Kb	incomplete (40)	contig2:99874-110333	0	17	10	25.49	PHAGE_Clostr_CDKM15_NC_048643(2),PHAGE_Plankt_PaV_LD_NC_016564(1),PHAGE_Clostr_phiCD211_NC_029048(1),PHAGE_Vibrio_1.026.O._10N.222.49.C7_NC_049430(1),PHAGE_Clostr_phiMMP03_NC_028959(1),PHAGE_Vibrio_1.097.O._10N.286.49.B3_NC_049431(1),PHAGE_Brevib_Abouo_NC_029029(1),PHAGE_Brevib_Osiris_NC_028969(1),PHAGE_Clostr_phiMMP01_NC_028883(1),PHAGE_Bacill_Palmer_NC_028926(1),PHAGE_Clostr_CDKM9_NC_048642(1),…
		4	23.2Kb	incomplete (50)	contig2:461675-484931	0	26	12	25.14	PHAGE_Clostr_CDKM9_NC_048642(6),PHAGE_Clostr_phiCD27_NC_011398(4),PHAGE_Clostr_phiCDHM19_NC_028996(3),PHAGE_Clostr_CDMH1_NC_024144(3),PHAGE_Clostr_phiC2_NC_009231(3),PHAGE_Clostr_CDKM15_NC_048643(3),PHAGE_Clostr_phiCD119_NC_007917(2),PHAGE_Clostr_phiMMP03_NC_028959(2),PHAGE_Clostr_phiCD505_NC_028764(2),PHAGE_Clostr_phiMMP01_NC_028883(2),PHAGE_Clostr_phiMMP02_NC_019421(2),PHAGE_Lister_A118_NC_0032…
		5	30.5Kb	questionable (80)	contig2:528189-558728	0	12	10	33.45	PHAGE_Clostr_c_st_NC_007581(3),PHAGE_Deep_s_D6E_NC_019544(2),PHAGE_Paenib_Jacopo_NC_048718(2),PHAGE_Bacill_G_NC_023719(2),PHAGE_Bacill_WBeta_NC_007734(1),PHAGE_Bacter_Lily_NC_028841(1),PHAGE_Lactob_3_521_NC_048753(1),PHAGE_Geobac_E2_NC_009552(1),PHAGE_Paenib_Tripp_NC_028930(1),PHAGE_Paenib_Likha_NC_048693(1),PHAGE_Plankt_PaV_LD_NC_016564(1),PHAGE_Lactob_Lj965_NC_005355(1),PHAGE_Lactob_Maenad_NC_0…
		6	6.5Kb	incomplete (40)	contig2:652614-659143	0	9	6	29.22	PHAGE_Clostr_c_st_NC_007581(3),PHAGE_Bacill_Waukesha92_NC_025424(1),PHAGE_Geobac_GBSV1_NC_008376(1),PHAGE_Clostr_phiCD506_NC_028838(1),PHAGE_Clostr_phiCD6356_NC_015262(1),PHAGE_Bacill_IEBH_NC_011167(1),PHAGE_Clostr_phiCD38_2_NC_015568(1),PHAGE_Clostr_phiCD27_NC_011398(1),PHAGE_Bacill_SP_15_NC_031245(1),PHAGE_Bacill_0305phi8_36_NC_009760(1),PHAGE_Lactob_jlb1_NC_024206(1),PHAGE_Bacill_BMBtpLA_NC_02…
C. difficile DSS27	JAVJFS000000000.1	1	67.6Kb	intact (130)	contig1:1129850-1197460	0	87	85	28.58	PHAGE_Clostr_phiMMP03_NC_028959(70),PHAGE_Clostr_phiC2_NC_009231(59),PHAGE_Clostr_phiMMP01_NC_028883(45),PHAGE_Clostr_CDMH1_NC_024144(33),PHAGE_Clostr_CDKM15_NC_048643(33),PHAGE_Clostr_CDKM9_NC_048642(21),PHAGE_Clostr_phiCDHM19_NC_028996(20),PHAGE_Clostr_phiCD27_NC_011398(18),PHAGE_Clostr_phiMMP02_NC_019421(17),PHAGE_Clostr_phiCD505_NC_028764(15),PHAGE_Clostr_phiCD119_NC_007917(11),PHAGE_Clostr_p…
RT020/ST2		2	27.4Kb	incomplete (60)	contig1:1446123-1473553	0	30	24	27.71	PHAGE_Clostr_phiCDHM19_NC_028996(11),PHAGE_Clostr_phiCD119_NC_007917(7),PHAGE_Clostr_phiCD481_1_NC_028951(7),PHAGE_Clostr_phiCDHM14_NC_048665(6),PHAGE_Clostr_phiCD506_NC_028838(6),PHAGE_Clostr_phiCDHM11_NC_029001(4),PHAGE_Clostr_phiCTC2B_NC_030951(4),PHAGE_Clostr_phiCT19406B_NC_030947(4),PHAGE_Clostr_phiCT453B_NC_029004(3),PHAGE_Clostr_phiMMP04_NC_019422(3),PHAGE_Brevib_Jimmer1_NC_029104(2),PHAGE…
		3	56.7Kb	intact (150)	contig1:1690759-1747527	0	81	72	28.54	PHAGE_Clostr_phiMMP01_NC_028883(37),PHAGE_Clostr_phiC2_NC_009231(29),PHAGE_Clostr_CDMH1_NC_024144(28),PHAGE_Clostr_phiMMP03_NC_028959(28),PHAGE_Clostr_phiMMP02_NC_019421(11),PHAGE_Clostr_CDKM9_NC_048642(9),PHAGE_Clostr_CDKM15_NC_048643(9),PHAGE_Clostr_phiCT9441A_NC_029022(6),PHAGE_Clostr_phiCT453A_NC_028991(6),PHAGE_Clostr_phiCDHM19_NC_028996(6),PHAGE_Clostr_phiCD481_1_NC_028951(5),PHAGE_Clostr_p…
		4	13.9Kb	incomplete (30)	contig1:2561204-2575123	0	27	13	25.37	PHAGE_Clostr_CDKM9_NC_048642(4),PHAGE_Clostr_CDKM15_NC_048643(3),PHAGE_Clostr_phiC2_NC_009231(2),PHAGE_Clostr_CDMH1_NC_024144(2),PHAGE_Brevib_Jimmer1_NC_029104(2),PHAGE_Clostr_phiMMP01_NC_028883(2),PHAGE_Clostr_phiMMP03_NC_028959(2),PHAGE_Brevib_Jimmer2_NC_041976(2),PHAGE_Brevib_Osiris_NC_028969(2),PHAGE_Entero_EFP01_NC_047796(1),PHAGE_Lister_A006_NC_009815(1),PHAGE_Clostr_phiCDHM19_NC_028996(1),…
C. difficile DSS28	JAVJFR000000000.1	1	55.4Kb	intact (150)	contig1:451382-506834	0	81	72	28.67	PHAGE_Clostr_CDMH1_NC_024144(46),PHAGE_Clostr_phiC2_NC_009231(35),PHAGE_Clostr_phiMMP03_NC_028959(35),PHAGE_Clostr_phiMMP01_NC_028883(31),PHAGE_Clostr_phiCDHM19_NC_028996(17),PHAGE_Clostr_phiCD27_NC_011398(15),PHAGE_Clostr_CDKM9_NC_048642(14),PHAGE_Clostr_phiMMP02_NC_019421(14),PHAGE_Clostr_phiCD505_NC_028764(10),PHAGE_Clostr_CDKM15_NC_048643(10),PHAGE_Clostr_phiCD119_NC_007917(8),PHAGE_Clostr_ph…
RT258/ST58		2	50.6Kb	incomplete (40)	contig1:641182-691832	0	48	40	28.61	PHAGE_Clostr_phiCDHM14_NC_048665(23),PHAGE_Clostr_phiMMP04_NC_019422(23),PHAGE_Clostr_phiCD481_1_NC_028951(21),PHAGE_Clostr_phiCD506_NC_028838(18),PHAGE_Clostr_phiCDHM11_NC_029001(17),PHAGE_Clostr_phiCDHM13_NC_029116(17),PHAGE_Clostr_phiCDHM19_NC_028996(7),PHAGE_Clostr_phiC2_NC_009231(3),PHAGE_Clostr_phiCD119_NC_007917(3),PHAGE_Clostr_phiCD27_NC_011398(3),PHAGE_Agroba_Atu_ph07_NC_042013(2),PHAGE_…
		3	14.1Kb	incomplete (30)	contig1:1659351-1673466	0	27	13	25.4	PHAGE_Clostr_CDKM9_NC_048642(4),PHAGE_Clostr_CDMH1_NC_024144(3),PHAGE_Clostr_CDKM15_NC_048643(3),PHAGE_Clostr_phiC2_NC_009231(2),PHAGE_Clostr_phiMMP03_NC_028959(2),PHAGE_Brevib_Jimmer2_NC_041976(2),PHAGE_Brevib_Jimmer1_NC_029104(2),PHAGE_Brevib_Osiris_NC_028969(2),PHAGE_Clostr_phiMMP01_NC_028883(2),PHAGE_Geobac_E3_NC_029073(1),PHAGE_Clostr_phiCD505_NC_028764(1),PHAGE_Brocho_A9_NC_015253(1),PHAGE_…
		4	54.7Kb	intact (150)	contig1:2453893-2508661	0	69	61	29.08	PHAGE_Clostr_phiC2_NC_009231(32),PHAGE_Clostr_phiMMP03_NC_028959(29),PHAGE_Clostr_phiMMP01_NC_028883(28),PHAGE_Clostr_CDMH1_NC_024144(24),PHAGE_Clostr_phiCT453A_NC_028991(12),PHAGE_Clostr_CDKM9_NC_048642(11),PHAGE_Clostr_phiMMP02_NC_019421(6),PHAGE_Clostr_phiCD6356_NC_015262(5),PHAGE_Clostr_phiCD505_NC_028764(5),PHAGE_Clostr_phiCDHM11_NC_029001(4),PHAGE_Clostr_phiCDHM19_NC_028996(4),PHAGE_Thermu_…
		5	27.2Kb	incomplete (60)	contig1:2724692-2751972	0	31	24	28.01	PHAGE_Clostr_phiCDHM19_NC_028996(10),PHAGE_Clostr_phiCD119_NC_007917(8),PHAGE_Clostr_phiCD506_NC_028838(7),PHAGE_Clostr_phiCD481_1_NC_028951(7),PHAGE_Clostr_phiCDHM14_NC_048665(6),PHAGE_Clostr_phiCT19406B_NC_030947(4),PHAGE_Clostr_phiCT453B_NC_029004(4),PHAGE_Clostr_phiCTC2B_NC_030951(4),PHAGE_Clostr_phiCDHM11_NC_029001(4),PHAGE_Clostr_phiMMP04_NC_019422(3),PHAGE_Clostr_phiCT453A_NC_028991(2),PHA…
		6	55.2Kb	questionable (90)	contig1:3003233-3058526	0	74	69	29.21	PHAGE_Clostr_CDKM9_NC_048642(43),PHAGE_Clostr_phiCD27_NC_011398(40),PHAGE_Clostr_phiCD505_NC_028764(38),PHAGE_Clostr_phiMMP02_NC_019421(36),PHAGE_Clostr_CDKM15_NC_048643(34),PHAGE_Clostr_phiC2_NC_009231(22),PHAGE_Clostr_phiMMP03_NC_028959(17),PHAGE_Clostr_phiMMP01_NC_028883(15),PHAGE_Clostr_phiCDHM19_NC_028996(14),PHAGE_Clostr_CDMH1_NC_024144(13),PHAGE_Clostr_phiCD481_1_NC_028951(6),PHAGE_Clostr_…
		7	17.9Kb	incomplete (40)	contig1:3889056-3907045	0	16	13	29.94	PHAGE_Entero_phi92_NC_023693(4),PHAGE_Escher_phAPEC8_NC_020079(4),PHAGE_Escher_ESCO5_NC_047776(4),PHAGE_Escher_ESCO13_NC_047770(4),PHAGE_Escher_vB_EcoM_Schickermooser_NC_048196(4),PHAGE_Geobac_E3_NC_029073(3),PHAGE_Prochl_P_SSM2_NC_006883(3),PHAGE_Prochl_P_SSM7_NC_015290(2),PHAGE_Synech_S_MbCM100_NC_023584(2),PHAGE_Clostr_c_st_NC_007581(2),PHAGE_Clostr_phiCD211_NC_029048(2),PHAGE_Burkho_phiE255_N…
		8	58.1Kb	intact (150)	contig1:3926251-3984402	0	73	64	28.72	PHAGE_Clostr_phiCDHM19_NC_028996(28),PHAGE_Clostr_phiCD119_NC_007917(23),PHAGE_Clostr_phiCD505_NC_028764(16),PHAGE_Clostr_phiMMP02_NC_019421(13),PHAGE_Clostr_CDMH1_NC_024144(12),PHAGE_Clostr_phiMMP01_NC_028883(11),PHAGE_Clostr_phiCDHM14_NC_048665(9),PHAGE_Clostr_phiCDHM11_NC_029001(9),PHAGE_Clostr_phiMMP03_NC_028959(8),PHAGE_Clostr_phiCD27_NC_011398(7),PHAGE_Clostr_phiMMP04_NC_019422(6),PHAGE_Clo…
C. difficile DSS29	JAVJFQ000000000.1	1	55.4Kb	intact (150)	contig1:591109-646561	0	81	72	28.67	PHAGE_Clostr_CDMH1_NC_024144(46),PHAGE_Clostr_phiMMP03_NC_028959(35),PHAGE_Clostr_phiC2_NC_009231(35),PHAGE_Clostr_phiMMP01_NC_028883(31),PHAGE_Clostr_phiCDHM19_NC_028996(17),PHAGE_Clostr_phiCD27_NC_011398(15),PHAGE_Clostr_CDKM9_NC_048642(14),PHAGE_Clostr_phiMMP02_NC_019421(14),PHAGE_Clostr_CDKM15_NC_048643(10),PHAGE_Clostr_phiCD505_NC_028764(10),PHAGE_Clostr_phiCD119_NC_007917(8),PHAGE_Clostr_ph…
RT258/ST58		2	50.6Kb	incomplete (40)	contig1:780910-831560	0	48	40	28.61	PHAGE_Clostr_phiMMP04_NC_019422(23),PHAGE_Clostr_phiCDHM14_NC_048665(23),PHAGE_Clostr_phiCD481_1_NC_028951(21),PHAGE_Clostr_phiCD506_NC_028838(18),PHAGE_Clostr_phiCDHM13_NC_029116(17),PHAGE_Clostr_phiCDHM11_NC_029001(17),PHAGE_Clostr_phiCDHM19_NC_028996(7),PHAGE_Clostr_phiC2_NC_009231(3),PHAGE_Clostr_phiCD119_NC_007917(3),PHAGE_Clostr_phiCD27_NC_011398(3),PHAGE_Brevib_Davies_NC_022980(2),PHAGE_Br…
		3	14.1Kb	incomplete (30)	contig1:1799157-1813272	0	27	13	25.4	PHAGE_Clostr_CDKM9_NC_048642(4),PHAGE_Clostr_CDMH1_NC_024144(3),PHAGE_Clostr_CDKM15_NC_048643(3),PHAGE_Brevib_Jimmer2_NC_041976(2),PHAGE_Clostr_phiMMP03_NC_028959(2),PHAGE_Clostr_phiMMP01_NC_028883(2),PHAGE_Brevib_Osiris_NC_028969(2),PHAGE_Clostr_phiC2_NC_009231(2),PHAGE_Brevib_Jimmer1_NC_029104(2),PHAGE_Synech_ACG_2014f_NC_047714(1),PHAGE_Clostr_phiCD38_2_NC_015568(1),PHAGE_Brevib_Davies_NC_0229…
		4	54.7Kb	intact (150)	contig1:2574127-2628892	0	69	61	29.08	PHAGE_Clostr_phiC2_NC_009231(32),PHAGE_Clostr_phiMMP03_NC_028959(29),PHAGE_Clostr_phiMMP01_NC_028883(28),PHAGE_Clostr_CDMH1_NC_024144(24),PHAGE_Clostr_phiCT453A_NC_028991(12),PHAGE_Clostr_CDKM9_NC_048642(11),PHAGE_Clostr_phiMMP02_NC_019421(6),PHAGE_Clostr_phiCD505_NC_028764(5),PHAGE_Clostr_phiCD6356_NC_015262(5),PHAGE_Clostr_phiCDHM11_NC_029001(4),PHAGE_Clostr_phiCD27_NC_011398(4),PHAGE_Clostr_ph…
		5	27.2Kb	incomplete (60)	contig1:2844923-2872203	0	31	24	28.01	PHAGE_Clostr_phiCDHM19_NC_028996(10),PHAGE_Clostr_phiCD119_NC_007917(8),PHAGE_Clostr_phiCD506_NC_028838(7),PHAGE_Clostr_phiCD481_1_NC_028951(7),PHAGE_Clostr_phiCDHM14_NC_048665(6),PHAGE_Clostr_phiCT19406B_NC_030947(4),PHAGE_Clostr_phiCDHM11_NC_029001(4),PHAGE_Clostr_phiCTC2B_NC_030951(4),PHAGE_Clostr_phiCT453B_NC_029004(4),PHAGE_Clostr_phiMMP04_NC_019422(3),PHAGE_Brevib_Jimmer2_NC_041976(2),PHAGE…
		6	55.2Kb	questionable (90)	contig1:3123466-3178759	0	74	69	29.21	PHAGE_Clostr_CDKM9_NC_048642(43),PHAGE_Clostr_phiCD27_NC_011398(40),PHAGE_Clostr_phiCD505_NC_028764(38),PHAGE_Clostr_phiMMP02_NC_019421(36),PHAGE_Clostr_CDKM15_NC_048643(34),PHAGE_Clostr_phiC2_NC_009231(22),PHAGE_Clostr_phiMMP03_NC_028959(17),PHAGE_Clostr_phiMMP01_NC_028883(15),PHAGE_Clostr_phiCDHM19_NC_028996(14),PHAGE_Clostr_CDMH1_NC_024144(13),PHAGE_Clostr_phiCD481_1_NC_028951(6),PHAGE_Clostr_…
		7	17.9Kb	incomplete (40)	contig1:4009290-4027279	0	16	13	29.94	PHAGE_Escher_ESCO13_NC_047770(4),PHAGE_Escher_vB_EcoM_Schickermooser_NC_048196(4),PHAGE_Escher_ESCO5_NC_047776(4),PHAGE_Escher_phAPEC8_NC_020079(4),PHAGE_Entero_phi92_NC_023693(4),PHAGE_Geobac_E3_NC_029073(3),PHAGE_Prochl_P_SSM2_NC_006883(3),PHAGE_Synech_S_MbCM100_NC_023584(2),PHAGE_Prochl_P_SSM7_NC_015290(2),PHAGE_Clostr_phiCD211_NC_029048(2),PHAGE_Clostr_c_st_NC_007581(2),PHAGE_Microb_Min1_NC_0…
		8	50.6Kb	intact (150)	contig1:4045008-4095638	0	72	63	28.51	PHAGE_Clostr_phiCDHM19_NC_028996(28),PHAGE_Clostr_phiCD119_NC_007917(23),PHAGE_Clostr_phiCD505_NC_028764(16),PHAGE_Clostr_phiMMP02_NC_019421(13),PHAGE_Clostr_CDMH1_NC_024144(12),PHAGE_Clostr_phiMMP01_NC_028883(11),PHAGE_Clostr_phiCDHM14_NC_048665(9),PHAGE_Clostr_phiCDHM11_NC_029001(9),PHAGE_Clostr_phiMMP03_NC_028959(8),PHAGE_Clostr_phiCD27_NC_011398(7),PHAGE_Clostr_phiCD481_1_NC_028951(6),PHAGE_C…
C. difficile DSS30	JAVJFP000000000.1	1	27.4Kb	incomplete (60)	contig1:1438015-1465459	0	30	24	27.67	PHAGE_Clostr_phiCDHM19_NC_028996(11),PHAGE_Clostr_phiCD481_1_NC_028951(7),PHAGE_Clostr_phiCD119_NC_007917(7),PHAGE_Clostr_phiCDHM14_NC_048665(6),PHAGE_Clostr_phiCD506_NC_028838(6),PHAGE_Clostr_phiCDHM11_NC_029001(4),PHAGE_Clostr_phiCTC2B_NC_030951(4),PHAGE_Clostr_phiCT19406B_NC_030947(4),PHAGE_Clostr_phiMMP04_NC_019422(3),PHAGE_Clostr_phiCT453B_NC_029004(3),PHAGE_Clostr_phiCD211_NC_029048(2),PHAG…
RT106/ST42		2	5.5Kb	incomplete (40)	contig1:1791373-1796893	0	7	6	28.67	PHAGE_Clostr_phiCD211_NC_029048(2),PHAGE_Geobac_E3_NC_029073(2),PHAGE_Clostr_c_st_NC_007581(2),PHAGE_Bacill_Mgbh1_NC_041879(1),PHAGE_Bacill_JL_NC_028982(1),PHAGE_Bacill_G_NC_023719(1),PHAGE_Acinet_vB_AbaM_ME3_NC_041884(1),PHAGE_Caulob_CcrPW_NC_048046(1),PHAGE_Helico_phiHP33_NC_016568(1),PHAGE_Nodula_vB_NspS_kac68v161_NC_048757(1),PHAGE_Caulob_CcrColossus_NC_019406(1),PHAGE_Bacill_Shanette_NC_0289…
		3	13.6Kb	incomplete (30)	contig1:2552257-2565904	0	26	12	25.32	PHAGE_Clostr_CDKM9_NC_048642(4),PHAGE_Clostr_CDKM15_NC_048643(3),PHAGE_Clostr_phiMMP03_NC_028959(2),PHAGE_Brevib_Osiris_NC_028969(2),PHAGE_Brevib_Jimmer1_NC_029104(2),PHAGE_Clostr_phiMMP01_NC_028883(2),PHAGE_Brevib_Jimmer2_NC_041976(2),PHAGE_Clostr_CDMH1_NC_024144(2),PHAGE_Clostr_phiC2_NC_009231(2),PHAGE_Clostr_phiCD505_NC_028764(1),PHAGE_Synech_ACG_2014f_NC_047713(1),PHAGE_Vibrio_1.097.O._10N.28…
C. difficile DSS31	JAVJFO000000000.1	1	51.1Kb	intact (150)	contig1:254722-305829	0	74	62	28.48	PHAGE_Clostr_phiCDHM19_NC_028996(27),PHAGE_Clostr_phiCD119_NC_007917(22),PHAGE_Clostr_phiCD505_NC_028764(17),PHAGE_Clostr_phiMMP02_NC_019421(13),PHAGE_Clostr_phiMMP01_NC_028883(11),PHAGE_Clostr_CDMH1_NC_024144(11),PHAGE_Clostr_phiCD27_NC_011398(9),PHAGE_Clostr_phiMMP03_NC_028959(9),PHAGE_Clostr_phiCDHM11_NC_029001(8),PHAGE_Clostr_phiCDHM14_NC_048665(8),PHAGE_Clostr_phiCDHM13_NC_029116(6),PHAGE_Cl…
RT258/ST58		2	50.9Kb	questionable (90)	contig1:1171552-1222536	0	72	67	29.14	PHAGE_Clostr_CDKM9_NC_048642(42),PHAGE_Clostr_phiCD27_NC_011398(41),PHAGE_Clostr_phiCD505_NC_028764(37),PHAGE_Clostr_phiMMP02_NC_019421(36),PHAGE_Clostr_CDKM15_NC_048643(34),PHAGE_Clostr_phiC2_NC_009231(21),PHAGE_Clostr_phiMMP03_NC_028959(17),PHAGE_Clostr_phiMMP01_NC_028883(14),PHAGE_Clostr_phiCDHM19_NC_028996(14),PHAGE_Clostr_CDMH1_NC_024144(14),PHAGE_Clostr_phiCD119_NC_007917(5),PHAGE_Clostr_ph…
		3	27.3Kb	incomplete (40)	contig1:1477882-1505255	0	30	24	28	PHAGE_Clostr_phiCDHM19_NC_028996(10),PHAGE_Clostr_phiCD481_1_NC_028951(7),PHAGE_Clostr_phiCDHM14_NC_048665(7),PHAGE_Clostr_phiCD119_NC_007917(7),PHAGE_Clostr_phiCD506_NC_028838(6),PHAGE_Clostr_phiCDHM11_NC_029001(5),PHAGE_Clostr_phiCT19406B_NC_030947(4),PHAGE_Clostr_phiCT453B_NC_029004(4),PHAGE_Clostr_phiCTC2B_NC_030951(4),PHAGE_Clostr_phiMMP04_NC_019422(3),PHAGE_Clostr_CDMH1_NC_024144(2),PHAGE_B…
		4	55.6Kb	intact (150)	contig1:1720989-1776636	0	68	60	28.99	PHAGE_Clostr_phiC2_NC_009231(32),PHAGE_Clostr_phiMMP03_NC_028959(29),PHAGE_Clostr_phiMMP01_NC_028883(28),PHAGE_Clostr_CDMH1_NC_024144(24),PHAGE_Clostr_phiCT453A_NC_028991(12),PHAGE_Clostr_CDKM9_NC_048642(11),PHAGE_Clostr_phiMMP02_NC_019421(6),PHAGE_Clostr_phiCD6356_NC_015262(5),PHAGE_Clostr_phiCD505_NC_028764(5),PHAGE_Clostr_phiCDHM19_NC_028996(5),PHAGE_Clostr_CDKM15_NC_048643(4),PHAGE_Thermu_OH2…
		5	10.9Kb	incomplete (30)	contig1:2113260-2124190	0	12	9	28.11	PHAGE_Clostr_c_st_NC_007581(2),PHAGE_Geobac_GBSV1_NC_008376(2),PHAGE_Bacill_G_NC_023719(2),PHAGE_Bacill_Mgbh1_NC_041879(1),PHAGE_Bacill_0305phi8_36_NC_009760(1),PHAGE_Bacill_BMBtpLA_NC_028748(1),PHAGE_Deep_s_D6E_NC_019544(1),PHAGE_Plankt_PaV_LD_NC_016564(1),PHAGE_Clostr_phiCD27_NC_011398(1),PHAGE_Clostr_PhiS63_NC_017978(1),PHAGE_Paenib_Tripp_NC_028930(1),PHAGE_Clostr_phiCD146_NC_028958(1),PHAGE_P…
		6	14.1Kb	incomplete (30)	contig1:2536983-2551098	0	27	13	25.4	PHAGE_Clostr_CDKM9_NC_048642(4),PHAGE_Clostr_CDKM15_NC_048643(3),PHAGE_Brevib_Osiris_NC_028969(2),PHAGE_Clostr_CDMH1_NC_024144(2),PHAGE_Clostr_phiC2_NC_009231(2),PHAGE_Clostr_phiMMP03_NC_028959(2),PHAGE_Brevib_Jimmer1_NC_029104(2),PHAGE_Clostr_phiMMP01_NC_028883(2),PHAGE_Brevib_Jimmer2_NC_041976(2),PHAGE_Geobac_E3_NC_029073(1),PHAGE_Clostr_phiCD505_NC_028764(1),PHAGE_Clostr_phiCDHM19_NC_028996(1)…
		7	50.6Kb	intact (150)	contig1:3518684-3569334	0	47	41	28.61	PHAGE_Clostr_phiMMP04_NC_019422(24),PHAGE_Clostr_phiCDHM14_NC_048665(23),PHAGE_Clostr_phiCD481_1_NC_028951(21),PHAGE_Clostr_phiCD506_NC_028838(18),PHAGE_Clostr_phiCDHM13_NC_029116(17),PHAGE_Clostr_phiCDHM11_NC_029001(17),PHAGE_Clostr_phiCDHM19_NC_028996(8),PHAGE_Clostr_CDMH1_NC_024144(3),PHAGE_Clostr_phiCD119_NC_007917(3),PHAGE_Clostr_phiC2_NC_009231(3),PHAGE_Clostr_phiCD27_NC_011398(3),PHAGE_Bre…
		8	63.7Kb	intact (150)	contig1:3695374-3759080	0	81	72	28.63	PHAGE_Clostr_CDMH1_NC_024144(44),PHAGE_Clostr_phiMMP03_NC_028959(35),PHAGE_Clostr_phiC2_NC_009231(35),PHAGE_Clostr_phiMMP01_NC_028883(32),PHAGE_Clostr_phiCDHM19_NC_028996(16),PHAGE_Clostr_phiMMP02_NC_019421(15),PHAGE_Clostr_phiCD27_NC_011398(15),PHAGE_Clostr_CDKM9_NC_048642(14),PHAGE_Clostr_phiCD505_NC_028764(10),PHAGE_Clostr_CDKM15_NC_048643(10),PHAGE_Clostr_phiCD119_NC_007917(7),PHAGE_Clostr_ph…
C. difficile RS32	JAVJFN000000000.1	1	14.6Kb	incomplete (30)	contig1:1643040-1657692	0	26	13	25.03	PHAGE_Clostr_CDKM9_NC_048642(4),PHAGE_Clostr_CDKM15_NC_048643(3),PHAGE_Clostr_phiMMP01_NC_028883(2),PHAGE_Clostr_phiC2_NC_009231(2),PHAGE_Clostr_phiMMP03_NC_028959(2),PHAGE_Clostr_CDMH1_NC_024144(2),PHAGE_Brevib_Jimmer2_NC_041976(2),PHAGE_Brevib_Osiris_NC_028969(2),PHAGE_Brevib_Jimmer1_NC_029104(2),PHAGE_Vibrio_1.026.O._10N.222.49.C7_NC_049430(1),PHAGE_Lactob_Lv_1_NC_011801(1),PHAGE_Synech_ACG_20…
RT070/ST55		2	13.5Kb	incomplete (30)	contig1:2069940-2083494	0	12	9	27.41	PHAGE_Clostr_c_st_NC_007581(2),PHAGE_Bacill_G_NC_023719(2),PHAGE_Geobac_GBSV1_NC_008376(2),PHAGE_Prochl_P_SSP7_NC_006882(1),PHAGE_Bacill_SP_15_NC_031245(1),PHAGE_Clostr_susfortuna_NC_048712(1),PHAGE_Brevib_Jenst_NC_028805(1),PHAGE_Bacill_Waukesha92_NC_025424(1),PHAGE_Bacill_Mgbh1_NC_041879(1),PHAGE_Rhizob_RHEph10_NC_034248(1),PHAGE_Bacill_0305phi8_36_NC_009760(1),PHAGE_Clostr_phiCD506_NC_028838(1…
		3	5.5Kb	incomplete (40)	contig1:2337000-2342520	0	7	6	28.67	PHAGE_Clostr_phiCD211_NC_029048(2),PHAGE_Clostr_c_st_NC_007581(2),PHAGE_Geobac_E3_NC_029073(2),PHAGE_Bacill_JL_NC_028982(1),PHAGE_Nodula_vB_NspS_kac68v161_NC_048757(1),PHAGE_Acinet_vB_AbaM_ME3_NC_041884(1),PHAGE_Helico_phiHP33_NC_016568(1),PHAGE_Bacill_Mgbh1_NC_041879(1),PHAGE_Caulob_CcrColossus_NC_019406(1),PHAGE_Caulob_CcrPW_NC_048046(1),PHAGE_Bacill_CP_51_NC_025423(1),PHAGE_Bacill_Shanette_NC_…
		4	29.2Kb	incomplete (40)	contig1:2430683-2459910	0	37	31	29.16	PHAGE_Clostr_phiMMP01_NC_028883(10),PHAGE_Clostr_phiCT19406A_NC_030950(9),PHAGE_Clostr_phiCTC2A_NC_030949(9),PHAGE_Clostr_phiMMP02_NC_019421(6),PHAGE_Clostr_CDKM9_NC_048642(6),PHAGE_Clostr_CDKM15_NC_048643(5),PHAGE_Clostr_phiCD505_NC_028764(5),PHAGE_Clostr_phiCT9441A_NC_029022(5),PHAGE_Clostr_phiCTP1_NC_014457(4),PHAGE_Strept_Dp_1_NC_015274(4),PHAGE_Clostr_phiMMP03_NC_028959(3),PHAGE_Clostr_phiCD…
		5	18.1Kb	incomplete (40)	contig2:19135-37253	0	16	13	29.83	PHAGE_Escher_vB_EcoM_Schickermooser_NC_048196(4),PHAGE_Escher_ESCO5_NC_047776(4),PHAGE_Entero_phi92_NC_023693(4),PHAGE_Escher_ESCO13_NC_047770(4),PHAGE_Escher_phAPEC8_NC_020079(4),PHAGE_Geobac_E3_NC_029073(3),PHAGE_Prochl_P_SSM2_NC_006883(3),PHAGE_Synech_S_MbCM100_NC_023584(2),PHAGE_Prochl_P_SSM7_NC_015290(2),PHAGE_Clostr_phiCD211_NC_029048(2),PHAGE_Clostr_c_st_NC_007581(2),PHAGE_Bacill_Page_NC_0…
		6	43.6Kb	intact (150)	contig2:892430-936053	0	73	65	28.44	PHAGE_Clostr_phiMMP03_NC_028959(40),PHAGE_Clostr_phiMMP01_NC_028883(39),PHAGE_Clostr_phiC2_NC_009231(33),PHAGE_Clostr_CDMH1_NC_024144(30),PHAGE_Clostr_CDKM15_NC_048643(22),PHAGE_Clostr_CDKM9_NC_048642(17),PHAGE_Clostr_phiCD505_NC_028764(15),PHAGE_Clostr_phiMMP02_NC_019421(11),PHAGE_Clostr_phiCD27_NC_011398(10),PHAGE_Clostr_phiCDHM19_NC_028996(8),PHAGE_Clostr_phiCT9441A_NC_029022(7),PHAGE_Clostr_p…
		7	31.3Kb	intact (110)	contig3:1292-32604	0	46	40	28.8	PHAGE_Clostr_phiMMP01_NC_028883(30),PHAGE_Clostr_phiMMP03_NC_028959(28),PHAGE_Clostr_phiC2_NC_009231(24),PHAGE_Clostr_CDMH1_NC_024144(22),PHAGE_Clostr_CDKM9_NC_048642(9),PHAGE_Clostr_CDKM15_NC_048643(8),PHAGE_Clostr_phiCT9441A_NC_029022(6),PHAGE_Clostr_phiCD505_NC_028764(5),PHAGE_Clostr_phiCD27_NC_011398(5),PHAGE_Clostr_phiCT453A_NC_028991(4),PHAGE_Clostr_phiCDHM19_NC_028996(4),PHAGE_Clostr_phiMM…
		8	27.3Kb	incomplete (40)	contig3:286666-314027	0	30	24	27.99	PHAGE_Clostr_phiCDHM19_NC_028996(10),PHAGE_Clostr_phiCD119_NC_007917(7),PHAGE_Clostr_phiCD481_1_NC_028951(7),PHAGE_Clostr_phiCDHM14_NC_048665(7),PHAGE_Clostr_phiCD506_NC_028838(6),PHAGE_Clostr_phiCDHM11_NC_029001(5),PHAGE_Clostr_phiCT19406B_NC_030947(4),PHAGE_Clostr_phiCTC2B_NC_030951(4),PHAGE_Clostr_phiMMP04_NC_019422(3),PHAGE_Clostr_phiCDHM13_NC_029116(3),PHAGE_Clostr_phiCT453B_NC_029004(3),PHA…
		9	20.8Kb	incomplete (60)	contig3:525323-546209	0	28	26	28.18	PHAGE_Clostr_phiMMP01_NC_028883(14),PHAGE_Clostr_CDKM9_NC_048642(7),PHAGE_Clostr_phiC2_NC_009231(6),PHAGE_Clostr_phiMMP03_NC_028959(5),PHAGE_Clostr_phiCT19406A_NC_030950(5),PHAGE_Clostr_phiMMP02_NC_019421(5),PHAGE_Clostr_CDKM15_NC_048643(5),PHAGE_Clostr_phiCTC2A_NC_030949(4),PHAGE_Clostr_phiCD505_NC_028764(4),PHAGE_Thermu_OH2_NC_021784(3),PHAGE_Clostr_phiCT9441A_NC_029022(3),PHAGE_Clostr_phiCDHM1…
		10	57.3Kb	intact (150)	contig4:2857-60163	0	76	69	28.91	PHAGE_Clostr_phiMMP02_NC_019421(47),PHAGE_Clostr_phiCD505_NC_028764(38),PHAGE_Clostr_CDKM9_NC_048642(37),PHAGE_Clostr_CDKM15_NC_048643(37),PHAGE_Clostr_phiCD27_NC_011398(31),PHAGE_Clostr_phiMMP01_NC_028883(22),PHAGE_Clostr_phiMMP03_NC_028959(11),PHAGE_Clostr_CDMH1_NC_024144(9),PHAGE_Clostr_phiCDHM19_NC_028996(8),PHAGE_Clostr_phiCD119_NC_007917(6),PHAGE_Clostr_phiC2_NC_009231(5),PHAGE_Clostr_phiCD…
C. difficile RS35	CP133823.1	1	27.3Kb	incomplete (60)	contig1:615705-643066	0	31	24	28.01	PHAGE_Clostr_phiCDHM19_NC_028996(11),PHAGE_Clostr_phiCD119_NC_007917(8),PHAGE_Clostr_phiCD481_1_NC_028951(7),PHAGE_Clostr_phiCD506_NC_028838(7),PHAGE_Clostr_phiCDHM14_NC_048665(6),PHAGE_Clostr_phiCT19406B_NC_030947(4),PHAGE_Clostr_phiCTC2B_NC_030951(4),PHAGE_Clostr_phiCDHM11_NC_029001(3),PHAGE_Clostr_phiCT453B_NC_029004(3),PHAGE_Clostr_phiMMP04_NC_019422(3),PHAGE_Clostr_phiCDHM13_NC_029116(3),PHA…
RT012/ST54		2	13.6Kb	incomplete (30)	contig1:1820144-1833752	0	11	8	30.38	PHAGE_Prochl_P_SSM2_NC_006883(3),PHAGE_Clostr_phiCD211_NC_029048(2),PHAGE_Synech_S_MbCM100_NC_023584(2),PHAGE_Geobac_E3_NC_029073(2),PHAGE_Prochl_P_SSM7_NC_015290(2),PHAGE_Clostr_c_st_NC_007581(2),PHAGE_Microb_Min1_NC_009603(1),PHAGE_Cyanop_S_RIM12_NC_047716(1),PHAGE_Pseudo_NV1_NC_042107(1),PHAGE_Synech_ACG_2014e_NC_026928(1),PHAGE_Pseudo_UFV_P2_NC_018850(1),PHAGE_Synech_ACG_2014g_NC_026924(1),PH…
		3	65.3Kb	intact (150)	contig1:3003775-3069105	0	78	69	29.02	PHAGE_Clostr_CDMH1_NC_024144(37),PHAGE_Clostr_phiMMP03_NC_028959(36),PHAGE_Clostr_phiC2_NC_009231(33),PHAGE_Clostr_phiMMP01_NC_028883(31),PHAGE_Clostr_phiCD27_NC_011398(19),PHAGE_Clostr_phiCD119_NC_007917(17),PHAGE_Clostr_phiCDHM19_NC_028996(15),PHAGE_Clostr_phiMMP02_NC_019421(11),PHAGE_Clostr_phiCD505_NC_028764(10),PHAGE_Clostr_CDKM15_NC_048643(10),PHAGE_Clostr_phiCT9441A_NC_029022(9),PHAGE_Clos…
		4	56.3Kb	intact (150)	contig1:3317045-3373355	0	85	75	28.62	PHAGE_Clostr_CDMH1_NC_024144(49),PHAGE_Clostr_phiMMP03_NC_028959(30),PHAGE_Clostr_phiMMP01_NC_028883(27),PHAGE_Clostr_phiC2_NC_009231(25),PHAGE_Clostr_phiCDHM19_NC_028996(25),PHAGE_Clostr_phiCD119_NC_007917(22),PHAGE_Clostr_CDKM15_NC_048643(13),PHAGE_Clostr_phiMMP02_NC_019421(12),PHAGE_Clostr_phiCD27_NC_011398(10),PHAGE_Clostr_CDKM9_NC_048642(9),PHAGE_Clostr_phiCD505_NC_028764(9),PHAGE_Clostr_phi…
		5	14.1Kb	incomplete (30)	contig1:3848415-3862541	0	30	13	25.5	PHAGE_Clostr_CDKM9_NC_048642(4),PHAGE_Clostr_CDKM15_NC_048643(3),PHAGE_Clostr_phiMMP01_NC_028883(2),PHAGE_Brevib_Jimmer2_NC_041976(2),PHAGE_Clostr_phiMMP03_NC_028959(2),PHAGE_Brevib_Osiris_NC_028969(2),PHAGE_Clostr_phiC2_NC_009231(2),PHAGE_Clostr_CDMH1_NC_024144(2),PHAGE_Brevib_Jimmer1_NC_029104(2),PHAGE_Clostr_phiCD119_NC_007917(1),PHAGE_Clostr_phiCD6356_NC_015262(1),PHAGE_Clostr_c_st_NC_007581(…
		6	8Kb	incomplete (50)	contig41:58-8103	0	10	6	26.91	PHAGE_Staphy_Pvl108_NC_008689(1),PHAGE_Lactoc_PLgT_1_NC_031016(1),PHAGE_Vibrio_Valm_yong1_NC_049477(1),PHAGE_Staphy_phiPV83_NC_002486(1),PHAGE_Staphy_phiRS7_NC_022914(1),PHAGE_Bacill_vB_BtS_BMBtp14_NC_048640(1),PHAGE_Ralsto_RsoP1EGY_NC_047946(1),PHAGE_Clostr_phiCD6356_NC_015262(1),PHAGE_Strept_315.2_NC_004585(1),PHAGE_Staphy_SPbeta_like_NC_029119(1),PHAGE_Helico_phiHP33_NC_016568(1),PHAGE_Bacill_…
C. difficile RS36	JAVJFM000000000.1	1	17.7Kb	incomplete (20)	contig1:121-17889	0	18	13	29.64	PHAGE_Clostr_phiCTC2A_NC_030949(6),PHAGE_Clostr_phiCT19406A_NC_030950(6),PHAGE_Clostr_phiCTP1_NC_014457(3),PHAGE_Strept_Dp_1_NC_015274(3),PHAGE_Clostr_phiCD146_NC_028958(2),PHAGE_Clostr_phiCT9441A_NC_029022(2),PHAGE_Clostr_phiCD38_2_NC_015568(2),PHAGE_Clostr_phiCD111_NC_028905(2),PHAGE_Lister_LP_030_2_NC_021539(2),PHAGE_Clostr_phiCT19406C_NC_029006(2),PHAGE_Lister_2389_NC_003291(1),PHAGE_Lactoc_Q…
RT070/ST55		2	5.5Kb	incomplete (40)	contig1:105991-111511	0	7	6	28.67	PHAGE_Clostr_c_st_NC_007581(2),PHAGE_Geobac_E3_NC_029073(2),PHAGE_Clostr_phiCD211_NC_029048(2),PHAGE_Caulob_CcrPW_NC_048046(1),PHAGE_Nodula_vB_NspS_kac68v161_NC_048757(1),PHAGE_Bacill_Shanette_NC_028983(1),PHAGE_Acinet_vB_AbaM_ME3_NC_041884(1),PHAGE_Bacill_G_NC_023719(1),PHAGE_Bacill_Mgbh1_NC_041879(1),PHAGE_Bacill_CP_51_NC_025423(1),PHAGE_Bacill_JL_NC_028982(1),PHAGE_Caulob_CcrColossus_NC_019406…
		3	69Kb	intact (150)	contig1:464824-533848	0	87	71	28.07	PHAGE_Clostr_phiMMP02_NC_019421(38),PHAGE_Clostr_phiCD505_NC_028764(30),PHAGE_Clostr_CDKM15_NC_048643(29),PHAGE_Clostr_phiCD27_NC_011398(26),PHAGE_Clostr_CDKM9_NC_048642(23),PHAGE_Clostr_phiMMP01_NC_028883(13),PHAGE_Clostr_phiCDHM19_NC_028996(12),PHAGE_Clostr_phiMMP03_NC_028959(12),PHAGE_Clostr_CDMH1_NC_024144(11),PHAGE_Clostr_phiC2_NC_009231(10),PHAGE_Clostr_phiCTC2A_NC_030949(7),PHAGE_Clostr_ph…
		4	14.6Kb	incomplete (30)	contig1:860240-874892	0	25	13	25.03	PHAGE_Clostr_CDKM9_NC_048642(4),PHAGE_Clostr_CDKM15_NC_048643(3),PHAGE_Clostr_CDMH1_NC_024144(2),PHAGE_Clostr_phiC2_NC_009231(2),PHAGE_Clostr_phiMMP01_NC_028883(2),PHAGE_Brevib_Jimmer1_NC_029104(2),PHAGE_Brevib_Jimmer2_NC_041976(2),PHAGE_Clostr_phiMMP03_NC_028959(2),PHAGE_Brevib_Osiris_NC_028969(2),PHAGE_Entero_EFP01_NC_047796(1),PHAGE_Clostr_phiCD119_NC_007917(1),PHAGE_Vibrio_1.026.O._10N.222.49…
		5	18.1Kb	incomplete (40)	contig1:2698435-2716553	0	16	13	29.83	PHAGE_Entero_phi92_NC_023693(4),PHAGE_Escher_ESCO13_NC_047770(4),PHAGE_Escher_ESCO5_NC_047776(4),PHAGE_Escher_phAPEC8_NC_020079(4),PHAGE_Escher_vB_EcoM_Schickermooser_NC_048196(4),PHAGE_Prochl_P_SSM2_NC_006883(3),PHAGE_Geobac_E3_NC_029073(3),PHAGE_Synech_S_MbCM100_NC_023584(2),PHAGE_Clostr_c_st_NC_007581(2),PHAGE_Prochl_P_SSM7_NC_015290(2),PHAGE_Clostr_phiCD211_NC_029048(2),PHAGE_Synech_S_SKS1_NC…
		6	46.6Kb	intact (150)	contig1:3572112-3618748	0	76	72	28.86	PHAGE_Clostr_phiMMP03_NC_028959(43),PHAGE_Clostr_phiMMP01_NC_028883(42),PHAGE_Clostr_phiC2_NC_009231(35),PHAGE_Clostr_CDKM15_NC_048643(30),PHAGE_Clostr_CDMH1_NC_024144(25),PHAGE_Clostr_CDKM9_NC_048642(22),PHAGE_Clostr_phiCD505_NC_028764(17),PHAGE_Clostr_phiMMP02_NC_019421(15),PHAGE_Clostr_phiCD27_NC_011398(10),PHAGE_Clostr_phiCD119_NC_007917(7),PHAGE_Clostr_phiCDHM19_NC_028996(6),PHAGE_Clostr_phi…
		7	27.3Kb	incomplete (40)	contig1:3873230-3900591	0	30	24	27.99	PHAGE_Clostr_phiCDHM19_NC_028996(10),PHAGE_Clostr_phiCDHM14_NC_048665(7),PHAGE_Clostr_phiCD119_NC_007917(7),PHAGE_Clostr_phiCD481_1_NC_028951(7),PHAGE_Clostr_phiCD506_NC_028838(6),PHAGE_Clostr_phiCDHM11_NC_029001(5),PHAGE_Clostr_phiCT19406B_NC_030947(4),PHAGE_Clostr_phiCTC2B_NC_030951(4),PHAGE_Clostr_phiCT453B_NC_029004(3),PHAGE_Clostr_phiCDHM13_NC_029116(3),PHAGE_Clostr_phiMMP04_NC_019422(3),PHA…
		8	23.4Kb	questionable (70)	contig1:4111823-4135304	0	33	30	28.47	PHAGE_Clostr_phiMMP01_NC_028883(13),PHAGE_Clostr_phiCT19406A_NC_030950(8),PHAGE_Clostr_phiCTC2A_NC_030949(7),PHAGE_Clostr_CDKM9_NC_048642(7),PHAGE_Clostr_phiC2_NC_009231(6),PHAGE_Clostr_phiMMP03_NC_028959(5),PHAGE_Clostr_phiCT9441A_NC_029022(5),PHAGE_Clostr_CDKM15_NC_048643(5),PHAGE_Clostr_phiMMP02_NC_019421(5),PHAGE_Clostr_phiCD505_NC_028764(4),PHAGE_Strept_Dp_1_NC_015274(3),PHAGE_Clostr_phiCDHM…
C. difficile RSS37	JAVJFL000000000.1	1	55.6Kb	intact (150)	contig1:326110-381712	0	89	76	29.06	PHAGE_Clostr_phiMMP03_NC_028959(42),PHAGE_Clostr_phiC2_NC_009231(36),PHAGE_Clostr_CDMH1_NC_024144(35),PHAGE_Clostr_phiMMP01_NC_028883(26),PHAGE_Clostr_CDKM15_NC_048643(23),PHAGE_Clostr_phiCD505_NC_028764(16),PHAGE_Clostr_CDKM9_NC_048642(13),PHAGE_Clostr_phiCDHM19_NC_028996(13),PHAGE_Clostr_phiCD119_NC_007917(12),PHAGE_Clostr_phiCD27_NC_011398(11),PHAGE_Clostr_phiMMP02_NC_019421(9),PHAGE_Clostr_ph…
RT031/ST29		2	5.8Kb	incomplete (20)	contig1:1697309-1703125	0	12	6	23.88	PHAGE_Clostr_phiC2_NC_009231(2),PHAGE_Clostr_phiMMP01_NC_028883(2),PHAGE_Clostr_phiMMP03_NC_028959(2),PHAGE_Clostr_CDKM9_NC_048642(2),PHAGE_Clostr_CDKM15_NC_048643(2),PHAGE_Brevib_Davies_NC_022980(1),PHAGE_Entero_EFP01_NC_047796(1),PHAGE_Lactoc_bIL312_NC_002671(1),PHAGE_Vibrio_1.026.O._10N.222.49.C7_NC_049430(1),PHAGE_Vibrio_1.097.O._10N.286.49.B3_NC_049431(1),PHAGE_Synech_ACG_2014f_NC_047714(1),…
		3	35.2Kb	incomplete (40)	contig1:2141755-2177001	0	22	11	29.15	PHAGE_Clostr_c_st_NC_007581(2),PHAGE_Bacill_G_NC_023719(2),PHAGE_Bacill_IEBH_NC_011167(1),PHAGE_Strept_phiARI0131_2_NC_031941(1),PHAGE_Bacill_Gamma_NC_007458(1),PHAGE_Clostr_phiCD506_NC_028838(1),PHAGE_Bacill_WBeta_NC_007734(1),PHAGE_Clostr_phiCD6356_NC_015262(1),PHAGE_Clostr_phiCD111_NC_028905(1),PHAGE_Cronob_vB_CsaM_GAP161_NC_019398(1),PHAGE_Plankt_PaV_LD_NC_016564(1),PHAGE_Clostr_PhiS63_NC_017…
		4	27.3Kb	incomplete (60)	contig1:2717628-2745003	0	31	24	28.02	PHAGE_Clostr_phiCDHM19_NC_028996(11),PHAGE_Clostr_phiCD119_NC_007917(8),PHAGE_Clostr_phiCD506_NC_028838(7),PHAGE_Clostr_phiCD481_1_NC_028951(7),PHAGE_Clostr_phiCDHM14_NC_048665(6),PHAGE_Clostr_phiCT453B_NC_029004(4),PHAGE_Clostr_phiCTC2B_NC_030951(4),PHAGE_Clostr_phiCT19406B_NC_030947(4),PHAGE_Clostr_phiCDHM11_NC_029001(3),PHAGE_Clostr_phiMMP04_NC_019422(3),PHAGE_Brevib_Osiris_NC_028969(2),PHAGE_…
		5	19.9Kb	incomplete (30)	contig1:2879150-2899124	0	18	10	27.12	PHAGE_Bacill_Mgbh1_NC_041879(1),PHAGE_Clostr_phiMMP04_NC_019422(1),PHAGE_Bacill_BCP78_NC_018860(1),PHAGE_Clostr_phiMMP03_NC_028959(1),PHAGE_Lactob_Lj965_NC_005355(1),PHAGE_Clostr_phiCT453A_NC_028991(1),PHAGE_Bacill_Grass_NC_022771(1),PHAGE_Bacill_vB_BtS_BMBtp14_NC_048640(1),PHAGE_Mycoba_Papyrus_NC_022053(1),PHAGE_Bacill_phiNIT1_NC_021856(1),PHAGE_Clostr_phiCD6356_NC_015262(1),PHAGE_Clostr_phiCD11…
		6	17.9Kb	incomplete (40)	contig1:3939656-3957645	0	16	13	29.96	PHAGE_Escher_phAPEC8_NC_020079(4),PHAGE_Escher_vB_EcoM_Schickermooser_NC_048196(4),PHAGE_Entero_phi92_NC_023693(4),PHAGE_Escher_ESCO5_NC_047776(4),PHAGE_Escher_ESCO13_NC_047770(4),PHAGE_Geobac_E3_NC_029073(3),PHAGE_Prochl_P_SSM2_NC_006883(3),PHAGE_Synech_S_MbCM100_NC_023584(2),PHAGE_Clostr_c_st_NC_007581(2),PHAGE_Clostr_phiCD211_NC_029048(2),PHAGE_Prochl_P_SSM7_NC_015290(2),PHAGE_Synech_ACG_2014e…
C. difficile RSS38	JAVJFK000000000.1	1	67.5Kb	intact (150)	contig1:451095-518684	0	73	63	28.4	PHAGE_Clostr_CDMH1_NC_024144(33),PHAGE_Clostr_phiC2_NC_009231(31),PHAGE_Clostr_phiMMP03_NC_028959(26),PHAGE_Clostr_phiMMP01_NC_028883(26),PHAGE_Clostr_phiCDHM19_NC_028996(22),PHAGE_Clostr_phiMMP02_NC_019421(20),PHAGE_Clostr_phiCD27_NC_011398(16),PHAGE_Clostr_phiCD505_NC_028764(14),PHAGE_Clostr_CDKM15_NC_048643(14),PHAGE_Clostr_CDKM9_NC_048642(12),PHAGE_Clostr_phiCD119_NC_007917(9),PHAGE_Clostr_ph…
RT001/ST3		2	13.7Kb	incomplete (30)	contig1:1634217-1647929	0	27	13	25.48	PHAGE_Clostr_CDKM9_NC_048642(4),PHAGE_Clostr_CDKM15_NC_048643(3),PHAGE_Clostr_phiMMP01_NC_028883(2),PHAGE_Clostr_phiC2_NC_009231(2),PHAGE_Clostr_CDMH1_NC_024144(2),PHAGE_Brevib_Osiris_NC_028969(2),PHAGE_Clostr_phiMMP03_NC_028959(2),PHAGE_Brevib_Jimmer1_NC_029104(2),PHAGE_Brevib_Jimmer2_NC_041976(2),PHAGE_Lactob_phiAT3_NC_005893(1),PHAGE_Entero_EFP01_NC_047796(1),PHAGE_Vibrio_vB_VspP_pVa5_NC_04937…
		3	13.5Kb	incomplete (30)	contig1:2065294-2078848	0	12	9	27.16	PHAGE_Geobac_GBSV1_NC_008376(2),PHAGE_Bacill_G_NC_023719(2),PHAGE_Clostr_c_st_NC_007581(2),PHAGE_Bacill_Mgbh1_NC_041879(1),PHAGE_Bacill_0305phi8_36_NC_009760(1),PHAGE_Clostr_phiCD38_2_NC_015568(1),PHAGE_Brevib_Jenst_NC_028805(1),PHAGE_Plankt_PaV_LD_NC_016564(1),PHAGE_Clostr_phiCD6356_NC_015262(1),PHAGE_Bacill_IEBH_NC_011167(1),PHAGE_Bacill_BMBtpLA_NC_028748(1),PHAGE_Clostr_phiCD146_NC_028958(1),P…
		4	56.3Kb	intact (150)	contig1:2434499-2490805	0	74	62	28.8	PHAGE_Clostr_phiC2_NC_009231(28),PHAGE_Clostr_phiMMP01_NC_028883(27),PHAGE_Clostr_phiMMP03_NC_028959(26),PHAGE_Clostr_CDMH1_NC_024144(24),PHAGE_Clostr_phiCT453A_NC_028991(12),PHAGE_Clostr_phiMMP02_NC_019421(7),PHAGE_Clostr_phiCD27_NC_011398(6),PHAGE_Clostr_phiCDHM19_NC_028996(6),PHAGE_Clostr_CDKM15_NC_048643(6),PHAGE_Clostr_CDKM9_NC_048642(6),PHAGE_Clostr_phiCDHM11_NC_029001(5),PHAGE_Clostr_phiCD…
		5	20.6Kb	incomplete (40)	contig1:2708369-2729026	0	27	20	27.61	PHAGE_Clostr_phiCDHM19_NC_028996(9),PHAGE_Clostr_phiCD119_NC_007917(7),PHAGE_Clostr_phiCDHM14_NC_048665(6),PHAGE_Clostr_phiCD481_1_NC_028951(5),PHAGE_Clostr_phiMMP04_NC_019422(5),PHAGE_Clostr_phiCD506_NC_028838(5),PHAGE_Clostr_phiCDHM11_NC_029001(5),PHAGE_Clostr_phiCT19406B_NC_030947(4),PHAGE_Clostr_phiCTC2B_NC_030951(4),PHAGE_Clostr_phiCDHM13_NC_029116(3),PHAGE_Clostr_phiCT453B_NC_029004(3),PHAG…
C. difficile RSS39	JAVJFJ000000000.1	1	52.6Kb	incomplete (40)	contig1:571691-624310	0	48	39	28.54	PHAGE_Clostr_phiCDHM14_NC_048665(21),PHAGE_Clostr_phiCDHM13_NC_029116(19),PHAGE_Clostr_phiMMP04_NC_019422(19),PHAGE_Clostr_phiCDHM11_NC_029001(18),PHAGE_Clostr_phiCD506_NC_028838(18),PHAGE_Clostr_phiCD481_1_NC_028951(15),PHAGE_Clostr_phiMMP02_NC_019421(6),PHAGE_Clostr_phiCDHM19_NC_028996(5),PHAGE_Clostr_phiCD27_NC_011398(5),PHAGE_Clostr_phiCD119_NC_007917(4),PHAGE_Clostr_phiMMP03_NC_028959(3),PHA…
RT017/ST37		2	18.8Kb	incomplete (50)	contig1:1357797-1376600	0	12	11	27.76	PHAGE_Clostr_CDMH1_NC_024144(5),PHAGE_Clostr_CDKM15_NC_048643(2),PHAGE_Clostr_phiCDHM19_NC_028996(2),PHAGE_Clostr_phiCD119_NC_007917(2),PHAGE_Clostr_phiCD111_NC_028905(2),PHAGE_Clostr_phiCD211_NC_029048(2),PHAGE_Clostr_phiCD38_2_NC_015568(2),PHAGE_Clostr_phiCD6356_NC_015262(2),PHAGE_Clostr_phiCDHM14_NC_048665(1),PHAGE_Vibrio_1.097.O._10N.286.49.B3_NC_049431(1),PHAGE_Vibrio_VBP32_NC_020868(1),PHAG…
		3	26.3Kb	questionable (70)	contig1:1608947-1635280	0	23	17	26.69	PHAGE_Clostr_phiMMP03_NC_028959(5),PHAGE_Clostr_phiMMP04_NC_019422(4),PHAGE_Clostr_phiC2_NC_009231(4),PHAGE_Clostr_phiCD506_NC_028838(4),PHAGE_Clostr_CDKM15_NC_048643(3),PHAGE_Clostr_phiMMP02_NC_019421(3),PHAGE_Clostr_phiCD481_1_NC_028951(3),PHAGE_Clostr_phiMMP01_NC_028883(3),PHAGE_Clostr_phiCDHM11_NC_029001(3),PHAGE_Clostr_phiCDHM14_NC_048665(3),PHAGE_Clostr_CDKM9_NC_048642(3),PHAGE_Clostr_phiCD…
		4	7.2Kb	incomplete (40)	contig1:2061775-2069017	0	9	7	28.43	PHAGE_Clostr_c_st_NC_007581(4),PHAGE_Clostr_phiCD111_NC_028905(1),PHAGE_Bacill_SP_15_NC_031245(1),PHAGE_Strept_phiNJ2_NC_019418(1),PHAGE_Gordon_Emalyn_NC_031234(1),PHAGE_Faecal_FP_Brigit_NC_047909(1),PHAGE_Bacill_IEBH_NC_011167(1),PHAGE_Bacill_SP_10_NC_019487(1),PHAGE_Bacill_G_NC_023719(1),PHAGE_Bacill_phBC6A51_NC_004820(1),PHAGE_Anoxyb_A403_NC_048701(1),PHAGE_Geobac_GBSV1_NC_008376(1),PHAGE_Clos…
		5	54.2Kb	intact (140)	contig1:2409395-2463634	0	69	60	28.96	PHAGE_Clostr_phiMMP01_NC_028883(31),PHAGE_Clostr_phiC2_NC_009231(29),PHAGE_Clostr_phiMMP03_NC_028959(27),PHAGE_Clostr_CDMH1_NC_024144(25),PHAGE_Clostr_phiCT453A_NC_028991(11),PHAGE_Clostr_CDKM9_NC_048642(9),PHAGE_Clostr_CDKM15_NC_048643(8),PHAGE_Clostr_phiMMP02_NC_019421(6),PHAGE_Clostr_phiCDHM19_NC_028996(5),PHAGE_Thermu_OH2_NC_021784(4),PHAGE_Clostr_phiCD27_NC_011398(4),PHAGE_Clostr_phiCT9441A_…
		6	27.2Kb	incomplete (60)	contig1:2679637-2706858	0	31	24	28.08	PHAGE_Clostr_phiCDHM19_NC_028996(11),PHAGE_Clostr_phiCD119_NC_007917(8),PHAGE_Clostr_phiCD506_NC_028838(7),PHAGE_Clostr_phiCD481_1_NC_028951(7),PHAGE_Clostr_phiCDHM14_NC_048665(5),PHAGE_Clostr_phiCT19406B_NC_030947(4),PHAGE_Clostr_phiCTC2B_NC_030951(4),PHAGE_Clostr_phiCT453B_NC_029004(4),PHAGE_Clostr_phiMMP04_NC_019422(3),PHAGE_Brevib_Jimmer2_NC_041976(2),PHAGE_Brevib_Jimmer1_NC_029104(2),PHAGE_C…
		7	23.3Kb	incomplete (30)	contig1:3431722-3455054	0	7	7	26.37	PHAGE_Bacill_SPbeta_NC_001884(1),PHAGE_Erwini_phiEaH2_NC_019929(1),PHAGE_Erwini_Derbicus_NC_048173(1),PHAGE_Staphy_SPbeta_like_NC_029119(1),PHAGE_Erwini_vB_EamM_Caitlin_NC_031120(1),PHAGE_Erwini_vB_EamM_EarlPhillipIV_NC_031007(1),PHAGE_Salmon_SSU5_NC_018843(1),PHAGE_Bacill_G_NC_023719(1),PHAGE_Bacill_vB_BtS_BMBtp14_NC_048640(1),PHAGE_Salmon_SPN3US_NC_027402(1),PHAGE_Erwini_vB_EamM_ChrisDB_NC_0311…
		8	26.7Kb	incomplete (60)	contig1:3683717-3710492	0	16	9	30.98	PHAGE_Bacill_SPbeta_NC_001884(2),PHAGE_Clostr_phiCD111_NC_028905(1),PHAGE_Paenib_Likha_NC_048693(1),PHAGE_Clostr_CDKM9_NC_048642(1),PHAGE_Bacill_TP21_L_NC_011645(1),PHAGE_Clostr_phiMMP03_NC_028959(1),PHAGE_Bacill_0305phi8_36_NC_009760(1),PHAGE_Clostr_PhiS63_NC_017978(1),PHAGE_Clostr_CDKM15_NC_048643(1),PHAGE_Lactoc_TP901_1_NC_002747(1),PHAGE_Geobac_E3_NC_029073(1),PHAGE_Clostr_phiCD146_NC_028958(…
		9	48.5Kb	intact (130)	contig3:1-48590	0	70	50	28.53	PHAGE_Clostr_phiCDHM19_NC_028996(17),PHAGE_Clostr_phiCD119_NC_007917(13),PHAGE_Clostr_phiCD506_NC_028838(7),PHAGE_Clostr_phiCDHM13_NC_029116(6),PHAGE_Clostr_phiMMP02_NC_019421(6),PHAGE_Clostr_CDKM9_NC_048642(6),PHAGE_Clostr_phiCDHM11_NC_029001(6),PHAGE_Clostr_phiCD6356_NC_015262(6),PHAGE_Clostr_phiCD481_1_NC_028951(5),PHAGE_Clostr_phiCTC2B_NC_030951(5),PHAGE_Clostr_phiCT19406B_NC_030947(5),PHAGE_…
C. difficile DSS41	JAVJFI000000000.1	1	27.4Kb	incomplete (60)	contig1:1387424-1414854	0	30	24	27.7	PHAGE_Clostr_phiCDHM19_NC_028996(11),PHAGE_Clostr_phiCD119_NC_007917(7),PHAGE_Clostr_phiCD481_1_NC_028951(7),PHAGE_Clostr_phiCD506_NC_028838(6),PHAGE_Clostr_phiCDHM14_NC_048665(6),PHAGE_Clostr_phiCT19406B_NC_030947(4),PHAGE_Clostr_phiCDHM11_NC_029001(4),PHAGE_Clostr_phiCTC2B_NC_030951(4),PHAGE_Clostr_phiMMP04_NC_019422(3),PHAGE_Clostr_phiCT453B_NC_029004(3),PHAGE_Brevib_Abouo_NC_029029(2),PHAGE_B…
RT014/ST13		2	56.8Kb	intact (150)	contig1:1632036-1688870	0	81	72	28.54	PHAGE_Clostr_phiMMP01_NC_028883(37),PHAGE_Clostr_phiC2_NC_009231(30),PHAGE_Clostr_phiMMP03_NC_028959(29),PHAGE_Clostr_CDMH1_NC_024144(27),PHAGE_Clostr_phiMMP02_NC_019421(11),PHAGE_Clostr_CDKM15_NC_048643(9),PHAGE_Clostr_CDKM9_NC_048642(9),PHAGE_Clostr_phiCT9441A_NC_029022(6),PHAGE_Clostr_phiCT453A_NC_028991(6),PHAGE_Clostr_phiCDHM19_NC_028996(6),PHAGE_Clostr_phiCDHM14_NC_048665(5),PHAGE_Clostr_ph…
		3	14Kb	incomplete (30)	contig1:2472964-2487021	0	27	13	25.38	PHAGE_Clostr_CDKM9_NC_048642(4),PHAGE_Clostr_CDKM15_NC_048643(3),PHAGE_Brevib_Jimmer2_NC_041976(2),PHAGE_Brevib_Jimmer1_NC_029104(2),PHAGE_Clostr_phiMMP03_NC_028959(2),PHAGE_Clostr_phiMMP01_NC_028883(2),PHAGE_Brevib_Osiris_NC_028969(2),PHAGE_Clostr_CDMH1_NC_024144(2),PHAGE_Clostr_phiC2_NC_009231(2),PHAGE_Entero_EFP01_NC_047796(1),PHAGE_Synech_ACG_2014f_NC_047714(1),PHAGE_Clostr_phiCD6356_NC_01526…
		4	124.6Kb	questionable (90)	contig3:842-125468	0	149	120	26.44	PHAGE_Clostr_phiCD211_NC_029048(104),PHAGE_Clostr_c_st_NC_007581(13),PHAGE_Bacill_vB_BanS_Tsamsa_NC_023007(10),PHAGE_Geobac_E3_NC_029073(8),PHAGE_Brevib_Sundance_NC_028749(7),PHAGE_Staphy_SPbeta_like_NC_029119(6),PHAGE_Bacill_SPbeta_NC_001884(6),PHAGE_Clostr_phiCDHM19_NC_028996(6),PHAGE_Lactoc_phiL47_NC_023574(6),PHAGE_Lactoc_WRP3_NC_027341(6),PHAGE_Clostr_phiC2_NC_009231(5),PHAGE_Staphy_vB_SepS_…
C. difficile RS43	JAVJFH000000000.1	1	13.5Kb	incomplete (30)	contig1:420933-434452	0	27	13	25.56	PHAGE_Clostr_CDKM9_NC_048642(4),PHAGE_Clostr_CDKM15_NC_048643(3),PHAGE_Clostr_phiC2_NC_009231(2),PHAGE_Clostr_phiMMP01_NC_028883(2),PHAGE_Brevib_Osiris_NC_028969(2),PHAGE_Clostr_CDMH1_NC_024144(2),PHAGE_Clostr_phiMMP03_NC_028959(2),PHAGE_Brevib_Jimmer2_NC_041976(2),PHAGE_Brevib_Jimmer1_NC_029104(2),PHAGE_Synech_ACG_2014f_NC_026927(1),PHAGE_Synech_ACG_2014f_NC_047714(1),PHAGE_Vibrio_1.097.O._10N.2…
RT011/ST325		2	69.6Kb	intact (150)	contig1:1576858-1646477	0	82	71	28.51	PHAGE_Clostr_phiMMP03_NC_028959(39),PHAGE_Clostr_CDMH1_NC_024144(39),PHAGE_Clostr_phiC2_NC_009231(36),PHAGE_Clostr_phiMMP01_NC_028883(34),PHAGE_Clostr_phiMMP02_NC_019421(17),PHAGE_Clostr_phiCDHM19_NC_028996(17),PHAGE_Clostr_phiCD119_NC_007917(15),PHAGE_Clostr_phiCD505_NC_028764(12),PHAGE_Clostr_CDKM15_NC_048643(12),PHAGE_Clostr_phiCD27_NC_011398(10),PHAGE_Clostr_phiCT9441A_NC_029022(8),PHAGE_Clos…
		3	50.3Kb	intact (130)	contig1:2329278-2379583	0	74	68	28.74	PHAGE_Clostr_phiCD505_NC_028764(45),PHAGE_Clostr_phiMMP02_NC_019421(43),PHAGE_Clostr_phiCD27_NC_011398(40),PHAGE_Clostr_CDKM9_NC_048642(38),PHAGE_Clostr_CDKM15_NC_048643(36),PHAGE_Clostr_phiMMP03_NC_028959(14),PHAGE_Clostr_phiC2_NC_009231(13),PHAGE_Clostr_phiCDHM19_NC_028996(13),PHAGE_Clostr_CDMH1_NC_024144(9),PHAGE_Clostr_phiMMP01_NC_028883(9),PHAGE_Clostr_phiCD119_NC_007917(6),PHAGE_Clostr_phiC…
		4	27.3Kb	incomplete (40)	contig1:3521322-3548639	0	30	24	27.93	PHAGE_Clostr_phiCDHM19_NC_028996(10),PHAGE_Clostr_phiCDHM14_NC_048665(7),PHAGE_Clostr_phiCD481_1_NC_028951(7),PHAGE_Clostr_phiCD119_NC_007917(7),PHAGE_Clostr_phiCD506_NC_028838(6),PHAGE_Clostr_phiCDHM11_NC_029001(5),PHAGE_Clostr_phiCTC2B_NC_030951(4),PHAGE_Clostr_phiCT19406B_NC_030947(4),PHAGE_Clostr_phiCT453B_NC_029004(3),PHAGE_Clostr_phiCDHM13_NC_029116(3),PHAGE_Clostr_phiMMP04_NC_019422(3),PHA…
		5	57.9Kb	intact (140)	contig1:3762941-3820935	0	79	63	28.52	PHAGE_Clostr_phiC2_NC_009231(31),PHAGE_Clostr_phiMMP03_NC_028959(30),PHAGE_Clostr_phiMMP01_NC_028883(28),PHAGE_Clostr_CDMH1_NC_024144(22),PHAGE_Clostr_phiCT453A_NC_028991(12),PHAGE_Clostr_CDKM15_NC_048643(8),PHAGE_Clostr_phiCD27_NC_011398(6),PHAGE_Clostr_CDKM9_NC_048642(6),PHAGE_Thermu_OH2_NC_021784(6),PHAGE_Clostr_phiMMP02_NC_019421(5),PHAGE_Clostr_phiCD505_NC_028764(4),PHAGE_Clostr_phiCD481_1_N…
C. difficile RS44	JAVJFG000000000.1	1	27.4Kb	incomplete (60)	contig1:122925-150381	0	30	24	27.64	PHAGE_Clostr_phiCDHM19_NC_028996(11),PHAGE_Clostr_phiCD481_1_NC_028951(7),PHAGE_Clostr_phiCD119_NC_007917(7),PHAGE_Clostr_phiCD506_NC_028838(6),PHAGE_Clostr_phiCDHM14_NC_048665(6),PHAGE_Clostr_phiCT19406B_NC_030947(4),PHAGE_Clostr_phiCTC2B_NC_030951(4),PHAGE_Clostr_phiCT453B_NC_029004(3),PHAGE_Clostr_phiCDHM11_NC_029001(3),PHAGE_Clostr_phiMMP04_NC_019422(3),PHAGE_Brevib_Abouo_NC_029029(2),PHAGE_C…
RT002/ST8		2	9Kb	incomplete (40)	contig1:439714-448726	0	10	7	27.73	PHAGE_Geobac_E3_NC_029073(2),PHAGE_Clostr_phiCD211_NC_029048(2),PHAGE_Clostr_c_st_NC_007581(2),PHAGE_Bacill_JL_NC_028982(1),PHAGE_Acinet_vB_AbaM_ME3_NC_041884(1),PHAGE_Caulob_CcrColossus_NC_019406(1),PHAGE_Bacill_Mgbh1_NC_041879(1),PHAGE_Bacill_G_NC_023719(1),PHAGE_Caulob_CcrPW_NC_048046(1),PHAGE_Nodula_vB_NspS_kac68v161_NC_048757(1),PHAGE_Helico_phiHP33_NC_016568(1),PHAGE_Bacill_CP_51_NC_025423(…
		3	11.2Kb	incomplete (30)	contig1:691663-702887	0	13	9	28.03	PHAGE_Clostr_c_st_NC_007581(2),PHAGE_Geobac_GBSV1_NC_008376(2),PHAGE_Bacill_G_NC_023719(2),PHAGE_Bacill_Mgbh1_NC_041879(1),PHAGE_Bacill_vB_BtS_B83_NC_048762(1),PHAGE_Clostr_phiCD38_2_NC_015568(1),PHAGE_Prochl_P_SSP7_NC_006882(1),PHAGE_Paenib_Tripp_NC_028930(1),PHAGE_Clostr_phiCD506_NC_028838(1),PHAGE_Clostr_phiCD27_NC_011398(1),PHAGE_Bacill_0305phi8_36_NC_009760(1),PHAGE_Clostr_phiCD6356_NC_01526…
		4	14Kb	incomplete (30)	contig1:1122544-1136584	0	27	13	25.37	PHAGE_Clostr_CDKM9_NC_048642(4),PHAGE_Clostr_CDKM15_NC_048643(3),PHAGE_Clostr_phiC2_NC_009231(2),PHAGE_Clostr_phiMMP03_NC_028959(2),PHAGE_Clostr_phiMMP01_NC_028883(2),PHAGE_Brevib_Jimmer2_NC_041976(2),PHAGE_Clostr_CDMH1_NC_024144(2),PHAGE_Brevib_Jimmer1_NC_029104(2),PHAGE_Brevib_Osiris_NC_028969(2),PHAGE_Clostr_phiCD111_NC_028905(1),PHAGE_Clostr_phiCDHM19_NC_028996(1),PHAGE_Synech_ACG_2014f_NC_02…
		5	49.2Kb	intact (150)	contig1:2932901-2982109	0	72	67	29.08	PHAGE_Clostr_CDMH1_NC_024144(37),PHAGE_Clostr_phiMMP03_NC_028959(33),PHAGE_Clostr_phiMMP01_NC_028883(29),PHAGE_Clostr_phiC2_NC_009231(28),PHAGE_Clostr_phiCD505_NC_028764(22),PHAGE_Clostr_phiMMP02_NC_019421(18),PHAGE_Clostr_phiCDHM19_NC_028996(17),PHAGE_Clostr_phiCT9441A_NC_029022(7),PHAGE_Clostr_CDKM15_NC_048643(7),PHAGE_Clostr_CDKM9_NC_048642(6),PHAGE_Clostr_phiCD38_2_NC_015568(5),PHAGE_Clostr_p…
		6	18.1Kb	incomplete (40)	contig1:2999377-3017495	0	16	13	29.79	PHAGE_Entero_phi92_NC_023693(4),PHAGE_Escher_ESCO5_NC_047776(4),PHAGE_Escher_vB_EcoM_Schickermooser_NC_048196(4),PHAGE_Escher_ESCO13_NC_047770(4),PHAGE_Escher_phAPEC8_NC_020079(4),PHAGE_Prochl_P_SSM2_NC_006883(3),PHAGE_Geobac_E3_NC_029073(3),PHAGE_Prochl_P_SSM7_NC_015290(2),PHAGE_Clostr_phiCD211_NC_029048(2),PHAGE_Synech_S_MbCM100_NC_023584(2),PHAGE_Clostr_c_st_NC_007581(2),PHAGE_Helico_phiHP33_N…
		7	14.6Kb	incomplete (10)	contig2:6135-20819	0	19	11	26.67	PHAGE_Clostr_phiMMP03_NC_028959(2),PHAGE_Thermo_THSA_485A_NC_018264(2),PHAGE_Clostr_CDKM15_NC_048643(2),PHAGE_Clostr_phiCD211_NC_029048(2),PHAGE_Entero_IME_EFm1_NC_024356(2),PHAGE_Entero_phiSHEF4_NC_042022(1),PHAGE_Clostr_phiMMP02_NC_019421(1),PHAGE_Entero_vB_EfaS_AL3_NC_042126(1),PHAGE_Entero_EfaCPT1_NC_025465(1),PHAGE_Clostr_phiCD6356_NC_015262(1),PHAGE_Clostr_phiSM101_NC_008265(1),PHAGE_Lactob…
		8	31.8Kb	intact (150)	contig2:22243-54071	0	42	37	29.11	PHAGE_Clostr_phiCDHM19_NC_028996(29),PHAGE_Clostr_phiCD119_NC_007917(18),PHAGE_Clostr_phiCD506_NC_028838(7),PHAGE_Clostr_phiMMP02_NC_019421(6),PHAGE_Clostr_phiCD27_NC_011398(6),PHAGE_Clostr_phiCDHM14_NC_048665(6),PHAGE_Clostr_phiCD481_1_NC_028951(6),PHAGE_Clostr_phiMMP01_NC_028883(5),PHAGE_Clostr_phiCDHM11_NC_029001(5),PHAGE_Clostr_phiMMP03_NC_028959(5),PHAGE_Clostr_phiMMP04_NC_019422(4),PHAGE_Cl…
		9	37.2Kb	intact (150)	contig4:28-37294	0	47	44	30.95	PHAGE_Clostr_phiCD38_2_NC_015568(35),PHAGE_Clostr_phiCD111_NC_028905(34),PHAGE_Clostr_phiCD146_NC_028958(32),PHAGE_Clostr_phiCD506_NC_028838(11),PHAGE_Clostr_phiCD6356_NC_015262(10),PHAGE_Clostr_phiCD481_1_NC_028951(9),PHAGE_Clostr_phiCDHM14_NC_048665(8),PHAGE_Clostr_phiCDHM13_NC_029116(7),PHAGE_Clostr_phiCDHM11_NC_029001(6),PHAGE_Faecal_FP_Lugh_NC_047912(4),PHAGE_Clostr_phiMMP04_NC_019422(3),PHA…
		10	123.9Kb	intact (108)	contig10:868-124848	1 (Ser-GCT)	164	143	26.44	PHAGE_Clostr_phiCD211_NC_029048(138),PHAGE_Brevib_Sundance_NC_028749(9),PHAGE_Bacill_vB_BanS_Tsamsa_NC_023007(8),PHAGE_Clostr_c_st_NC_007581(8),PHAGE_Lactoc_phiL47_NC_023574(7),PHAGE_Clostr_phiCDHM19_NC_028996(6),PHAGE_Lactoc_WRP3_NC_027341(6),PHAGE_Clostr_phiMMP02_NC_019421(5),PHAGE_Staphy_SPbeta_like_NC_029119(5),PHAGE_Staphy_6ec_NC_024355(5),PHAGE_Geobac_E3_NC_029073(5),PHAGE_Bacill_SPbeta_NC_…
		11	46.3Kb	intact (150)	contig11:1-46315	0	70	51	28.31	PHAGE_Clostr_phiCDHM19_NC_028996(18),PHAGE_Clostr_phiCD119_NC_007917(11),PHAGE_Clostr_phiCD506_NC_028838(9),PHAGE_Clostr_phiMMP04_NC_019422(7),PHAGE_Clostr_phiCD481_1_NC_028951(7),PHAGE_Clostr_CDKM15_NC_048643(6),PHAGE_Clostr_phiCD6356_NC_015262(6),PHAGE_Clostr_phiCT19406B_NC_030947(5),PHAGE_Clostr_phiCD211_NC_029048(5),PHAGE_Clostr_CDKM9_NC_048642(5),PHAGE_Clostr_phiCD505_NC_028764(5),PHAGE_Clos…
C. difficile S45	JAVJFF000000000.1	1	57.5Kb	intact (150)	contig1:966562-1024080	0	86	81	28.61	PHAGE_Clostr_phiMMP03_NC_028959(49),PHAGE_Clostr_phiC2_NC_009231(49),PHAGE_Clostr_phiMMP01_NC_028883(45),PHAGE_Clostr_CDMH1_NC_024144(39),PHAGE_Clostr_phiCD505_NC_028764(26),PHAGE_Clostr_CDKM9_NC_048642(24),PHAGE_Clostr_phiCDHM19_NC_028996(22),PHAGE_Clostr_CDKM15_NC_048643(19),PHAGE_Clostr_phiCD27_NC_011398(19),PHAGE_Clostr_phiMMP02_NC_019421(15),PHAGE_Clostr_phiCT453A_NC_028991(6),PHAGE_Thermu_O…
RT014/ST2		2	27.4Kb	incomplete (60)	contig1:1297628-1325058	0	30	24	27.71	PHAGE_Clostr_phiCDHM19_NC_028996(11),PHAGE_Clostr_phiCD119_NC_007917(7),PHAGE_Clostr_phiCD481_1_NC_028951(7),PHAGE_Clostr_phiCD506_NC_028838(6),PHAGE_Clostr_phiCDHM14_NC_048665(6),PHAGE_Clostr_phiCT19406B_NC_030947(4),PHAGE_Clostr_phiCTC2B_NC_030951(4),PHAGE_Clostr_phiCDHM11_NC_029001(4),PHAGE_Clostr_phiCT453B_NC_029004(3),PHAGE_Clostr_phiMMP04_NC_019422(3),PHAGE_Brevib_Osiris_NC_028969(2),PHAGE_…
		3	56.5Kb	intact (150)	contig1:1571098-1627669	0	81	72	28.56	PHAGE_Clostr_phiMMP01_NC_028883(37),PHAGE_Clostr_phiC2_NC_009231(29),PHAGE_Clostr_CDMH1_NC_024144(28),PHAGE_Clostr_phiMMP03_NC_028959(28),PHAGE_Clostr_phiMMP02_NC_019421(11),PHAGE_Clostr_CDKM9_NC_048642(9),PHAGE_Clostr_CDKM15_NC_048643(9),PHAGE_Clostr_phiCT453A_NC_028991(6),PHAGE_Clostr_phiCDHM19_NC_028996(6),PHAGE_Clostr_phiCT9441A_NC_029022(6),PHAGE_Clostr_phiCD481_1_NC_028951(5),PHAGE_Clostr_p…
		4	13.7Kb	incomplete (30)	contig2:38832-52620	0	27	13	25.38	PHAGE_Clostr_CDKM9_NC_048642(4),PHAGE_Clostr_CDKM15_NC_048643(3),PHAGE_Clostr_phiMMP01_NC_028883(2),PHAGE_Brevib_Osiris_NC_028969(2),PHAGE_Clostr_phiC2_NC_009231(2),PHAGE_Brevib_Jimmer2_NC_041976(2),PHAGE_Brevib_Jimmer1_NC_029104(2),PHAGE_Clostr_CDMH1_NC_024144(2),PHAGE_Clostr_phiMMP03_NC_028959(2),PHAGE_Brocho_A9_NC_015253(1),PHAGE_Clostr_phiCD111_NC_028905(1),PHAGE_Aeromo_PX29_NC_023688(1),PHAG…
C. difficile RSS52	JAVJFE000000000.1	1	17.9Kb	incomplete (40)	contig2:748988-766977	0	16	13	29.94	PHAGE_Entero_phi92_NC_023693(4),PHAGE_Escher_phAPEC8_NC_020079(4),PHAGE_Escher_ESCO13_NC_047770(4),PHAGE_Escher_ESCO5_NC_047776(4),PHAGE_Escher_vB_EcoM_Schickermooser_NC_048196(4),PHAGE_Prochl_P_SSM2_NC_006883(3),PHAGE_Geobac_E3_NC_029073(3),PHAGE_Prochl_P_SSM7_NC_015290(2),PHAGE_Clostr_phiCD211_NC_029048(2),PHAGE_Clostr_c_st_NC_007581(2),PHAGE_Synech_S_MbCM100_NC_023584(2),PHAGE_Nodula_vB_NspS_k…
RT140/ST26		2	27.3Kb	incomplete (40)	contig3:361897-389213	0	30	24	27.93	PHAGE_Clostr_phiCDHM19_NC_028996(11),PHAGE_Clostr_phiCD481_1_NC_028951(7),PHAGE_Clostr_phiCD119_NC_007917(7),PHAGE_Clostr_phiCDHM14_NC_048665(7),PHAGE_Clostr_phiCD506_NC_028838(6),PHAGE_Clostr_phiCT19406B_NC_030947(4),PHAGE_Clostr_phiCDHM11_NC_029001(4),PHAGE_Clostr_phiCTC2B_NC_030951(4),PHAGE_Clostr_phiMMP04_NC_019422(3),PHAGE_Clostr_phiCDHM13_NC_029116(3),PHAGE_Clostr_phiCT453B_NC_029004(3),PHA…
		3	56.9Kb	intact (150)	contig3:606051-662998	0	78	67	28.21	PHAGE_Clostr_phiMMP01_NC_028883(37),PHAGE_Clostr_phiC2_NC_009231(31),PHAGE_Clostr_phiMMP03_NC_028959(30),PHAGE_Clostr_CDMH1_NC_024144(27),PHAGE_Clostr_CDKM9_NC_048642(12),PHAGE_Clostr_CDKM15_NC_048643(10),PHAGE_Clostr_phiCD27_NC_011398(9),PHAGE_Clostr_phiMMP02_NC_019421(9),PHAGE_Clostr_phiCT9441A_NC_029022(7),PHAGE_Clostr_phiCDHM14_NC_048665(7),PHAGE_Clostr_phiCD481_1_NC_028951(7),PHAGE_Clostr_ph…
		4	10.5Kb	incomplete (30)	contig4:70468-80980	0	17	9	25.08	PHAGE_Clostr_CDKM9_NC_048642(3),PHAGE_Brevib_Jimmer2_NC_041976(2),PHAGE_Clostr_CDKM15_NC_048643(2),PHAGE_Brevib_Osiris_NC_028969(2),PHAGE_Clostr_phiC2_NC_009231(2),PHAGE_Clostr_phiMMP01_NC_028883(2),PHAGE_Clostr_phiMMP03_NC_028959(2),PHAGE_Brevib_Jimmer1_NC_029104(2),PHAGE_Brevib_Abouo_NC_029029(1),PHAGE_Synech_ACG_2014f_NC_047713(1),PHAGE_Brocho_A9_NC_015253(1),PHAGE_Lactob_phiAT3_NC_005893(1),P…
C. difficile RSS61	JAVJFC000000000.1	1	72.3Kb	intact (140)	contig1:467348-539720	0	84	72	28.42	PHAGE_Clostr_phiCD27_NC_011398(31),PHAGE_Clostr_CDKM15_NC_048643(28),PHAGE_Clostr_phiMMP02_NC_019421(26),PHAGE_Clostr_phiCD505_NC_028764(26),PHAGE_Clostr_CDKM9_NC_048642(24),PHAGE_Clostr_CDMH1_NC_024144(18),PHAGE_Clostr_phiCDHM19_NC_028996(13),PHAGE_Clostr_phiCT19406A_NC_030950(8),PHAGE_Clostr_phiCTC2A_NC_030949(8),PHAGE_Clostr_phiCD119_NC_007917(8),PHAGE_Clostr_phiMMP03_NC_028959(7),PHAGE_Clostr…
RT127/ST11		2	27.2Kb	incomplete (40)	contig1:1738211-1765490	0	30	24	27.88	PHAGE_Clostr_phiCDHM19_NC_028996(11),PHAGE_Clostr_phiCD119_NC_007917(7),PHAGE_Clostr_phiCDHM14_NC_048665(7),PHAGE_Clostr_phiCD481_1_NC_028951(7),PHAGE_Clostr_phiCD506_NC_028838(6),PHAGE_Clostr_phiCDHM11_NC_029001(5),PHAGE_Clostr_phiCT453B_NC_029004(4),PHAGE_Clostr_phiMMP04_NC_019422(3),PHAGE_Clostr_phiCT19406B_NC_030947(3),PHAGE_Clostr_phiCTC2B_NC_030951(3),PHAGE_Brevib_Osiris_NC_028969(2),PHAGE_…
		3	15.5Kb	incomplete (50)	contig1:2306809-2322313	0	20	11	28.99	PHAGE_Clostr_c_st_NC_007581(5),PHAGE_Bacill_SPbeta_NC_001884(2),PHAGE_Geobac_GBSV1_NC_008376(2),PHAGE_Bacill_SP_15_NC_031245(1),PHAGE_Bacill_SP_10_NC_019487(1),PHAGE_Brevib_Jenst_NC_028805(1),PHAGE_Rhizob_RHEph10_NC_034248(1),PHAGE_Paenib_phiIBB_Pl23_NC_021865(1),PHAGE_Klebsi_ST437_OXA245phi4.1_NC_049448(1),PHAGE_Clostr_phiCD111_NC_028905(1),PHAGE_Prochl_P_SSP7_NC_006882(1),PHAGE_Geobac_E3_NC_029…
		4	20.5Kb	incomplete (50)	contig1:2384151-2404661	0	17	10	24.25	PHAGE_Clostr_CDKM9_NC_048642(5),PHAGE_Clostr_phiCD27_NC_011398(4),PHAGE_Clostr_phiCDHM19_NC_028996(3),PHAGE_Clostr_phiC2_NC_009231(3),PHAGE_Clostr_CDKM15_NC_048643(2),PHAGE_Clostr_phiMMP03_NC_028959(2),PHAGE_Clostr_phiCD119_NC_007917(2),PHAGE_Clostr_CDMH1_NC_024144(2),PHAGE_Geobac_GBSV1_NC_008376(1),PHAGE_Lister_A118_NC_003216(1),PHAGE_Clostr_phiMMP02_NC_019421(1),PHAGE_Clostr_phiMMP01_NC_028883(…
		5	10.4Kb	incomplete (40)	contig1:2746049-2756508	0	17	10	25.48	PHAGE_Clostr_CDKM15_NC_048643(2),PHAGE_Vibrio_vB_VspP_pVa5_NC_049379(1),PHAGE_Clostr_CDKM9_NC_048642(1),PHAGE_Clostr_phiCD506_NC_028838(1),PHAGE_Brevib_Davies_NC_022980(1),PHAGE_Ralsto_RP12_NC_041911(1),PHAGE_Vibrio_1.097.O._10N.286.49.B3_NC_049431(1),PHAGE_Bacill_SPbeta_NC_001884(1),PHAGE_Clostr_phiMMP01_NC_028883(1),PHAGE_Plankt_PaV_LD_NC_016564(1),PHAGE_Brevib_Jimmer1_NC_029104(1),PHAGE_Clostr…
		6	49.1Kb	intact (150)	contig1:3480636-3529827	0	73	64	28.87	PHAGE_Clostr_CDMH1_NC_024144(26),PHAGE_Clostr_phiMMP03_NC_028959(23),PHAGE_Clostr_phiMMP01_NC_028883(23),PHAGE_Clostr_phiC2_NC_009231(21),PHAGE_Clostr_phiCD27_NC_011398(14),PHAGE_Clostr_phiCT9441A_NC_029022(12),PHAGE_Clostr_phiCDHM19_NC_028996(11),PHAGE_Clostr_phiMMP02_NC_019421(10),PHAGE_Clostr_phiCT453A_NC_028991(9),PHAGE_Clostr_phiCD505_NC_028764(9),PHAGE_Clostr_CDKM9_NC_048642(7),PHAGE_Clostr…
		7	65.1Kb	intact (150)	contig1:3540072-3605227	0	82	71	28.29	PHAGE_Clostr_phiCDHM19_NC_028996(36),PHAGE_Clostr_phiCD119_NC_007917(30),PHAGE_Clostr_phiMMP03_NC_028959(14),PHAGE_Clostr_CDMH1_NC_024144(14),PHAGE_Clostr_phiMMP02_NC_019421(14),PHAGE_Clostr_phiMMP01_NC_028883(14),PHAGE_Clostr_phiCD505_NC_028764(13),PHAGE_Clostr_phiCD506_NC_028838(12),PHAGE_Clostr_phiC2_NC_009231(12),PHAGE_Clostr_phiCDHM14_NC_048665(11),PHAGE_Clostr_CDKM15_NC_048643(11),PHAGE_Clo…
		8	33.2Kb	intact (118)	contig3:477-33691	0	52	52	29.72	PHAGE_Clostr_phiCD506_NC_028838(42),PHAGE_Clostr_phiCDHM14_NC_048665(33),PHAGE_Clostr_phiCD481_1_NC_028951(33),PHAGE_Clostr_phiCDHM11_NC_029001(30),PHAGE_Clostr_phiCDHM13_NC_029116(29),PHAGE_Clostr_phiMMP04_NC_019422(24),PHAGE_Clostr_phiCD146_NC_028958(6),PHAGE_Clostr_phiCDHM19_NC_028996(6),PHAGE_Clostr_phiCD211_NC_029048(5),PHAGE_Clostr_phiCD111_NC_028905(5),PHAGE_Clostr_phiCD6356_NC_015262(5),P…
C. difficile RSS62	JAVJFB000000000.1	1	72.3Kb	intact (140)	contig1:194361-266738	0	84	72	28.43	PHAGE_Clostr_phiCD27_NC_011398(31),PHAGE_Clostr_CDKM15_NC_048643(28),PHAGE_Clostr_phiMMP02_NC_019421(26),PHAGE_Clostr_phiCD505_NC_028764(26),PHAGE_Clostr_CDKM9_NC_048642(24),PHAGE_Clostr_CDMH1_NC_024144(18),PHAGE_Clostr_phiCDHM19_NC_028996(13),PHAGE_Clostr_phiCT19406A_NC_030950(8),PHAGE_Clostr_phiCTC2A_NC_030949(8),PHAGE_Clostr_phiCD119_NC_007917(8),PHAGE_Clostr_phiMMP03_NC_028959(7),PHAGE_Clostr…
RT127/ST11		2	27.2Kb	incomplete (40)	contig1:1465236-1492515	0	30	24	27.88	PHAGE_Clostr_phiCDHM19_NC_028996(11),PHAGE_Clostr_phiCD119_NC_007917(7),PHAGE_Clostr_phiCDHM14_NC_048665(7),PHAGE_Clostr_phiCD481_1_NC_028951(7),PHAGE_Clostr_phiCD506_NC_028838(6),PHAGE_Clostr_phiCDHM11_NC_029001(5),PHAGE_Clostr_phiCT453B_NC_029004(4),PHAGE_Clostr_phiCTC2B_NC_030951(3),PHAGE_Clostr_phiMMP04_NC_019422(3),PHAGE_Clostr_phiCT19406B_NC_030947(3),PHAGE_Clostr_phiCD211_NC_029048(2),PHAG…
		3	6.5Kb	incomplete (40)	contig1:2033832-2040361	0	8	6	29.2	PHAGE_Clostr_c_st_NC_007581(3),PHAGE_Clostr_phiCD146_NC_028958(1),PHAGE_Clostr_phiCD27_NC_011398(1),PHAGE_Geobac_E3_NC_029073(1),PHAGE_Gordon_Emalyn_NC_031234(1),PHAGE_Clostr_phiCD111_NC_028905(1),PHAGE_Bacill_BMBtpLA_NC_028748(1),PHAGE_Bacill_IEBH_NC_011167(1),PHAGE_Clostr_phiCD6356_NC_015262(1),PHAGE_Clostr_phiCD211_NC_029048(1),PHAGE_Geobac_GBSV1_NC_008376(1),PHAGE_Bacill_SP_10_NC_019487(1),PH…
		4	20.5Kb	incomplete (50)	contig1:2134991-2155501	0	17	10	24.25	PHAGE_Clostr_CDKM9_NC_048642(5),PHAGE_Clostr_phiCD27_NC_011398(4),PHAGE_Clostr_phiCDHM19_NC_028996(3),PHAGE_Clostr_phiC2_NC_009231(3),PHAGE_Clostr_CDMH1_NC_024144(2),PHAGE_Clostr_CDKM15_NC_048643(2),PHAGE_Clostr_phiCD119_NC_007917(2),PHAGE_Clostr_phiMMP03_NC_028959(2),PHAGE_Entero_HK633_NC_019719(1),PHAGE_Clostr_phiCD505_NC_028764(1),PHAGE_Clostr_phiMMP02_NC_019421(1),PHAGE_Clostr_phiMMP01_NC_028…
		5	10.4Kb	incomplete (40)	contig1:2497183-2507642	0	17	10	25.48	PHAGE_Clostr_CDKM15_NC_048643(2),PHAGE_Clostr_phiCD146_NC_028958(1),PHAGE_Clostr_CDKM9_NC_048642(1),PHAGE_Bacill_Palmer_NC_028926(1),PHAGE_Brevib_Jimmer1_NC_029104(1),PHAGE_Vibrio_1.097.O._10N.286.49.B3_NC_049431(1),PHAGE_Ralsto_RP12_NC_041911(1),PHAGE_Clostr_phiCD211_NC_029048(1),PHAGE_Brevib_Osiris_NC_028969(1),PHAGE_Lactoc_bIL312_NC_002671(1),PHAGE_Bacill_G_NC_023719(1),PHAGE_Bacill_0305phi8_3…
		6	49.1Kb	intact (150)	contig1:3232024-3281215	0	73	64	28.87	PHAGE_Clostr_CDMH1_NC_024144(26),PHAGE_Clostr_phiMMP01_NC_028883(23),PHAGE_Clostr_phiMMP03_NC_028959(23),PHAGE_Clostr_phiC2_NC_009231(21),PHAGE_Clostr_phiCD27_NC_011398(14),PHAGE_Clostr_phiCT9441A_NC_029022(12),PHAGE_Clostr_phiCDHM19_NC_028996(11),PHAGE_Clostr_phiMMP02_NC_019421(10),PHAGE_Clostr_phiCD505_NC_028764(9),PHAGE_Clostr_phiCT453A_NC_028991(9),PHAGE_Clostr_CDKM9_NC_048642(7),PHAGE_Clostr…
		7	65.1Kb	intact (150)	contig1:3291460-3356614	0	83	72	28.29	PHAGE_Clostr_phiCDHM19_NC_028996(36),PHAGE_Clostr_phiCD119_NC_007917(30),PHAGE_Clostr_phiMMP01_NC_028883(14),PHAGE_Clostr_phiMMP03_NC_028959(14),PHAGE_Clostr_phiMMP02_NC_019421(14),PHAGE_Clostr_CDMH1_NC_024144(14),PHAGE_Clostr_phiCD505_NC_028764(13),PHAGE_Clostr_phiCD506_NC_028838(12),PHAGE_Clostr_phiC2_NC_009231(12),PHAGE_Clostr_phiCDHM14_NC_048665(11),PHAGE_Clostr_CDKM15_NC_048643(11),PHAGE_Clo…
		8	33.6Kb	intact (120)	contig3:1-33668	0	52	52	29.61	PHAGE_Clostr_phiCD506_NC_028838(41),PHAGE_Clostr_phiCD481_1_NC_028951(33),PHAGE_Clostr_phiCDHM14_NC_048665(32),PHAGE_Clostr_phiCDHM13_NC_029116(31),PHAGE_Clostr_phiCDHM11_NC_029001(29),PHAGE_Clostr_phiMMP04_NC_019422(24),PHAGE_Clostr_phiCDHM19_NC_028996(6),PHAGE_Clostr_phiCD211_NC_029048(5),PHAGE_Clostr_phiCD146_NC_028958(5),PHAGE_Clostr_phiCD111_NC_028905(5),PHAGE_Clostr_phiCD6356_NC_015262(5),P…
C. difficile RSS63	JAVJFA000000000.1	1	65.1Kb	intact (150)	contig1:490186-555341	0	80	72	28.29	PHAGE_Clostr_phiCDHM19_NC_028996(37),PHAGE_Clostr_phiCD119_NC_007917(31),PHAGE_Clostr_phiMMP02_NC_019421(15),PHAGE_Clostr_CDMH1_NC_024144(15),PHAGE_Clostr_phiMMP03_NC_028959(14),PHAGE_Clostr_phiMMP01_NC_028883(14),PHAGE_Clostr_phiCD505_NC_028764(13),PHAGE_Clostr_CDKM15_NC_048643(12),PHAGE_Clostr_phiCD506_NC_028838(12),PHAGE_Clostr_phiC2_NC_009231(12),PHAGE_Clostr_phiCDHM14_NC_048665(11),PHAGE_Clo…
RT127/ST11		2	46.2Kb	intact (150)	contig1:565413-611674	0	74	64	29.03	PHAGE_Clostr_CDMH1_NC_024144(26),PHAGE_Clostr_phiMMP03_NC_028959(23),PHAGE_Clostr_phiMMP01_NC_028883(23),PHAGE_Clostr_phiC2_NC_009231(21),PHAGE_Clostr_phiCD27_NC_011398(15),PHAGE_Clostr_phiMMP02_NC_019421(11),PHAGE_Clostr_phiCDHM19_NC_028996(11),PHAGE_Clostr_phiCT9441A_NC_029022(10),PHAGE_Clostr_phiCT453A_NC_028991(10),PHAGE_Clostr_phiCD505_NC_028764(10),PHAGE_Clostr_CDKM9_NC_048642(8),PHAGE_Clos…
		3	10.4Kb	incomplete (30)	contig1:1339175-1349633	0	17	9	25.48	PHAGE_Clostr_CDKM15_NC_048643(2),PHAGE_Clostr_phiMMP03_NC_028959(1),PHAGE_Brevib_Jimmer2_NC_041976(1),PHAGE_Bacill_SPbeta_NC_001884(1),PHAGE_Brevib_Jimmer1_NC_029104(1),PHAGE_Clostr_CDKM9_NC_048642(1),PHAGE_Bacill_0305phi8_36_NC_009760(1),PHAGE_Vibrio_1.097.O._10N.286.49.B3_NC_049431(1),PHAGE_Vibrio_vB_VspP_pVa5_NC_049379(1),PHAGE_Clostr_phiCD111_NC_028905(1),PHAGE_Brevib_Osiris_NC_028969(1),PHAG…
		4	22.1Kb	incomplete (50)	contig1:1698933-1721064	0	19	10	24.86	PHAGE_Clostr_CDKM9_NC_048642(5),PHAGE_Clostr_phiCD27_NC_011398(4),PHAGE_Clostr_phiC2_NC_009231(3),PHAGE_Clostr_phiCDHM19_NC_028996(3),PHAGE_Clostr_phiCD119_NC_007917(2),PHAGE_Clostr_phiMMP03_NC_028959(2),PHAGE_Clostr_CDMH1_NC_024144(2),PHAGE_Clostr_CDKM15_NC_048643(2),PHAGE_Lister_LP_030_3_NC_024384(1),PHAGE_Lister_A118_NC_003216(1),PHAGE_Clostr_phiCD505_NC_028764(1),PHAGE_Entero_HK633_NC_019719(…
		5	22.7Kb	incomplete (50)	contig1:1773610-1796314	0	21	12	27.92	PHAGE_Clostr_c_st_NC_007581(5),PHAGE_Bacill_SPbeta_NC_001884(2),PHAGE_Geobac_GBSV1_NC_008376(2),PHAGE_Bacill_vB_BtS_BMBtp14_NC_048640(1),PHAGE_Paenib_phiIBB_Pl23_NC_021865(1),PHAGE_Bacill_IEBH_NC_011167(1),PHAGE_Paenib_Jacopo_NC_048718(1),PHAGE_Gordon_Emalyn_NC_031234(1),PHAGE_Bacill_vB_BtS_B83_NC_048762(1),PHAGE_Bacill_SP_10_NC_019487(1),PHAGE_Clostr_PhiS63_NC_017978(1),PHAGE_Plankt_PaV_LD_NC_01…
		6	27.2Kb	incomplete (40)	contig2:1111272-1138551	0	30	24	27.88	PHAGE_Clostr_phiCDHM19_NC_028996(11),PHAGE_Clostr_phiCD119_NC_007917(7),PHAGE_Clostr_phiCD481_1_NC_028951(7),PHAGE_Clostr_phiCDHM14_NC_048665(7),PHAGE_Clostr_phiCD506_NC_028838(6),PHAGE_Clostr_phiCDHM11_NC_029001(5),PHAGE_Clostr_phiCT453B_NC_029004(4),PHAGE_Clostr_phiCTC2B_NC_030951(3),PHAGE_Clostr_phiMMP04_NC_019422(3),PHAGE_Clostr_phiCT19406B_NC_030947(3),PHAGE_Clostr_phiCD211_NC_029048(2),PHAG…
		7	72.3Kb	intact (140)	contig3:361112-433489	0	90	73	28.43	PHAGE_Clostr_phiCD27_NC_011398(32),PHAGE_Clostr_CDKM15_NC_048643(29),PHAGE_Clostr_phiMMP02_NC_019421(27),PHAGE_Clostr_phiCD505_NC_028764(27),PHAGE_Clostr_CDKM9_NC_048642(25),PHAGE_Clostr_CDMH1_NC_024144(18),PHAGE_Clostr_phiCDHM19_NC_028996(13),PHAGE_Clostr_phiCT19406A_NC_030950(8),PHAGE_Clostr_phiCD119_NC_007917(8),PHAGE_Clostr_phiCTC2A_NC_030949(8),PHAGE_Clostr_phiMMP03_NC_028959(7),PHAGE_Clostr…
		8	33.3Kb	intact (118)	contig10:338-33668	0	52	52	29.59	PHAGE_Clostr_phiCD506_NC_028838(42),PHAGE_Clostr_phiCDHM14_NC_048665(33),PHAGE_Clostr_phiCD481_1_NC_028951(33),PHAGE_Clostr_phiCDHM11_NC_029001(30),PHAGE_Clostr_phiCDHM13_NC_029116(29),PHAGE_Clostr_phiMMP04_NC_019422(23),PHAGE_Clostr_phiCD146_NC_028958(6),PHAGE_Clostr_phiCDHM19_NC_028996(5),PHAGE_Clostr_phiCD6356_NC_015262(5),PHAGE_Clostr_phiCD38_2_NC_015568(5),PHAGE_Clostr_phiCD111_NC_028905(5),…
C. difficile RSS64	JAVJEZ000000000.1	1	65.1Kb	intact (150)	contig1:650284-715439	0	80	72	28.29	PHAGE_Clostr_phiCDHM19_NC_028996(37),PHAGE_Clostr_phiCD119_NC_007917(31),PHAGE_Clostr_phiMMP02_NC_019421(15),PHAGE_Clostr_CDMH1_NC_024144(15),PHAGE_Clostr_phiMMP01_NC_028883(14),PHAGE_Clostr_phiMMP03_NC_028959(14),PHAGE_Clostr_phiCD505_NC_028764(13),PHAGE_Clostr_phiCD506_NC_028838(12),PHAGE_Clostr_CDKM15_NC_048643(12),PHAGE_Clostr_phiC2_NC_009231(12),PHAGE_Clostr_phiCDHM14_NC_048665(11),PHAGE_Clo…
RT127/ST11		2	46.2Kb	intact (150)	contig1:725514-771775	0	74	64	29.03	PHAGE_Clostr_CDMH1_NC_024144(26),PHAGE_Clostr_phiMMP03_NC_028959(23),PHAGE_Clostr_phiMMP01_NC_028883(23),PHAGE_Clostr_phiC2_NC_009231(21),PHAGE_Clostr_phiCD27_NC_011398(15),PHAGE_Clostr_phiCDHM19_NC_028996(11),PHAGE_Clostr_phiMMP02_NC_019421(11),PHAGE_Clostr_phiCT9441A_NC_029022(10),PHAGE_Clostr_phiCT453A_NC_028991(10),PHAGE_Clostr_phiCD505_NC_028764(10),PHAGE_Clostr_CDKM9_NC_048642(8),PHAGE_Clos…
		3	10.4Kb	incomplete (30)	contig1:1474325-1484784	0	16	9	25.48	PHAGE_Clostr_CDKM15_NC_048643(2),PHAGE_Lactoc_bIL312_NC_002671(1),PHAGE_Clostr_phiCD506_NC_028838(1),PHAGE_Brevib_Osiris_NC_028969(1),PHAGE_Clostr_phiCD38_2_NC_015568(1),PHAGE_Vibrio_vB_VspP_pVa5_NC_049379(1),PHAGE_Brevib_Davies_NC_022980(1),PHAGE_Bacill_Palmer_NC_028926(1),PHAGE_Clostr_phiC2_NC_009231(1),PHAGE_Clostr_CDKM9_NC_048642(1),PHAGE_Clostr_phiMMP01_NC_028883(1),PHAGE_Brevib_Jimmer1_NC_0…
		4	22.1Kb	incomplete (50)	contig1:1834086-1856217	0	19	10	24.86	PHAGE_Clostr_CDKM9_NC_048642(5),PHAGE_Clostr_phiCD27_NC_011398(4),PHAGE_Clostr_phiCDHM19_NC_028996(3),PHAGE_Clostr_phiC2_NC_009231(3),PHAGE_Clostr_CDKM15_NC_048643(2),PHAGE_Clostr_CDMH1_NC_024144(2),PHAGE_Clostr_phiCD119_NC_007917(2),PHAGE_Clostr_phiMMP03_NC_028959(2),PHAGE_Bacill_phBC6A52_NC_004821(1),PHAGE_Entero_HK633_NC_019719(1),PHAGE_Clostr_phiMMP02_NC_019421(1),PHAGE_Lister_vB_LmoS_293_NC_…
		5	6.5Kb	incomplete (40)	contig1:1941607-1948136	0	8	6	29.2	PHAGE_Clostr_c_st_NC_007581(3),PHAGE_Bacill_IEBH_NC_011167(1),PHAGE_Clostr_phiCD27_NC_011398(1),PHAGE_Clostr_phiCD211_NC_029048(1),PHAGE_Bacill_SPbeta_NC_001884(1),PHAGE_Clostr_phiCD111_NC_028905(1),PHAGE_Bacill_0305phi8_36_NC_009760(1),PHAGE_Clostr_phiCD6356_NC_015262(1),PHAGE_Bacill_Waukesha92_NC_025424(1),PHAGE_Geobac_E3_NC_029073(1),PHAGE_Bacill_SP_10_NC_019487(1),PHAGE_Clostr_phiCD38_2_NC_01…
		6	27.1Kb	incomplete (50)	contig1:2489549-2516734	0	31	25	27.89	PHAGE_Clostr_phiCDHM19_NC_028996(11),PHAGE_Clostr_phiCD119_NC_007917(8),PHAGE_Clostr_phiCDHM14_NC_048665(7),PHAGE_Clostr_phiCD481_1_NC_028951(7),PHAGE_Clostr_phiCD506_NC_028838(6),PHAGE_Clostr_phiCT453B_NC_029004(4),PHAGE_Clostr_phiMMP04_NC_019422(4),PHAGE_Clostr_phiCDHM11_NC_029001(4),PHAGE_Clostr_phiCTC2B_NC_030951(3),PHAGE_Clostr_phiCT19406B_NC_030947(3),PHAGE_Brevib_Davies_NC_022980(2),PHAGE_…
		7	70.5Kb	intact (140)	contig1:3719704-3790203	0	83	70	28.33	PHAGE_Clostr_phiCD27_NC_011398(30),PHAGE_Clostr_CDKM15_NC_048643(27),PHAGE_Clostr_phiMMP02_NC_019421(25),PHAGE_Clostr_phiCD505_NC_028764(25),PHAGE_Clostr_CDKM9_NC_048642(23),PHAGE_Clostr_CDMH1_NC_024144(18),PHAGE_Clostr_phiCDHM19_NC_028996(13),PHAGE_Clostr_phiCTC2A_NC_030949(8),PHAGE_Clostr_phiCD119_NC_007917(8),PHAGE_Clostr_phiCT19406A_NC_030950(8),PHAGE_Clostr_phiMMP03_NC_028959(7),PHAGE_Clostr…
		8	33.6Kb	intact (116)	contig3:1-33666	0	52	52	29.61	PHAGE_Clostr_phiCD506_NC_028838(41),PHAGE_Clostr_phiCDHM14_NC_048665(33),PHAGE_Clostr_phiCD481_1_NC_028951(32),PHAGE_Clostr_phiCDHM13_NC_029116(31),PHAGE_Clostr_phiCDHM11_NC_029001(30),PHAGE_Clostr_phiMMP04_NC_019422(25),PHAGE_Clostr_phiCDHM19_NC_028996(7),PHAGE_Clostr_phiCD111_NC_028905(5),PHAGE_Clostr_phiCD211_NC_029048(5),PHAGE_Clostr_phiCD6356_NC_015262(5),PHAGE_Clostr_phiCD146_NC_028958(5),P…
C. difficile RSS65	JAVJEY000000000.1	1	27.1Kb	incomplete (40)	contig1:197609-224795	0	30	24	27.89	PHAGE_Clostr_phiCDHM19_NC_028996(11),PHAGE_Clostr_phiCD119_NC_007917(8),PHAGE_Clostr_phiCDHM14_NC_048665(7),PHAGE_Clostr_phiCD481_1_NC_028951(7),PHAGE_Clostr_phiCD506_NC_028838(6),PHAGE_Clostr_phiCDHM11_NC_029001(4),PHAGE_Clostr_phiCT453B_NC_029004(4),PHAGE_Clostr_phiCT19406B_NC_030947(3),PHAGE_Clostr_phiMMP04_NC_019422(3),PHAGE_Clostr_phiCTC2B_NC_030951(3),PHAGE_Clostr_CDMH1_NC_024144(2),PHAGE_B…
RT127/ST11		2	70.5Kb	intact (140)	contig1:1427831-1498330	0	83	70	28.33	PHAGE_Clostr_phiCD27_NC_011398(30),PHAGE_Clostr_CDKM15_NC_048643(27),PHAGE_Clostr_phiCD505_NC_028764(25),PHAGE_Clostr_phiMMP02_NC_019421(25),PHAGE_Clostr_CDKM9_NC_048642(23),PHAGE_Clostr_CDMH1_NC_024144(18),PHAGE_Clostr_phiCDHM19_NC_028996(13),PHAGE_Clostr_phiCD119_NC_007917(8),PHAGE_Clostr_phiCT19406A_NC_030950(8),PHAGE_Clostr_phiCTC2A_NC_030949(8),PHAGE_Clostr_phiMMP03_NC_028959(7),PHAGE_Clostr…
		3	65.1Kb	intact (150)	contig1:2473748-2538903	0	80	72	28.29	PHAGE_Clostr_phiCDHM19_NC_028996(37),PHAGE_Clostr_phiCD119_NC_007917(31),PHAGE_Clostr_CDMH1_NC_024144(15),PHAGE_Clostr_phiMMP02_NC_019421(15),PHAGE_Clostr_phiMMP01_NC_028883(14),PHAGE_Clostr_phiMMP03_NC_028959(14),PHAGE_Clostr_phiCD505_NC_028764(13),PHAGE_Clostr_phiC2_NC_009231(12),PHAGE_Clostr_phiCD506_NC_028838(12),PHAGE_Clostr_CDKM15_NC_048643(12),PHAGE_Clostr_phiCDHM14_NC_048665(11),PHAGE_Clo…
		4	46.2Kb	intact (150)	contig1:2548975-2595236	0	74	64	29.03	PHAGE_Clostr_CDMH1_NC_024144(26),PHAGE_Clostr_phiMMP03_NC_028959(23),PHAGE_Clostr_phiMMP01_NC_028883(23),PHAGE_Clostr_phiC2_NC_009231(21),PHAGE_Clostr_phiCD27_NC_011398(15),PHAGE_Clostr_phiMMP02_NC_019421(11),PHAGE_Clostr_phiCDHM19_NC_028996(11),PHAGE_Clostr_phiCT453A_NC_028991(10),PHAGE_Clostr_phiCT9441A_NC_029022(10),PHAGE_Clostr_phiCD505_NC_028764(10),PHAGE_Clostr_CDKM9_NC_048642(8),PHAGE_Clos…
		5	10.4Kb	incomplete (30)	contig1:3322737-3333196	0	16	9	25.48	PHAGE_Clostr_CDKM15_NC_048643(2),PHAGE_Bacill_Palmer_NC_028926(1),PHAGE_Clostr_CDKM9_NC_048642(1),PHAGE_Altero_vB_AspP_H4/4_NC_047834(1),PHAGE_Vibrio_vB_VspP_pVa5_NC_049379(1),PHAGE_Brevib_Abouo_NC_029029(1),PHAGE_Vibrio_1.097.O._10N.286.49.B3_NC_049431(1),PHAGE_Lactoc_bIL312_NC_002671(1),PHAGE_Bacill_SPbeta_NC_001884(1),PHAGE_Clostr_phiCD111_NC_028905(1),PHAGE_Clostr_phiMMP01_NC_028883(1),PHAGE_…
		6	22.1Kb	incomplete (50)	contig1:3682498-3704629	0	19	10	24.86	PHAGE_Clostr_CDKM9_NC_048642(5),PHAGE_Clostr_phiCD27_NC_011398(4),PHAGE_Clostr_phiCDHM19_NC_028996(3),PHAGE_Clostr_phiC2_NC_009231(3),PHAGE_Clostr_phiCD119_NC_007917(2),PHAGE_Clostr_phiMMP03_NC_028959(2),PHAGE_Clostr_CDMH1_NC_024144(2),PHAGE_Clostr_CDKM15_NC_048643(2),PHAGE_Bacill_phBC6A52_NC_004821(1),PHAGE_Entero_HK633_NC_019719(1),PHAGE_Clostr_phiMMP02_NC_019421(1),PHAGE_Lister_vB_LmoS_293_NC_…
		7	6.5Kb	incomplete (40)	contig1:3790019-3796548	0	8	6	29.2	PHAGE_Clostr_c_st_NC_007581(3),PHAGE_Clostr_phiCD27_NC_011398(1),PHAGE_Clostr_phiCD38_2_NC_015568(1),PHAGE_Clostr_phiCD146_NC_028958(1),PHAGE_Clostr_phiCD6356_NC_015262(1),PHAGE_Bacill_BMBtpLA_NC_028748(1),PHAGE_Bacill_SP_10_NC_019487(1),PHAGE_Bacill_SP_15_NC_031245(1),PHAGE_Bacill_0305phi8_36_NC_009760(1),PHAGE_Geobac_E3_NC_029073(1),PHAGE_Clostr_phiCD111_NC_028905(1),PHAGE_Bacill_SPbeta_NC_0018…
		8	33.6Kb	intact (118)	contig3:2-33671	0	52	52	29.61	PHAGE_Clostr_phiCD506_NC_028838(42),PHAGE_Clostr_phiCD481_1_NC_028951(33),PHAGE_Clostr_phiCDHM14_NC_048665(33),PHAGE_Clostr_phiCDHM11_NC_029001(30),PHAGE_Clostr_phiCDHM13_NC_029116(29),PHAGE_Clostr_phiMMP04_NC_019422(23),PHAGE_Clostr_phiCD146_NC_028958(6),PHAGE_Clostr_phiCD6356_NC_015262(5),PHAGE_Clostr_phiCDHM19_NC_028996(5),PHAGE_Clostr_phiCD211_NC_029048(5),PHAGE_Clostr_phiCD111_NC_028905(5),P…
C. difficile RSS66	JAVJEX000000000.1	1	65.1Kb	intact (150)	contig1:136680-201834	0	83	73	28.29	PHAGE_Clostr_phiCDHM19_NC_028996(37),PHAGE_Clostr_phiCD119_NC_007917(31),PHAGE_Clostr_phiMMP02_NC_019421(15),PHAGE_Clostr_CDMH1_NC_024144(15),PHAGE_Clostr_phiMMP01_NC_028883(14),PHAGE_Clostr_phiMMP03_NC_028959(14),PHAGE_Clostr_phiCD505_NC_028764(13),PHAGE_Clostr_phiCDHM14_NC_048665(12),PHAGE_Clostr_CDKM15_NC_048643(12),PHAGE_Clostr_phiCD506_NC_028838(12),PHAGE_Clostr_phiC2_NC_009231(12),PHAGE_Clo…
RT127/ST11		2	46.2Kb	intact (150)	contig1:211906-258167	0	76	66	29.03	PHAGE_Clostr_CDMH1_NC_024144(27),PHAGE_Clostr_phiMMP01_NC_028883(24),PHAGE_Clostr_phiMMP03_NC_028959(24),PHAGE_Clostr_phiC2_NC_009231(21),PHAGE_Clostr_phiCD27_NC_011398(15),PHAGE_Clostr_phiCT9441A_NC_029022(12),PHAGE_Clostr_phiCDHM19_NC_028996(11),PHAGE_Clostr_phiMMP02_NC_019421(11),PHAGE_Clostr_phiCD505_NC_028764(10),PHAGE_Clostr_phiCT453A_NC_028991(9),PHAGE_Clostr_CDKM9_NC_048642(8),PHAGE_Clost…
		3	10.4Kb	incomplete (40)	contig1:985556-996015	0	17	10	25.48	PHAGE_Clostr_CDKM15_NC_048643(2),PHAGE_Brevib_Abouo_NC_029029(1),PHAGE_Clostr_phiCD111_NC_028905(1),PHAGE_Brevib_Jimmer2_NC_041976(1),PHAGE_Bacill_Palmer_NC_028926(1),PHAGE_Brevib_Davies_NC_022980(1),PHAGE_Clostr_phiCD146_NC_028958(1),PHAGE_Ralsto_RP12_NC_041911(1),PHAGE_Brevib_Jimmer1_NC_029104(1),PHAGE_Clostr_phiCD211_NC_029048(1),PHAGE_Clostr_phiCD38_2_NC_015568(1),PHAGE_Vibrio_1.097.O._10N.28…
		4	22.1Kb	incomplete (50)	contig1:1345321-1367452	0	26	12	24.86	PHAGE_Clostr_CDKM9_NC_048642(6),PHAGE_Clostr_phiCD27_NC_011398(4),PHAGE_Clostr_phiCDHM19_NC_028996(3),PHAGE_Clostr_phiC2_NC_009231(3),PHAGE_Clostr_CDMH1_NC_024144(3),PHAGE_Clostr_CDKM15_NC_048643(3),PHAGE_Clostr_phiMMP03_NC_028959(2),PHAGE_Clostr_phiMMP01_NC_028883(2),PHAGE_Clostr_phiMMP02_NC_019421(2),PHAGE_Clostr_phiCD505_NC_028764(2),PHAGE_Clostr_phiCD119_NC_007917(2),PHAGE_Bacill_phBC6A52_NC_…
		5	6.5Kb	incomplete (40)	contig1:1452842-1459371	0	9	6	29.2	PHAGE_Clostr_c_st_NC_007581(3),PHAGE_Bacill_SP_15_NC_031245(1),PHAGE_Gordon_Emalyn_NC_031234(1),PHAGE_Bacill_Waukesha92_NC_025424(1),PHAGE_Clostr_phiCD111_NC_028905(1),PHAGE_Bacill_0305phi8_36_NC_009760(1),PHAGE_Klebsi_ST437_OXA245phi4.1_NC_049448(1),PHAGE_Clostr_phiCD6356_NC_015262(1),PHAGE_Geobac_E3_NC_029073(1),PHAGE_Clostr_phiCD211_NC_029048(1),PHAGE_Bacill_BMBtpLA_NC_028748(1),PHAGE_Bacill_S…
		6	70.5Kb	intact (140)	contig2:716214-786713	0	86	71	28.33	PHAGE_Clostr_phiCD27_NC_011398(31),PHAGE_Clostr_CDKM15_NC_048643(28),PHAGE_Clostr_phiMMP02_NC_019421(26),PHAGE_Clostr_phiCD505_NC_028764(26),PHAGE_Clostr_CDKM9_NC_048642(24),PHAGE_Clostr_CDMH1_NC_024144(18),PHAGE_Clostr_phiCDHM19_NC_028996(13),PHAGE_Clostr_phiCT19406A_NC_030950(8),PHAGE_Clostr_phiCTC2A_NC_030949(8),PHAGE_Clostr_phiCD119_NC_007917(8),PHAGE_Clostr_phiMMP03_NC_028959(7),PHAGE_Clostr…
		7	27.1Kb	incomplete (40)	contig3:175953-203139	0	30	24	27.89	PHAGE_Clostr_phiCDHM19_NC_028996(11),PHAGE_Clostr_phiCD119_NC_007917(8),PHAGE_Clostr_phiCDHM14_NC_048665(7),PHAGE_Clostr_phiCD481_1_NC_028951(7),PHAGE_Clostr_phiCD506_NC_028838(6),PHAGE_Clostr_phiCT453B_NC_029004(4),PHAGE_Clostr_phiCDHM11_NC_029001(4),PHAGE_Clostr_phiMMP04_NC_019422(3),PHAGE_Clostr_phiCTC2B_NC_030951(3),PHAGE_Clostr_phiCT19406B_NC_030947(3),PHAGE_Brevib_Davies_NC_022980(2),PHAGE_…
		8	33.6Kb	intact (116)	contig7:1-33670	0	51	51	29.61	PHAGE_Clostr_phiCD506_NC_028838(41),PHAGE_Clostr_phiCD481_1_NC_028951(32),PHAGE_Clostr_phiCDHM14_NC_048665(32),PHAGE_Clostr_phiCDHM13_NC_029116(30),PHAGE_Clostr_phiCDHM11_NC_029001(30),PHAGE_Clostr_phiMMP04_NC_019422(25),PHAGE_Clostr_phiCDHM19_NC_028996(6),PHAGE_Clostr_phiCD6356_NC_015262(5),PHAGE_Clostr_phiCD111_NC_028905(5),PHAGE_Clostr_phiCD211_NC_029048(5),PHAGE_Clostr_phiCD146_NC_028958(5),P…
C. difficile RSS67	JAVJEV000000000.1	1	72.3Kb	intact (140)	contig1:334766-407143	0	84	72	28.43	PHAGE_Clostr_phiCD27_NC_011398(31),PHAGE_Clostr_CDKM15_NC_048643(28),PHAGE_Clostr_phiCD505_NC_028764(26),PHAGE_Clostr_phiMMP02_NC_019421(26),PHAGE_Clostr_CDKM9_NC_048642(24),PHAGE_Clostr_CDMH1_NC_024144(18),PHAGE_Clostr_phiCDHM19_NC_028996(13),PHAGE_Clostr_phiCD119_NC_007917(8),PHAGE_Clostr_phiCT19406A_NC_030950(8),PHAGE_Clostr_phiCTC2A_NC_030949(8),PHAGE_Clostr_phiMMP03_NC_028959(7),PHAGE_Clostr…
RT127/ST11		2	27.2Kb	incomplete (40)	contig1:1605641-1632920	0	30	24	27.88	PHAGE_Clostr_phiCDHM19_NC_028996(11),PHAGE_Clostr_phiCDHM14_NC_048665(7),PHAGE_Clostr_phiCD481_1_NC_028951(7),PHAGE_Clostr_phiCD119_NC_007917(7),PHAGE_Clostr_phiCD506_NC_028838(6),PHAGE_Clostr_phiCDHM11_NC_029001(5),PHAGE_Clostr_phiCT453B_NC_029004(4),PHAGE_Clostr_phiMMP04_NC_019422(3),PHAGE_Clostr_phiCT19406B_NC_030947(3),PHAGE_Clostr_phiCTC2B_NC_030951(3),PHAGE_Clostr_phiCD27_NC_011398(2),PHAGE…
		3	6.5Kb	incomplete (40)	contig1:2174238-2180767	0	8	6	29.2	PHAGE_Clostr_c_st_NC_007581(3),PHAGE_Geobac_E3_NC_029073(1),PHAGE_Klebsi_ST437_OXA245phi4.1_NC_049448(1),PHAGE_Clostr_phiCD27_NC_011398(1),PHAGE_Bacill_Waukesha92_NC_025424(1),PHAGE_Clostr_phiCD38_2_NC_015568(1),PHAGE_Bacill_0305phi8_36_NC_009760(1),PHAGE_Bacill_SP_15_NC_031245(1),PHAGE_Gordon_Emalyn_NC_031234(1),PHAGE_Clostr_phiCD211_NC_029048(1),PHAGE_Clostr_phiCD6356_NC_015262(1),PHAGE_Bacill_…
		4	20.5Kb	incomplete (50)	contig1:2275396-2295906	0	17	10	24.25	PHAGE_Clostr_CDKM9_NC_048642(5),PHAGE_Clostr_phiCD27_NC_011398(4),PHAGE_Clostr_phiCDHM19_NC_028996(3),PHAGE_Clostr_phiC2_NC_009231(3),PHAGE_Clostr_CDMH1_NC_024144(2),PHAGE_Clostr_CDKM15_NC_048643(2),PHAGE_Clostr_phiCD119_NC_007917(2),PHAGE_Clostr_phiMMP03_NC_028959(2),PHAGE_Lister_vB_LmoS_293_NC_028929(1),PHAGE_Entero_HK633_NC_019719(1),PHAGE_Clostr_phiCD211_NC_029048(1),PHAGE_Clostr_phiMMP02_NC_…
		5	10.4Kb	incomplete (40)	contig1:2637587-2648046	0	17	10	25.48	PHAGE_Clostr_CDKM15_NC_048643(2),PHAGE_Brevib_Osiris_NC_028969(1),PHAGE_Clostr_phiCD211_NC_029048(1),PHAGE_Bacill_G_NC_023719(1),PHAGE_Plankt_PaV_LD_NC_016564(1),PHAGE_Brevib_Jimmer1_NC_029104(1),PHAGE_Clostr_phiCD146_NC_028958(1),PHAGE_Clostr_phiCD506_NC_028838(1),PHAGE_Brevib_Jimmer2_NC_041976(1),PHAGE_Lactoc_bIL312_NC_002671(1),PHAGE_Bacill_SPbeta_NC_001884(1),PHAGE_Vibrio_1.097.O._10N.286.49.…
		6	49.1Kb	intact (150)	contig1:3372433-3421624	0	73	64	28.87	PHAGE_Clostr_CDMH1_NC_024144(26),PHAGE_Clostr_phiMMP03_NC_028959(23),PHAGE_Clostr_phiMMP01_NC_028883(23),PHAGE_Clostr_phiC2_NC_009231(21),PHAGE_Clostr_phiCD27_NC_011398(14),PHAGE_Clostr_phiCT9441A_NC_029022(12),PHAGE_Clostr_phiCDHM19_NC_028996(11),PHAGE_Clostr_phiMMP02_NC_019421(10),PHAGE_Clostr_phiCD505_NC_028764(9),PHAGE_Clostr_phiCT453A_NC_028991(9),PHAGE_Clostr_CDKM9_NC_048642(7),PHAGE_Clostr…
		7	65.1Kb	intact (150)	contig1:3431868-3497023	0	82	71	28.29	PHAGE_Clostr_phiCDHM19_NC_028996(36),PHAGE_Clostr_phiCD119_NC_007917(30),PHAGE_Clostr_CDMH1_NC_024144(14),PHAGE_Clostr_phiMMP03_NC_028959(14),PHAGE_Clostr_phiMMP02_NC_019421(14),PHAGE_Clostr_phiMMP01_NC_028883(14),PHAGE_Clostr_phiCD505_NC_028764(13),PHAGE_Clostr_phiCD506_NC_028838(12),PHAGE_Clostr_phiC2_NC_009231(12),PHAGE_Clostr_CDKM15_NC_048643(11),PHAGE_Clostr_phiCDHM14_NC_048665(11),PHAGE_Clo…
		8	33.4Kb	intact (116)	contig3:187-33664	0	51	51	29.57	PHAGE_Clostr_phiCD506_NC_028838(41),PHAGE_Clostr_phiCDHM14_NC_048665(32),PHAGE_Clostr_phiCD481_1_NC_028951(31),PHAGE_Clostr_phiCDHM13_NC_029116(30),PHAGE_Clostr_phiCDHM11_NC_029001(29),PHAGE_Clostr_phiMMP04_NC_019422(25),PHAGE_Clostr_phiCD146_NC_028958(6),PHAGE_Clostr_phiCDHM19_NC_028996(6),PHAGE_Clostr_phiCD111_NC_028905(5),PHAGE_Clostr_phiCD6356_NC_015262(5),PHAGE_Clostr_phiCD211_NC_029048(5),P…
C. difficile RSS68	JAVJEV000000000.1	1	10.4Kb	incomplete (30)	contig1:618139-628598	0	16	9	25.48	PHAGE_Clostr_CDKM15_NC_048643(2),PHAGE_Bacill_SPbeta_NC_001884(1),PHAGE_Clostr_phiCD38_2_NC_015568(1),PHAGE_Clostr_CDKM9_NC_048642(1),PHAGE_Clostr_phiMMP03_NC_028959(1),PHAGE_Plankt_PaV_LD_NC_016564(1),PHAGE_Vibrio_1.026.O._10N.222.49.C7_NC_049430(1),PHAGE_Clostr_phiCD506_NC_028838(1),PHAGE_Clostr_phiCD211_NC_029048(1),PHAGE_Clostr_phiCD111_NC_028905(1),PHAGE_Brevib_Osiris_NC_028969(1),PHAGE_Clos…
RT127/ST11		2	22.1Kb	incomplete (50)	contig1:977900-1000031	0	19	10	24.86	PHAGE_Clostr_CDKM9_NC_048642(5),PHAGE_Clostr_phiCD27_NC_011398(4),PHAGE_Clostr_phiCDHM19_NC_028996(3),PHAGE_Clostr_phiC2_NC_009231(3),PHAGE_Clostr_phiMMP03_NC_028959(2),PHAGE_Clostr_CDMH1_NC_024144(2),PHAGE_Clostr_CDKM15_NC_048643(2),PHAGE_Clostr_phiCD119_NC_007917(2),PHAGE_Geobac_GBSV1_NC_008376(1),PHAGE_Clostr_phiCD211_NC_029048(1),PHAGE_Clostr_phiCD505_NC_028764(1),PHAGE_Lister_A118_NC_003216(…
		3	6.5Kb	incomplete (40)	contig1:1085421-1091950	0	8	6	29.2	PHAGE_Clostr_c_st_NC_007581(3),PHAGE_Clostr_phiCD111_NC_028905(1),PHAGE_Geobac_GBSV1_NC_008376(1),PHAGE_Clostr_phiCD211_NC_029048(1),PHAGE_Bacill_SP_10_NC_019487(1),PHAGE_Clostr_phiCD6356_NC_015262(1),PHAGE_Klebsi_ST437_OXA245phi4.1_NC_049448(1),PHAGE_Clostr_phiCD146_NC_028958(1),PHAGE_Clostr_phiCD506_NC_028838(1),PHAGE_Clostr_phiCD38_2_NC_015568(1),PHAGE_Bacill_SPbeta_NC_001884(1),PHAGE_Bacill_B…
		4	27.1Kb	incomplete (40)	contig1:1633364-1660550	0	30	24	27.89	PHAGE_Clostr_phiCDHM19_NC_028996(11),PHAGE_Clostr_phiCD119_NC_007917(8),PHAGE_Clostr_phiCDHM14_NC_048665(7),PHAGE_Clostr_phiCD481_1_NC_028951(7),PHAGE_Clostr_phiCD506_NC_028838(6),PHAGE_Clostr_phiCDHM11_NC_029001(4),PHAGE_Clostr_phiCT453B_NC_029004(4),PHAGE_Clostr_phiCT19406B_NC_030947(3),PHAGE_Clostr_phiMMP04_NC_019422(3),PHAGE_Clostr_phiCTC2B_NC_030951(3),PHAGE_Clostr_CDMH1_NC_024144(2),PHAGE_C…
		5	70.5Kb	intact (140)	contig1:2863584-2934083	0	83	70	28.33	PHAGE_Clostr_phiCD27_NC_011398(30),PHAGE_Clostr_CDKM15_NC_048643(27),PHAGE_Clostr_phiMMP02_NC_019421(25),PHAGE_Clostr_phiCD505_NC_028764(25),PHAGE_Clostr_CDKM9_NC_048642(23),PHAGE_Clostr_CDMH1_NC_024144(18),PHAGE_Clostr_phiCDHM19_NC_028996(13),PHAGE_Clostr_phiCTC2A_NC_030949(8),PHAGE_Clostr_phiCT19406A_NC_030950(8),PHAGE_Clostr_phiCD119_NC_007917(8),PHAGE_Clostr_phiMMP03_NC_028959(7),PHAGE_Clostr…
		6	65.1Kb	intact (150)	contig2:507077-572232	0	85	73	28.29	PHAGE_Clostr_phiCDHM19_NC_028996(37),PHAGE_Clostr_phiCD119_NC_007917(31),PHAGE_Clostr_CDMH1_NC_024144(15),PHAGE_Clostr_phiMMP02_NC_019421(15),PHAGE_Clostr_phiMMP03_NC_028959(14),PHAGE_Clostr_phiMMP01_NC_028883(14),PHAGE_Clostr_phiCD505_NC_028764(13),PHAGE_Clostr_CDKM15_NC_048643(12),PHAGE_Clostr_phiCD506_NC_028838(12),PHAGE_Clostr_phiCDHM14_NC_048665(12),PHAGE_Clostr_phiC2_NC_009231(12),PHAGE_Clo…
		7	46.2Kb	intact (150)	contig2:582304-628565	0	76	66	29.03	PHAGE_Clostr_CDMH1_NC_024144(27),PHAGE_Clostr_phiMMP01_NC_028883(24),PHAGE_Clostr_phiMMP03_NC_028959(24),PHAGE_Clostr_phiC2_NC_009231(21),PHAGE_Clostr_phiCD27_NC_011398(15),PHAGE_Clostr_phiCT9441A_NC_029022(12),PHAGE_Clostr_phiMMP02_NC_019421(11),PHAGE_Clostr_phiCDHM19_NC_028996(11),PHAGE_Clostr_phiCD505_NC_028764(10),PHAGE_Clostr_phiCT453A_NC_028991(9),PHAGE_Clostr_CDKM9_NC_048642(8),PHAGE_Clost…
		8	33.1Kb	intact (118)	contig4:507-33672	0	52	52	29.72	PHAGE_Clostr_phiCD506_NC_028838(42),PHAGE_Clostr_phiCD481_1_NC_028951(33),PHAGE_Clostr_phiCDHM14_NC_048665(32),PHAGE_Clostr_phiCDHM13_NC_029116(30),PHAGE_Clostr_phiCDHM11_NC_029001(29),PHAGE_Clostr_phiMMP04_NC_019422(24),PHAGE_Clostr_phiCDHM19_NC_028996(7),PHAGE_Clostr_phiCD111_NC_028905(6),PHAGE_Clostr_phiCD146_NC_028958(6),PHAGE_Clostr_phiCD211_NC_029048(5),PHAGE_Clostr_phiCD6356_NC_015262(5),P…
C. difficile CF69	JAVJEU000000000.1	1	27.2Kb	incomplete (40)	contig1:1465356-1492647	0	31	24	27.88	PHAGE_Clostr_phiCDHM19_NC_028996(11),PHAGE_Clostr_phiCD119_NC_007917(8),PHAGE_Clostr_phiCDHM14_NC_048665(7),PHAGE_Clostr_phiCD481_1_NC_028951(7),PHAGE_Clostr_phiCD506_NC_028838(6),PHAGE_Clostr_phiCDHM11_NC_029001(4),PHAGE_Clostr_phiCT453B_NC_029004(4),PHAGE_Clostr_phiCTC2B_NC_030951(3),PHAGE_Clostr_phiMMP04_NC_019422(3),PHAGE_Clostr_phiCT19406B_NC_030947(3),PHAGE_Brevib_Jimmer1_NC_029104(2),PHAGE…
RT126/ST11		2	6.5Kb	incomplete (40)	contig2:158958-165487	0	9	6	29.22	PHAGE_Clostr_c_st_NC_007581(3),PHAGE_Clostr_phiCD111_NC_028905(1),PHAGE_Clostr_phiCD506_NC_028838(1),PHAGE_Klebsi_ST437_OXA245phi4.1_NC_049448(1),PHAGE_Gordon_Emalyn_NC_031234(1),PHAGE_Bacill_IEBH_NC_011167(1),PHAGE_Clostr_phiCD38_2_NC_015568(1),PHAGE_Bacill_SP_10_NC_019487(1),PHAGE_Bacill_0305phi8_36_NC_009760(1),PHAGE_Clostr_phiCD211_NC_029048(1),PHAGE_Clostr_phiCD27_NC_011398(1),PHAGE_Lactob_j…
		3	36.9Kb	questionable (70)	contig2:256542-293473	0	12	9	33.19	PHAGE_Clostr_c_st_NC_007581(3),PHAGE_Bacill_G_NC_023719(2),PHAGE_Deep_s_D6E_NC_019544(2),PHAGE_Clostr_phiCD27_NC_011398(1),PHAGE_Bacter_Lily_NC_028841(1),PHAGE_Lactob_P1_NC_047764(1),PHAGE_Rhizob_RR1_A_NC_021560(1),PHAGE_Brevib_Jimmer1_NC_029104(1),PHAGE_Rhizob_RHEph10_NC_034248(1),PHAGE_Lactob_phiJB_NC_022775(1),PHAGE_Lactob_Maenad_NC_047931(1),PHAGE_Brevib_Osiris_NC_028969(1),PHAGE_Lactob_phiPY…
		4	21.6Kb	incomplete (50)	contig2:342412-364047	0	21	11	24.58	PHAGE_Clostr_CDKM9_NC_048642(6),PHAGE_Clostr_phiCD27_NC_011398(4),PHAGE_Clostr_phiC2_NC_009231(3),PHAGE_Clostr_CDKM15_NC_048643(3),PHAGE_Clostr_phiCDHM19_NC_028996(3),PHAGE_Clostr_phiCD119_NC_007917(2),PHAGE_Clostr_phiMMP03_NC_028959(2),PHAGE_Clostr_CDMH1_NC_024144(2),PHAGE_Entero_HK633_NC_019719(1),PHAGE_Bacill_phBC6A52_NC_004821(1),PHAGE_Clostr_phiCD6356_NC_015262(1),PHAGE_Clostr_phiMMP01_NC_02…
		5	10.4Kb	incomplete (40)	contig2:707376-717835	0	17	10	25.49	PHAGE_Clostr_CDKM15_NC_048643(2),PHAGE_Brevib_Osiris_NC_028969(1),PHAGE_Clostr_phiC2_NC_009231(1),PHAGE_Ralsto_RP12_NC_041911(1),PHAGE_Brevib_Abouo_NC_029029(1),PHAGE_Brevib_Jimmer1_NC_029104(1),PHAGE_Clostr_phiMMP01_NC_028883(1),PHAGE_Clostr_phiCD38_2_NC_015568(1),PHAGE_Bacill_Palmer_NC_028926(1),PHAGE_Brevib_Davies_NC_022980(1),PHAGE_Clostr_phiMMP03_NC_028959(1),PHAGE_Brevib_Jimmer2_NC_041976(1…
C. difficile CF70	JAVJET000000000.1	1	6.5Kb	incomplete (40)	contig1:281515-288044	0	8	6	29.2	PHAGE_Clostr_c_st_NC_007581(3),PHAGE_Bacill_SP_15_NC_031245(1),PHAGE_Bacill_SPbeta_NC_001884(1),PHAGE_Geobac_GBSV1_NC_008376(1),PHAGE_Clostr_phiCD211_NC_029048(1),PHAGE_Klebsi_ST437_OXA245phi4.1_NC_049448(1),PHAGE_Bacill_Waukesha92_NC_025424(1),PHAGE_Clostr_phiCD146_NC_028958(1),PHAGE_Bacill_SP_10_NC_019487(1),PHAGE_Clostr_phiCD506_NC_028838(1),PHAGE_Bacill_BMBtpLA_NC_028748(1),PHAGE_Clostr_phiCD…
RT127/ST11		2	20.5Kb	incomplete (50)	contig1:382674-403184	0	17	10	24.25	PHAGE_Clostr_CDKM9_NC_048642(5),PHAGE_Clostr_phiCD27_NC_011398(4),PHAGE_Clostr_phiCDHM19_NC_028996(3),PHAGE_Clostr_phiC2_NC_009231(3),PHAGE_Clostr_phiMMP03_NC_028959(2),PHAGE_Clostr_CDMH1_NC_024144(2),PHAGE_Clostr_phiCD119_NC_007917(2),PHAGE_Clostr_CDKM15_NC_048643(2),PHAGE_Lister_vB_LmoS_293_NC_028929(1),PHAGE_Clostr_phiMMP01_NC_028883(1),PHAGE_Lister_LP_030_3_NC_024384(1),PHAGE_Clostr_phiCD211_…
		3	10.4Kb	incomplete (40)	contig1:744866-755324	0	18	10	25.47	PHAGE_Clostr_CDKM15_NC_048643(2),PHAGE_Plankt_PaV_LD_NC_016564(1),PHAGE_Clostr_phiCD111_NC_028905(1),PHAGE_Vibrio_1.097.O._10N.286.49.B3_NC_049431(1),PHAGE_Clostr_CDKM9_NC_048642(1),PHAGE_Brevib_Osiris_NC_028969(1),PHAGE_Clostr_phiMMP01_NC_028883(1),PHAGE_Clostr_phiCD506_NC_028838(1),PHAGE_Bacill_SPbeta_NC_001884(1),PHAGE_Altero_vB_AspP_H4/4_NC_047834(1),PHAGE_Vibrio_vB_VspP_pVa5_NC_049379(1),PHA…
		4	49.1Kb	intact (150)	contig1:1479713-1528902	0	74	65	28.87	PHAGE_Clostr_CDMH1_NC_024144(27),PHAGE_Clostr_phiMMP03_NC_028959(23),PHAGE_Clostr_phiMMP01_NC_028883(23),PHAGE_Clostr_phiC2_NC_009231(21),PHAGE_Clostr_phiCD27_NC_011398(14),PHAGE_Clostr_phiCT9441A_NC_029022(12),PHAGE_Clostr_phiCDHM19_NC_028996(11),PHAGE_Clostr_phiMMP02_NC_019421(11),PHAGE_Clostr_phiCD505_NC_028764(10),PHAGE_Clostr_phiCT453A_NC_028991(9),PHAGE_Clostr_CDKM9_NC_048642(7),PHAGE_Clost…
		5	65.1Kb	intact (150)	contig1:1539147-1604302	0	82	71	28.29	PHAGE_Clostr_phiCDHM19_NC_028996(36),PHAGE_Clostr_phiCD119_NC_007917(30),PHAGE_Clostr_phiMMP01_NC_028883(14),PHAGE_Clostr_CDMH1_NC_024144(14),PHAGE_Clostr_phiMMP02_NC_019421(14),PHAGE_Clostr_phiMMP03_NC_028959(14),PHAGE_Clostr_phiCD505_NC_028764(13),PHAGE_Clostr_phiCD506_NC_028838(12),PHAGE_Clostr_phiC2_NC_009231(12),PHAGE_Clostr_phiCDHM14_NC_048665(11),PHAGE_Clostr_CDKM15_NC_048643(11),PHAGE_Clo…
		6	72.3Kb	intact (140)	contig1:2348057-2420433	0	85	73	28.43	PHAGE_Clostr_phiCD27_NC_011398(31),PHAGE_Clostr_CDKM15_NC_048643(28),PHAGE_Clostr_phiCD505_NC_028764(26),PHAGE_Clostr_phiMMP02_NC_019421(26),PHAGE_Clostr_CDKM9_NC_048642(24),PHAGE_Clostr_CDMH1_NC_024144(18),PHAGE_Clostr_phiCDHM19_NC_028996(13),PHAGE_Clostr_phiCD119_NC_007917(8),PHAGE_Clostr_phiCT19406A_NC_030950(8),PHAGE_Clostr_phiCTC2A_NC_030949(8),PHAGE_Clostr_phiMMP03_NC_028959(7),PHAGE_Clostr…
		7	27.2Kb	incomplete (40)	contig1:3618927-3646206	0	30	24	27.88	PHAGE_Clostr_phiCDHM19_NC_028996(11),PHAGE_Clostr_phiCD119_NC_007917(7),PHAGE_Clostr_phiCDHM14_NC_048665(7),PHAGE_Clostr_phiCD481_1_NC_028951(7),PHAGE_Clostr_phiCD506_NC_028838(6),PHAGE_Clostr_phiCDHM11_NC_029001(5),PHAGE_Clostr_phiCT453B_NC_029004(4),PHAGE_Clostr_phiCT19406B_NC_030947(3),PHAGE_Clostr_phiMMP04_NC_019422(3),PHAGE_Clostr_phiCTC2B_NC_030951(3),PHAGE_Brevib_Jimmer1_NC_029104(2),PHAGE…
		8	33.5Kb	intact (118)	contig3:1-33528	0	51	51	29.59	PHAGE_Clostr_phiCD506_NC_028838(42),PHAGE_Clostr_phiCDHM14_NC_048665(33),PHAGE_Clostr_phiCD481_1_NC_028951(33),PHAGE_Clostr_phiCDHM11_NC_029001(30),PHAGE_Clostr_phiCDHM13_NC_029116(29),PHAGE_Clostr_phiMMP04_NC_019422(23),PHAGE_Clostr_phiCD146_NC_028958(6),PHAGE_Clostr_phiCD6356_NC_015262(5),PHAGE_Clostr_phiCD111_NC_028905(5),PHAGE_Clostr_phiCDHM19_NC_028996(5),PHAGE_Clostr_phiCD211_NC_029048(5),P…
C. difficile BP71	JAVJES000000000.1	1	65.1Kb	intact (150)	contig1:643893-709048	0	80	72	28.29	PHAGE_Clostr_phiCDHM19_NC_028996(37),PHAGE_Clostr_phiCD119_NC_007917(31),PHAGE_Clostr_phiMMP02_NC_019421(15),PHAGE_Clostr_CDMH1_NC_024144(15),PHAGE_Clostr_phiMMP03_NC_028959(14),PHAGE_Clostr_phiMMP01_NC_028883(14),PHAGE_Clostr_phiCD505_NC_028764(13),PHAGE_Clostr_phiC2_NC_009231(12),PHAGE_Clostr_CDKM15_NC_048643(12),PHAGE_Clostr_phiCD506_NC_028838(12),PHAGE_Clostr_phiCDHM14_NC_048665(11),PHAGE_Clo…
RT127/ST11		2	46.2Kb	intact (150)	contig1:719120-765381	0	74	64	29.03	PHAGE_Clostr_CDMH1_NC_024144(26),PHAGE_Clostr_phiMMP01_NC_028883(23),PHAGE_Clostr_phiMMP03_NC_028959(23),PHAGE_Clostr_phiC2_NC_009231(21),PHAGE_Clostr_phiCD27_NC_011398(15),PHAGE_Clostr_phiCDHM19_NC_028996(11),PHAGE_Clostr_phiMMP02_NC_019421(11),PHAGE_Clostr_phiCD505_NC_028764(10),PHAGE_Clostr_phiCT9441A_NC_029022(10),PHAGE_Clostr_phiCT453A_NC_028991(10),PHAGE_Clostr_CDKM9_NC_048642(8),PHAGE_Clos…
		3	10.4Kb	incomplete (30)	contig1:1492881-1503339	0	16	9	25.48	PHAGE_Clostr_CDKM15_NC_048643(2),PHAGE_Lactoc_bIL312_NC_002671(1),PHAGE_Clostr_CDKM9_NC_048642(1),PHAGE_Clostr_phiMMP01_NC_028883(1),PHAGE_Brevib_Davies_NC_022980(1),PHAGE_Clostr_phiCD211_NC_029048(1),PHAGE_Brevib_Jimmer2_NC_041976(1),PHAGE_Altero_vB_AspP_H4/4_NC_047834(1),PHAGE_Vibrio_1.026.O._10N.222.49.C7_NC_049430(1),PHAGE_Vibrio_vB_VspP_pVa5_NC_049379(1),PHAGE_Plankt_PaV_LD_NC_016564(1),PHAG…
		4	22.1Kb	incomplete (50)	contig1:1852639-1874770	0	19	10	24.86	PHAGE_Clostr_CDKM9_NC_048642(5),PHAGE_Clostr_phiCD27_NC_011398(4),PHAGE_Clostr_phiC2_NC_009231(3),PHAGE_Clostr_phiCDHM19_NC_028996(3),PHAGE_Clostr_phiMMP03_NC_028959(2),PHAGE_Clostr_CDKM15_NC_048643(2),PHAGE_Clostr_phiCD119_NC_007917(2),PHAGE_Clostr_CDMH1_NC_024144(2),PHAGE_Bacill_phBC6A52_NC_004821(1),PHAGE_Lister_vB_LmoS_293_NC_028929(1),PHAGE_Lister_LP_030_3_NC_024384(1),PHAGE_Clostr_phiCD505_…
		5	6.5Kb	incomplete (40)	contig1:1960160-1966689	0	8	6	29.2	PHAGE_Clostr_c_st_NC_007581(3),PHAGE_Geobac_E3_NC_029073(1),PHAGE_Clostr_phiCD211_NC_029048(1),PHAGE_Bacill_SP_15_NC_031245(1),PHAGE_Gordon_Emalyn_NC_031234(1),PHAGE_Geobac_GBSV1_NC_008376(1),PHAGE_Klebsi_ST437_OXA245phi4.1_NC_049448(1),PHAGE_Bacill_SPbeta_NC_001884(1),PHAGE_Bacill_SP_10_NC_019487(1),PHAGE_Clostr_phiCD6356_NC_015262(1),PHAGE_Bacill_BMBtpLA_NC_028748(1),PHAGE_Clostr_phiCD38_2_NC_0…
		6	27.1Kb	incomplete (40)	contig1:2508097-2535283	0	30	24	27.89	PHAGE_Clostr_phiCDHM19_NC_028996(11),PHAGE_Clostr_phiCD119_NC_007917(8),PHAGE_Clostr_phiCDHM14_NC_048665(7),PHAGE_Clostr_phiCD481_1_NC_028951(7),PHAGE_Clostr_phiCD506_NC_028838(6),PHAGE_Clostr_phiCT453B_NC_029004(4),PHAGE_Clostr_phiCDHM11_NC_029001(4),PHAGE_Clostr_phiCT19406B_NC_030947(3),PHAGE_Clostr_phiCTC2B_NC_030951(3),PHAGE_Clostr_phiMMP04_NC_019422(3),PHAGE_Clostr_CDMH1_NC_024144(2),PHAGE_B…
		7	69.2Kb	intact (140)	contig1:3738503-3807726	0	84	71	28.37	PHAGE_Clostr_phiCD27_NC_011398(30),PHAGE_Clostr_CDKM15_NC_048643(27),PHAGE_Clostr_phiMMP02_NC_019421(25),PHAGE_Clostr_phiCD505_NC_028764(25),PHAGE_Clostr_CDKM9_NC_048642(23),PHAGE_Clostr_CDMH1_NC_024144(18),PHAGE_Clostr_phiCDHM19_NC_028996(13),PHAGE_Clostr_phiCD119_NC_007917(8),PHAGE_Clostr_phiCT19406A_NC_030950(8),PHAGE_Clostr_phiCTC2A_NC_030949(8),PHAGE_Clostr_phiMMP03_NC_028959(7),PHAGE_Clostr…
		8	33.1Kb	intact (116)	contig2:510-33669	0	50	50	29.6	PHAGE_Clostr_phiCD506_NC_028838(41),PHAGE_Clostr_phiCDHM14_NC_048665(32),PHAGE_Clostr_phiCD481_1_NC_028951(32),PHAGE_Clostr_phiCDHM13_NC_029116(30),PHAGE_Clostr_phiCDHM11_NC_029001(29),PHAGE_Clostr_phiMMP04_NC_019422(24),PHAGE_Clostr_phiCDHM19_NC_028996(6),PHAGE_Clostr_phiCD111_NC_028905(5),PHAGE_Clostr_phiCD146_NC_028958(5),PHAGE_Clostr_phiCD6356_NC_015262(5),PHAGE_Clostr_phiCD211_NC_029048(5),P…
C. difficile CF72	JAVJER000000000.1	1	65.1Kb	intact (150)	contig1:510954-576110	0	81	73	28.29	PHAGE_Clostr_phiCDHM19_NC_028996(37),PHAGE_Clostr_phiCD119_NC_007917(31),PHAGE_Clostr_CDMH1_NC_024144(15),PHAGE_Clostr_phiMMP02_NC_019421(15),PHAGE_Clostr_phiMMP01_NC_028883(14),PHAGE_Clostr_phiMMP03_NC_028959(14),PHAGE_Clostr_phiCD505_NC_028764(13),PHAGE_Clostr_CDKM15_NC_048643(12),PHAGE_Clostr_phiC2_NC_009231(12),PHAGE_Clostr_phiCD506_NC_028838(12),PHAGE_Clostr_phiCDHM14_NC_048665(11),PHAGE_Clo…
RT127/ST11		2	46.2Kb	intact (150)	contig1:586182-632442	0	74	64	29.03	PHAGE_Clostr_CDMH1_NC_024144(26),PHAGE_Clostr_phiMMP01_NC_028883(23),PHAGE_Clostr_phiMMP03_NC_028959(23),PHAGE_Clostr_phiC2_NC_009231(21),PHAGE_Clostr_phiCD27_NC_011398(15),PHAGE_Clostr_phiMMP02_NC_019421(11),PHAGE_Clostr_phiCDHM19_NC_028996(11),PHAGE_Clostr_phiCT453A_NC_028991(10),PHAGE_Clostr_phiCT9441A_NC_029022(10),PHAGE_Clostr_phiCD505_NC_028764(10),PHAGE_Clostr_CDKM9_NC_048642(8),PHAGE_Clos…
		3	10.4Kb	incomplete (30)	contig1:1359943-1370402	0	16	9	25.48	PHAGE_Clostr_CDKM15_NC_048643(2),PHAGE_Clostr_phiCD506_NC_028838(1),PHAGE_Brevib_Davies_NC_022980(1),PHAGE_Clostr_phiMMP01_NC_028883(1),PHAGE_Brevib_Jimmer1_NC_029104(1),PHAGE_Clostr_phiCD146_NC_028958(1),PHAGE_Clostr_CDKM9_NC_048642(1),PHAGE_Brevib_Osiris_NC_028969(1),PHAGE_Clostr_phiCD211_NC_029048(1),PHAGE_Vibrio_1.097.O._10N.286.49.B3_NC_049431(1),PHAGE_Clostr_phiCD38_2_NC_015568(1),PHAGE_Pla…
		4	22.1Kb	incomplete (50)	contig1:1719702-1741833	0	19	10	24.86	PHAGE_Clostr_CDKM9_NC_048642(5),PHAGE_Clostr_phiCD27_NC_011398(4),PHAGE_Clostr_phiC2_NC_009231(3),PHAGE_Clostr_phiCDHM19_NC_028996(3),PHAGE_Clostr_phiCD119_NC_007917(2),PHAGE_Clostr_CDMH1_NC_024144(2),PHAGE_Clostr_phiMMP03_NC_028959(2),PHAGE_Clostr_CDKM15_NC_048643(2),PHAGE_Clostr_phiMMP02_NC_019421(1),PHAGE_Entero_HK633_NC_019719(1),PHAGE_Clostr_phiMMP01_NC_028883(1),PHAGE_Bacill_phBC6A52_NC_004…
		5	6.5Kb	incomplete (40)	contig1:1827223-1833752	0	8	6	29.2	PHAGE_Clostr_c_st_NC_007581(3),PHAGE_Bacill_SP_15_NC_031245(1),PHAGE_Clostr_phiCD506_NC_028838(1),PHAGE_Clostr_phiCD27_NC_011398(1),PHAGE_Clostr_phiCD146_NC_028958(1),PHAGE_Bacill_SP_10_NC_019487(1),PHAGE_Bacill_Waukesha92_NC_025424(1),PHAGE_Bacill_BMBtpLA_NC_028748(1),PHAGE_Geobac_E3_NC_029073(1),PHAGE_Bacill_SPbeta_NC_001884(1),PHAGE_Clostr_phiCD38_2_NC_015568(1),PHAGE_Clostr_phiCD111_NC_028905…
		6	27.1Kb	incomplete (40)	contig1:2375165-2402351	0	30	24	27.89	PHAGE_Clostr_phiCDHM19_NC_028996(11),PHAGE_Clostr_phiCD119_NC_007917(8),PHAGE_Clostr_phiCDHM14_NC_048665(7),PHAGE_Clostr_phiCD481_1_NC_028951(7),PHAGE_Clostr_phiCD506_NC_028838(6),PHAGE_Clostr_phiCT453B_NC_029004(4),PHAGE_Clostr_phiCDHM11_NC_029001(4),PHAGE_Clostr_phiCT19406B_NC_030947(3),PHAGE_Clostr_phiCTC2B_NC_030951(3),PHAGE_Clostr_phiMMP04_NC_019422(3),PHAGE_Clostr_phiCD211_NC_029048(2),PHAG…
		7	70.5Kb	intact (140)	contig1:3605389-3675888	0	83	70	28.33	PHAGE_Clostr_phiCD27_NC_011398(30),PHAGE_Clostr_CDKM15_NC_048643(27),PHAGE_Clostr_phiCD505_NC_028764(25),PHAGE_Clostr_phiMMP02_NC_019421(25),PHAGE_Clostr_CDKM9_NC_048642(23),PHAGE_Clostr_CDMH1_NC_024144(18),PHAGE_Clostr_phiCDHM19_NC_028996(13),PHAGE_Clostr_phiCD119_NC_007917(8),PHAGE_Clostr_phiCT19406A_NC_030950(8),PHAGE_Clostr_phiCTC2A_NC_030949(8),PHAGE_Clostr_phiMMP03_NC_028959(7),PHAGE_Clostr…
		8	33.6Kb	intact (116)	contig4:56-33669	0	50	50	29.61	PHAGE_Clostr_phiCD506_NC_028838(41),PHAGE_Clostr_phiCDHM14_NC_048665(32),PHAGE_Clostr_phiCD481_1_NC_028951(32),PHAGE_Clostr_phiCDHM13_NC_029116(30),PHAGE_Clostr_phiCDHM11_NC_029001(29),PHAGE_Clostr_phiMMP04_NC_019422(24),PHAGE_Clostr_phiCDHM19_NC_028996(6),PHAGE_Clostr_phiCD6356_NC_015262(5),PHAGE_Clostr_phiCD211_NC_029048(5),PHAGE_Clostr_phiCD111_NC_028905(5),PHAGE_Clostr_phiCD146_NC_028958(5),P…
C. difficile CF73	JAVJEQ000000000.1	1	21.6Kb	incomplete (50)	contig1:63751-85386	0	17	10	24.58	PHAGE_Clostr_CDKM9_NC_048642(5),PHAGE_Clostr_phiCD27_NC_011398(4),PHAGE_Clostr_phiCDHM19_NC_028996(3),PHAGE_Clostr_phiC2_NC_009231(3),PHAGE_Clostr_CDMH1_NC_024144(2),PHAGE_Clostr_phiMMP03_NC_028959(2),PHAGE_Clostr_CDKM15_NC_048643(2),PHAGE_Clostr_phiCD119_NC_007917(2),PHAGE_Lister_A118_NC_003216(1),PHAGE_Lister_vB_LmoS_293_NC_028929(1),PHAGE_Clostr_phiMMP01_NC_028883(1),PHAGE_Lister_LP_030_3_NC_0…
RT126/ST11		2	10.4Kb	incomplete (40)	contig1:428713-439172	0	17	10	25.49	PHAGE_Clostr_CDKM15_NC_048643(2),PHAGE_Bacill_SPbeta_NC_001884(1),PHAGE_Clostr_phiCD211_NC_029048(1),PHAGE_Vibrio_1.097.O._10N.286.49.B3_NC_049431(1),PHAGE_Vibrio_1.026.O._10N.222.49.C7_NC_049430(1),PHAGE_Brevib_Jimmer1_NC_029104(1),PHAGE_Ralsto_RP12_NC_041911(1),PHAGE_Vibrio_vB_VspP_pVa5_NC_049379(1),PHAGE_Clostr_phiCD146_NC_028958(1),PHAGE_Brevib_Jimmer2_NC_041976(1),PHAGE_Altero_vB_AspP_H4/4_N…
		3	27.2Kb	incomplete (40)	contig2:1046460-1073751	0	30	24	27.88	PHAGE_Clostr_phiCDHM19_NC_028996(11),PHAGE_Clostr_phiCDHM14_NC_048665(7),PHAGE_Clostr_phiCD119_NC_007917(7),PHAGE_Clostr_phiCD481_1_NC_028951(7),PHAGE_Clostr_phiCD506_NC_028838(6),PHAGE_Clostr_phiCDHM11_NC_029001(5),PHAGE_Clostr_phiCT453B_NC_029004(4),PHAGE_Clostr_phiCT19406B_NC_030947(3),PHAGE_Clostr_phiCTC2B_NC_030951(3),PHAGE_Clostr_phiMMP04_NC_019422(3),PHAGE_Brevib_Jimmer1_NC_029104(2),PHAGE…
		4	6.5Kb	incomplete (40)	contig2:1632702-1639231	0	9	6	29.22	PHAGE_Clostr_c_st_NC_007581(3),PHAGE_Bacill_0305phi8_36_NC_009760(1),PHAGE_Clostr_phiCD6356_NC_015262(1),PHAGE_Bacill_Waukesha92_NC_025424(1),PHAGE_Clostr_phiCD506_NC_028838(1),PHAGE_Geobac_GBSV1_NC_008376(1),PHAGE_Lactob_jlb1_NC_024206(1),PHAGE_Gordon_Emalyn_NC_031234(1),PHAGE_Geobac_E3_NC_029073(1),PHAGE_Clostr_phiCD111_NC_028905(1),PHAGE_Bacill_SP_15_NC_031245(1),PHAGE_Clostr_phiCD38_2_NC_0155…
		5	8.8Kb	incomplete (60)	contig7:420-9238	0	9	8	38.02	PHAGE_Paenib_Jacopo_NC_048718(1),PHAGE_Prochl_P_SSP3_NC_020874(1),PHAGE_Bacill_WBeta_NC_007734(1),PHAGE_Clostr_phiCD27_NC_011398(1),PHAGE_Paenib_Likha_NC_048693(1),PHAGE_Clostr_phiCT19406C_NC_029006(1),PHAGE_Bacill_G_NC_023719(1),PHAGE_Lactoc_TP901_1_NC_002747(1),PHAGE_Paenib_Yerffej_NC_048714(1),PHAGE_Faecal_FP_Brigit_NC_047909(1),PHAGE_Clostr_c_st_NC_007581(1),PHAGE_Deep_s_D6E_NC_019544(1),PHAG…
C. difficile CF74	JAVJEP000000000.1	1	27.2Kb	incomplete (40)	contig1:1465389-1492680	0	31	24	27.88	PHAGE_Clostr_phiCDHM19_NC_028996(11),PHAGE_Clostr_phiCD119_NC_007917(8),PHAGE_Clostr_phiCDHM14_NC_048665(7),PHAGE_Clostr_phiCD481_1_NC_028951(7),PHAGE_Clostr_phiCD506_NC_028838(6),PHAGE_Clostr_phiCDHM11_NC_029001(4),PHAGE_Clostr_phiCT453B_NC_029004(4),PHAGE_Clostr_phiCT19406B_NC_030947(3),PHAGE_Clostr_phiCTC2B_NC_030951(3),PHAGE_Clostr_phiMMP04_NC_019422(3),PHAGE_Brevib_Jimmer2_NC_041976(2),PHAGE…
RT126/ST11		2	10.4Kb	incomplete (40)	contig2:468611-479070	0	17	10	25.49	PHAGE_Clostr_CDKM15_NC_048643(2),PHAGE_Vibrio_vB_VspP_pVa5_NC_049379(1),PHAGE_Clostr_CDKM9_NC_048642(1),PHAGE_Clostr_phiMMP03_NC_028959(1),PHAGE_Bacill_0305phi8_36_NC_009760(1),PHAGE_Clostr_phiCD111_NC_028905(1),PHAGE_Clostr_phiCD38_2_NC_015568(1),PHAGE_Brevib_Jimmer1_NC_029104(1),PHAGE_Brevib_Davies_NC_022980(1),PHAGE_Clostr_phiMMP01_NC_028883(1),PHAGE_Bacill_Palmer_NC_028926(1),PHAGE_Ralsto_RP1…
		3	23.2Kb	incomplete (50)	contig2:830018-853274	0	25	12	25.14	PHAGE_Clostr_CDKM9_NC_048642(6),PHAGE_Clostr_phiCD27_NC_011398(4),PHAGE_Clostr_phiC2_NC_009231(3),PHAGE_Clostr_phiCDHM19_NC_028996(3),PHAGE_Clostr_CDKM15_NC_048643(3),PHAGE_Clostr_CDMH1_NC_024144(3),PHAGE_Clostr_phiCD505_NC_028764(2),PHAGE_Clostr_phiMMP03_NC_028959(2),PHAGE_Clostr_phiMMP02_NC_019421(2),PHAGE_Clostr_phiMMP01_NC_028883(2),PHAGE_Clostr_phiCD119_NC_007917(2),PHAGE_Bacill_phBC6A52_NC_…
		4	6.5Kb	incomplete (40)	contig3:169661-176190	0	9	6	29.22	PHAGE_Clostr_c_st_NC_007581(3),PHAGE_Geobac_E3_NC_029073(1),PHAGE_Bacill_0305phi8_36_NC_009760(1),PHAGE_Bacill_BMBtpLA_NC_028748(1),PHAGE_Clostr_phiCD111_NC_028905(1),PHAGE_Clostr_phiCD6356_NC_015262(1),PHAGE_Lactob_jlb1_NC_024206(1),PHAGE_Geobac_GBSV1_NC_008376(1),PHAGE_Clostr_phiCD506_NC_028838(1),PHAGE_Bacill_Waukesha92_NC_025424(1),PHAGE_Clostr_phiCD146_NC_028958(1),PHAGE_Bacill_SP_15_NC_0312…
		5	36.9Kb	questionable (80)	contig3:267244-304175	0	12	10	33.19	PHAGE_Clostr_c_st_NC_007581(3),PHAGE_Deep_s_D6E_NC_019544(2),PHAGE_Bacill_G_NC_023719(2),PHAGE_Paenib_Jacopo_NC_048718(2),PHAGE_Geobac_E2_NC_009552(1),PHAGE_Geobac_GBSV1_NC_008376(1),PHAGE_Lactob_phiPYB5_NC_027982(1),PHAGE_Bacill_Gamma_NC_007458(1),PHAGE_Brevib_Osiris_NC_028969(1),PHAGE_Lactob_Satyr_NC_047918(1),PHAGE_Bacill_vB_BtS_B83_NC_048762(1),PHAGE_Brevib_Jimmer2_NC_041976(1),PHAGE_Rhizob_R…
		6	10.6Kb	incomplete (60)	contig4:25217-35863	0	7	7	35.94	PHAGE_Lactoc_28201_NC_031013(1),PHAGE_Paenib_PBL1c_NC_048689(1),PHAGE_Lactob_Lj928_NC_005354(1),PHAGE_Lactob_3_521_NC_048753(1),PHAGE_Lactob_P1_NC_047764(1),PHAGE_Bacter_Lily_NC_028841(1),PHAGE_Paenib_Likha_NC_048693(1),PHAGE_Brevib_Jimmer1_NC_029104(1),PHAGE_Bacill_WBeta_NC_007734(1),PHAGE_Bacill_Fah_NC_007814(1),PHAGE_Prochl_P_SSP3_NC_020874(1),PHAGE_Lactob_Maenad_NC_047931(1),PHAGE_Lactob_Lj96…
C. difficile CF75	JAVJEO000000000.1	1	27.2Kb	incomplete (40)	contig1:1465414-1492705	0	31	24	27.88	PHAGE_Clostr_phiCDHM19_NC_028996(11),PHAGE_Clostr_phiCD119_NC_007917(8),PHAGE_Clostr_phiCDHM14_NC_048665(7),PHAGE_Clostr_phiCD481_1_NC_028951(7),PHAGE_Clostr_phiCD506_NC_028838(6),PHAGE_Clostr_phiCT453B_NC_029004(4),PHAGE_Clostr_phiCDHM11_NC_029001(4),PHAGE_Clostr_phiMMP04_NC_019422(3),PHAGE_Clostr_phiCTC2B_NC_030951(3),PHAGE_Clostr_phiCT19406B_NC_030947(3),PHAGE_Clostr_phiCD211_NC_029048(2),PHAG…
RT126/ST11		2	10.4Kb	incomplete (40)	contig2:453041-463500	0	17	10	25.49	PHAGE_Clostr_CDKM15_NC_048643(2),PHAGE_Clostr_phiCD111_NC_028905(1),PHAGE_Vibrio_1.097.O._10N.286.49.B3_NC_049431(1),PHAGE_Vibrio_1.026.O._10N.222.49.C7_NC_049430(1),PHAGE_Brevib_Abouo_NC_029029(1),PHAGE_Ralsto_RP12_NC_041911(1),PHAGE_Bacill_0305phi8_36_NC_009760(1),PHAGE_Clostr_phiCD146_NC_028958(1),PHAGE_Bacill_SPbeta_NC_001884(1),PHAGE_Brevib_Davies_NC_022980(1),PHAGE_Clostr_phiMMP03_NC_028959…
		3	23.2Kb	incomplete (50)	contig2:814447-837703	0	26	12	25.14	PHAGE_Clostr_CDKM9_NC_048642(6),PHAGE_Clostr_phiCD27_NC_011398(4),PHAGE_Clostr_CDKM15_NC_048643(3),PHAGE_Clostr_phiC2_NC_009231(3),PHAGE_Clostr_CDMH1_NC_024144(3),PHAGE_Clostr_phiCDHM19_NC_028996(3),PHAGE_Clostr_phiCD505_NC_028764(2),PHAGE_Clostr_phiMMP03_NC_028959(2),PHAGE_Clostr_phiMMP02_NC_019421(2),PHAGE_Clostr_phiMMP01_NC_028883(2),PHAGE_Clostr_phiCD119_NC_007917(2),PHAGE_Geobac_GBSV1_NC_008…
		4	20.5Kb	incomplete (60)	contig2:916769-937328	0	7	7	38.5	PHAGE_Deep_s_D6E_NC_019544(1),PHAGE_Clostr_phiCD27_NC_011398(1),PHAGE_Lactob_phiPYB5_NC_027982(1),PHAGE_Paenib_Leyra_NC_048692(1),PHAGE_Paenib_Jacopo_NC_048718(1),PHAGE_Bacill_Fah_NC_007814(1),PHAGE_Lactob_Lj965_NC_005355(1),PHAGE_Lactob_Lj928_NC_005354(1),PHAGE_Clostr_c_st_NC_007581(1),PHAGE_Faecal_FP_Brigit_NC_047909(1),PHAGE_Lactoc_28201_NC_031013(1),PHAGE_Bacter_Lily_NC_028841(1),PHAGE_Clostr…
		5	6.5Kb	incomplete (40)	contig2:1027893-1034422	0	9	6	29.22	PHAGE_Clostr_c_st_NC_007581(3),PHAGE_Clostr_phiCD146_NC_028958(1),PHAGE_Bacill_0305phi8_36_NC_009760(1),PHAGE_Klebsi_ST437_OXA245phi4.1_NC_049448(1),PHAGE_Bacill_SP_15_NC_031245(1),PHAGE_Clostr_phiCD211_NC_029048(1),PHAGE_Clostr_phiCD506_NC_028838(1),PHAGE_Bacill_SP_10_NC_019487(1),PHAGE_Clostr_phiCD6356_NC_015262(1),PHAGE_Bacill_BMBtpLA_NC_028748(1),PHAGE_Clostr_phiCD111_NC_028905(1),PHAGE_Lacto…
C. difficile CF76	JAVJEN000000000.1	1	30.6Kb	questionable (70)	contig1:609122-639792	0	15	8	41.09	PHAGE_Entero_fiAA91_ss_NC_022750(2),PHAGE_Bacill_WBeta_NC_007734(1),PHAGE_Coryne_Lederberg_NC_048790(1),PHAGE_Bacill_Gamma_NC_007458(1),PHAGE_Stx2_c_Stx2a_F451_NC_049924(1),PHAGE_Escher_503458_NC_049341(1),PHAGE_Escher_SH2026Stx1_NC_049919(1),PHAGE_Coryne_Dina_NC_048787(1),PHAGE_Stx2_c_1717_NC_011357(1),PHAGE_Coryne_StAB_NC_048780(1),PHAGE_Bacill_Fah_NC_007814(1),PHAGE_Coryne_SamW_NC_048069(1),PH…
RT126/ST11		2	37.5Kb	incomplete (60)	contig1:1169691-1207225	1	60	35	42.52	PHAGE_Lactoc_50101_NC_031040(14),PHAGE_Lactoc_63301_NC_031017(12),PHAGE_Strept_SM1_NC_004996(8),PHAGE_Lactoc_r1t_NC_004302(6),PHAGE_Lactoc_phiLC3_NC_005822(6),PHAGE_Strept_315.3_NC_004586(4),PHAGE_Clostr_phiCP39_O_NC_011318(2),PHAGE_Entero_EFDG1_NC_029009(2),PHAGE_Entero_EfV12_phi1_NC_048087(2),PHAGE_Strept_Str_PAP_1_NC_028666(2),PHAGE_Clostr_phiCP34O_NC_019508(2),PHAGE_Mycoba_EvilGenius_NC_03126…
		3	14Kb	incomplete (40)	contig1:1284126-1298138	0	20	11	42.13	PHAGE_Anoxyb_A403_NC_048701(3),PHAGE_Strept_9873_NC_047763(3),PHAGE_Entero_vB_IME197_NC_028671(3),PHAGE_Entero_phiEf11_NC_013696(2),PHAGE_Strept_9871_NC_031069(2),PHAGE_Lactoc_TP901_1_NC_002747(2),PHAGE_Lactoc_ul36_NC_004066(2),PHAGE_Entero_EFC_1_NC_025453(2),PHAGE_Bacill_BSP38_NC_048726(1),PHAGE_Entero_EfV12_phi1_NC_048087(1),PHAGE_Staphy_187_NC_007047(1),PHAGE_Lactob_PLE3_NC_031125(1),PHAGE_Lis…
		4	27.2Kb	incomplete (40)	contig2:684145-711436	0	31	24	27.88	PHAGE_Clostr_phiCDHM19_NC_028996(11),PHAGE_Clostr_phiCD119_NC_007917(8),PHAGE_Clostr_phiCD481_1_NC_028951(7),PHAGE_Clostr_phiCDHM14_NC_048665(7),PHAGE_Clostr_phiCD506_NC_028838(6),PHAGE_Clostr_phiCT453B_NC_029004(4),PHAGE_Clostr_phiCDHM11_NC_029001(4),PHAGE_Clostr_phiMMP04_NC_019422(3),PHAGE_Clostr_phiCT19406B_NC_030947(3),PHAGE_Clostr_phiCTC2B_NC_030951(3),PHAGE_Clostr_phiCD27_NC_011398(2),PHAGE…
		5	10.4Kb	incomplete (40)	contig3:470457-480916	0	17	10	25.49	PHAGE_Clostr_CDKM15_NC_048643(2),PHAGE_Bacill_Palmer_NC_028926(1),PHAGE_Clostr_CDKM9_NC_048642(1),PHAGE_Clostr_phiCD38_2_NC_015568(1),PHAGE_Brevib_Jimmer1_NC_029104(1),PHAGE_Clostr_phiMMP03_NC_028959(1),PHAGE_Brevib_Osiris_NC_028969(1),PHAGE_Brevib_Jimmer2_NC_041976(1),PHAGE_Lactoc_bIL312_NC_002671(1),PHAGE_Clostr_phiCD506_NC_028838(1),PHAGE_Clostr_phiCD111_NC_028905(1),PHAGE_Clostr_phiCD211_NC_0…
		6	23.2Kb	incomplete (50)	contig3:831865-855121	0	26	12	25.14	PHAGE_Clostr_CDKM9_NC_048642(6),PHAGE_Clostr_phiCD27_NC_011398(4),PHAGE_Clostr_CDMH1_NC_024144(3),PHAGE_Clostr_phiC2_NC_009231(3),PHAGE_Clostr_CDKM15_NC_048643(3),PHAGE_Clostr_phiCDHM19_NC_028996(3),PHAGE_Clostr_phiMMP03_NC_028959(2),PHAGE_Clostr_phiCD119_NC_007917(2),PHAGE_Clostr_phiMMP01_NC_028883(2),PHAGE_Clostr_phiCD505_NC_028764(2),PHAGE_Clostr_phiMMP02_NC_019421(2),PHAGE_Clostr_phiCD111_NC_…
		7	20.5Kb	incomplete (60)	contig3:934591-955150	0	7	7	38.5	PHAGE_Clostr_phiCT19406C_NC_029006(1),PHAGE_Lactoc_28201_NC_031013(1),PHAGE_Strept_phiNJ2_NC_019418(1),PHAGE_Faecal_FP_Brigit_NC_047909(1),PHAGE_Bacter_Lily_NC_028841(1),PHAGE_Rhizob_RR1_A_NC_021560(1),PHAGE_Paenib_Jacopo_NC_048718(1),PHAGE_Clostr_c_st_NC_007581(1),PHAGE_Lactob_P1_NC_047764(1),PHAGE_Deep_s_D6E_NC_019544(1),PHAGE_Lactob_Satyr_NC_047918(1),PHAGE_Geobac_E2_NC_009552(1),PHAGE_Bacill_…
		8	6.5Kb	incomplete (40)	contig3:1045716-1052245	0	9	6	29.22	PHAGE_Clostr_c_st_NC_007581(3),PHAGE_Gordon_Emalyn_NC_031234(1),PHAGE_Geobac_GBSV1_NC_008376(1),PHAGE_Clostr_phiCD38_2_NC_015568(1),PHAGE_Clostr_phiCD6356_NC_015262(1),PHAGE_Clostr_phiCD146_NC_028958(1),PHAGE_Bacill_SP_10_NC_019487(1),PHAGE_Geobac_E3_NC_029073(1),PHAGE_Bacill_SP_15_NC_031245(1),PHAGE_Clostr_phiCD506_NC_028838(1),PHAGE_Klebsi_ST437_OXA245phi4.1_NC_049448(1),PHAGE_Bacill_IEBH_NC_01…
		9	34Kb	incomplete (20)	contig4:3861-37897	0	21	13	42.71	PHAGE_Bacill_BCJA1c_NC_006557(7),PHAGE_Paenib_Vegas_NC_028767(6),PHAGE_Entero_EFC_1_NC_025453(6),PHAGE_Faecal_FP_Lugh_NC_047912(6),PHAGE_Bacill_phi105_NC_004167(2),PHAGE_Lactob_Lrm1_NC_011104(1),PHAGE_Burkho_BcepC6B_NC_005887(1),PHAGE_Lactob_A2_NC_004112(1),PHAGE_Lactob_CL1_NC_028888(1),PHAGE_Bacill_1_NC_009737(1),PHAGE_Leptos_LE1_NC_048892(1),PHAGE_Rhodoc_REQ2_NC_016652(1),PHAGE_Lister_B054_NC_0…
		10	13.7Kb	incomplete (30)	contig4:26316-40081	0	17	10	42.42	PHAGE_Clostr_phiCT453A_NC_028991(2),PHAGE_Clostr_phiCDHM19_NC_028996(2),PHAGE_Brevib_Jimmer1_NC_029104(2),PHAGE_Brevib_Jimmer2_NC_041976(2),PHAGE_Clostr_phiCD119_NC_007917(2),PHAGE_Bacill_PM1_NC_020883(1),PHAGE_Clostr_phiCD27_NC_011398(1),PHAGE_Bacill_Waukesha92_NC_025424(1),PHAGE_Strept_phi3396_NC_009018(1),PHAGE_Oenoco_phiS13_NC_023560(1),PHAGE_Clostr_phi8074_B1_NC_019924(1),PHAGE_Clostr_phiMMP…
C. difficile CF77	JAVJEM000000000.1	1	27.2Kb	incomplete (40)	contig1:1465268-1492559	0	31	24	27.88	PHAGE_Clostr_phiCDHM19_NC_028996(11),PHAGE_Clostr_phiCD119_NC_007917(8),PHAGE_Clostr_phiCDHM14_NC_048665(7),PHAGE_Clostr_phiCD481_1_NC_028951(7),PHAGE_Clostr_phiCD506_NC_028838(6),PHAGE_Clostr_phiCT453B_NC_029004(4),PHAGE_Clostr_phiCDHM11_NC_029001(4),PHAGE_Clostr_phiCTC2B_NC_030951(3),PHAGE_Clostr_phiCT19406B_NC_030947(3),PHAGE_Clostr_phiMMP04_NC_019422(3),PHAGE_Brevib_Osiris_NC_028969(2),PHAGE_…
RT126/ST11		2	10.4Kb	incomplete (40)	contig2:466334-476793	0	17	10	25.49	PHAGE_Clostr_CDKM15_NC_048643(2),PHAGE_Clostr_phiCD506_NC_028838(1),PHAGE_Lactoc_bIL312_NC_002671(1),PHAGE_Brevib_Osiris_NC_028969(1),PHAGE_Vibrio_1.026.O._10N.222.49.C7_NC_049430(1),PHAGE_Clostr_phiMMP03_NC_028959(1),PHAGE_Brevib_Davies_NC_022980(1),PHAGE_Altero_vB_AspP_H4/4_NC_047834(1),PHAGE_Brevib_Jimmer1_NC_029104(1),PHAGE_Clostr_phiCD146_NC_028958(1),PHAGE_Plankt_PaV_LD_NC_016564(1),PHAGE_C…
		3	23.2Kb	incomplete (50)	contig2:827739-850995	0	25	12	25.14	PHAGE_Clostr_CDKM9_NC_048642(6),PHAGE_Clostr_phiCD27_NC_011398(4),PHAGE_Clostr_CDMH1_NC_024144(3),PHAGE_Clostr_phiC2_NC_009231(3),PHAGE_Clostr_phiCDHM19_NC_028996(3),PHAGE_Clostr_CDKM15_NC_048643(3),PHAGE_Clostr_phiMMP03_NC_028959(2),PHAGE_Clostr_phiMMP02_NC_019421(2),PHAGE_Clostr_phiMMP01_NC_028883(2),PHAGE_Clostr_phiCD119_NC_007917(2),PHAGE_Clostr_phiCD505_NC_028764(2),PHAGE_Lister_A118_NC_0032…
		4	30.5Kb	questionable (80)	contig3:13559-44098	0	12	10	33.45	PHAGE_Clostr_c_st_NC_007581(3),PHAGE_Paenib_Jacopo_NC_048718(2),PHAGE_Deep_s_D6E_NC_019544(2),PHAGE_Bacill_G_NC_023719(2),PHAGE_Brevib_Jimmer1_NC_029104(1),PHAGE_Paenib_Likha_NC_048693(1),PHAGE_Lactob_3_521_NC_048753(1),PHAGE_Plankt_PaV_LD_NC_016564(1),PHAGE_Brevib_Osiris_NC_028969(1),PHAGE_Geobac_E2_NC_009552(1),PHAGE_Bacill_Fah_NC_007814(1),PHAGE_Lactob_Satyr_NC_047918(1),PHAGE_Prochl_P_SSP3_NC…
		5	15Kb	incomplete (50)	contig3:129431-144513	0	21	13	35.46	PHAGE_Clostr_c_st_NC_007581(3),PHAGE_Staphy_23MRA_NC_028775(1),PHAGE_Mycoba_Adler_NC_023591(1),PHAGE_Gordon_Schwabeltier_NC_031255(1),PHAGE_Strept_9874_NC_031023(1),PHAGE_Entero_vB_EfaP_Ef7.4_NC_049940(1),PHAGE_Clostr_phiCD6356_NC_015262(1),PHAGE_Bacill_SPbeta_NC_001884(1),PHAGE_Clostr_phiCD111_NC_028905(1),PHAGE_Klebsi_ST437_OXA245phi4.1_NC_049448(1),PHAGE_Bacill_Pavlov_NC_028782(1),PHAGE_Clostr…
		6	10.2Kb	incomplete (50)	contig5:10823-21101	0	8	6	36.19	PHAGE_Bacill_Fah_NC_007814(1),PHAGE_Lactob_Satyr_NC_047918(1),PHAGE_Paenib_PBL1c_NC_048689(1),PHAGE_Lactoc_28201_NC_031013(1),PHAGE_Geobac_E2_NC_009552(1),PHAGE_Brevib_Osiris_NC_028969(1),PHAGE_Paenib_Likha_NC_048693(1),PHAGE_Lactob_3_521_NC_048753(1),PHAGE_Brevib_Jimmer1_NC_029104(1),PHAGE_Clostr_vB_CpeS_CP51_NC_021325(1),PHAGE_Lactob_P1_NC_047764(1),PHAGE_Bacill_WBeta_NC_007734(1),PHAGE_Clostr_…
C. difficile CF78	JAVJEL000000000.1	1	27.2Kb	incomplete (40)	contig1:1465360-1492651	0	31	24	27.88	PHAGE_Clostr_phiCDHM19_NC_028996(11),PHAGE_Clostr_phiCD119_NC_007917(8),PHAGE_Clostr_phiCD481_1_NC_028951(7),PHAGE_Clostr_phiCDHM14_NC_048665(7),PHAGE_Clostr_phiCD506_NC_028838(6),PHAGE_Clostr_phiCT453B_NC_029004(4),PHAGE_Clostr_phiCDHM11_NC_029001(4),PHAGE_Clostr_phiCT19406B_NC_030947(3),PHAGE_Clostr_phiMMP04_NC_019422(3),PHAGE_Clostr_phiCTC2B_NC_030951(3),PHAGE_Brevib_Jimmer2_NC_041976(2),PHAGE…
RT126/ST11		2	10.4Kb	incomplete (40)	contig2:469129-479588	0	17	10	25.49	PHAGE_Clostr_CDKM15_NC_048643(2),PHAGE_Vibrio_1.026.O._10N.222.49.C7_NC_049430(1),PHAGE_Clostr_phiMMP01_NC_028883(1),PHAGE_Clostr_phiCD506_NC_028838(1),PHAGE_Clostr_phiCD146_NC_028958(1),PHAGE_Brevib_Abouo_NC_029029(1),PHAGE_Ralsto_RP12_NC_041911(1),PHAGE_Bacill_SPbeta_NC_001884(1),PHAGE_Vibrio_vB_VspP_pVa5_NC_049379(1),PHAGE_Clostr_phiCD38_2_NC_015568(1),PHAGE_Altero_vB_AspP_H4/4_NC_047834(1),PH…
		3	23.2Kb	incomplete (50)	contig2:830535-853791	0	25	12	25.14	PHAGE_Clostr_CDKM9_NC_048642(6),PHAGE_Clostr_phiCD27_NC_011398(4),PHAGE_Clostr_CDMH1_NC_024144(3),PHAGE_Clostr_phiCDHM19_NC_028996(3),PHAGE_Clostr_CDKM15_NC_048643(3),PHAGE_Clostr_phiC2_NC_009231(3),PHAGE_Clostr_phiCD119_NC_007917(2),PHAGE_Clostr_phiMMP03_NC_028959(2),PHAGE_Clostr_phiMMP01_NC_028883(2),PHAGE_Clostr_phiCD505_NC_028764(2),PHAGE_Clostr_phiMMP02_NC_019421(2),PHAGE_Clostr_phiCD6356_NC…
C. difficile CF79	CP133822.1	1	10.4Kb	incomplete (40)	1678015-1688474	0	15	9	25.49	PHAGE_Clostr_CDKM15_NC_048643(2),PHAGE_Brevib_Davies_NC_022980(1),PHAGE_Lactoc_bIL312_NC_002671(1),PHAGE_Clostr_phiCD38_2_NC_015568(1),PHAGE_Plankt_PaV_LD_NC_016564(1),PHAGE_Bacill_G_NC_023719(1),PHAGE_Altero_vB_AspP_H4/4_NC_047834(1),PHAGE_Vibrio_1.026.O._10N.222.49.C7_NC_049430(1),PHAGE_Vibrio_vB_VspP_pVa5_NC_049379(1),PHAGE_Clostr_phiC2_NC_009231(1),PHAGE_Brevib_Jimmer1_NC_029104(1),PHAGE_Clos…
RT126/ST11		2	23.2Kb	incomplete (60)	2039422-2062678	0	20	13	25.14	PHAGE_Clostr_CDKM9_NC_048642(8),PHAGE_Clostr_phiCD27_NC_011398(5),PHAGE_Clostr_CDMH1_NC_024144(4),PHAGE_Clostr_phiMMP03_NC_028959(3),PHAGE_Clostr_phiC2_NC_009231(3),PHAGE_Clostr_phiCDHM19_NC_028996(3),PHAGE_Clostr_phiCD505_NC_028764(3),PHAGE_Clostr_CDKM15_NC_048643(3),PHAGE_Clostr_phiMMP01_NC_028883(2),PHAGE_Clostr_phiCD119_NC_007917(2),PHAGE_Clostr_phiMMP02_NC_019421(2),PHAGE_Clostr_phiMMP04_NC_…
		3	15Kb	incomplete (40)	2244627-2259709	0	20	13	35.46	PHAGE_Clostr_c_st_NC_007581(3),PHAGE_Bacill_Pavlov_NC_028782(1),PHAGE_Gordon_Emalyn_NC_031234(1),PHAGE_Bacill_SPbeta_NC_001884(1),PHAGE_Bacill_0305phi8_36_NC_009760(1),PHAGE_Mycoba_Adler_NC_023591(1),PHAGE_Eggert_PMBT5_NC_048022(1),PHAGE_Entero_vB_EfaP_Efmus1_NC_049938(1),PHAGE_Klebsi_ST437_OXA245phi4.1_NC_049448(1),PHAGE_Clostr_phiCD146_NC_028958(1),PHAGE_Entero_EF62phi_NC_017732(1),PHAGE_Bacill…
		4	27.2Kb	incomplete (60)	2818667-2845949	0	30	24	27.87	PHAGE_Clostr_phiCDHM19_NC_028996(11),PHAGE_Clostr_phiCD119_NC_007917(7),PHAGE_Clostr_phiCD506_NC_028838(7),PHAGE_Clostr_phiCD481_1_NC_028951(7),PHAGE_Clostr_phiCDHM14_NC_048665(6),PHAGE_Clostr_phiCDHM11_NC_029001(5),PHAGE_Clostr_phiCT453B_NC_029004(4),PHAGE_Clostr_phiCTC2B_NC_030951(3),PHAGE_Clostr_phiMMP04_NC_019422(3),PHAGE_Clostr_phiCT19406B_NC_030947(3),PHAGE_Clostr_phiCD27_NC_011398(2),PHAGE…
C. difficile CF80	JAVJEK000000000.1	1	27.2Kb	incomplete (40)	contig1:1415073-1442364	0	30	24	27.88	PHAGE_Clostr_phiCDHM19_NC_028996(11),PHAGE_Clostr_phiCDHM14_NC_048665(7),PHAGE_Clostr_phiCD481_1_NC_028951(7),PHAGE_Clostr_phiCD119_NC_007917(7),PHAGE_Clostr_phiCD506_NC_028838(6),PHAGE_Clostr_phiCDHM11_NC_029001(5),PHAGE_Clostr_phiCT453B_NC_029004(4),PHAGE_Clostr_phiMMP04_NC_019422(3),PHAGE_Clostr_phiCTC2B_NC_030951(3),PHAGE_Clostr_phiCT19406B_NC_030947(3),PHAGE_Clostr_phiCD211_NC_029048(2),PHAG…
RT126/ST11		2	21.6Kb	incomplete (50)	contig2:67272-88904	0	21	11	24.58	PHAGE_Clostr_CDKM9_NC_048642(6),PHAGE_Clostr_phiCD27_NC_011398(4),PHAGE_Clostr_phiCDHM19_NC_028996(3),PHAGE_Clostr_CDKM15_NC_048643(3),PHAGE_Clostr_phiC2_NC_009231(3),PHAGE_Clostr_CDMH1_NC_024144(2),PHAGE_Clostr_phiMMP03_NC_028959(2),PHAGE_Clostr_phiCD119_NC_007917(2),PHAGE_Clostr_phiCD211_NC_029048(1),PHAGE_Clostr_phiCD505_NC_028764(1),PHAGE_Entero_HK633_NC_019719(1),PHAGE_Bacill_phBC6A52_NC_004…
		3	10.4Kb	incomplete (40)	contig2:432231-442690	0	17	10	25.49	PHAGE_Clostr_CDKM15_NC_048643(2),PHAGE_Vibrio_vB_VspP_pVa5_NC_049379(1),PHAGE_Clostr_phiCD506_NC_028838(1),PHAGE_Vibrio_1.097.O._10N.286.49.B3_NC_049431(1),PHAGE_Clostr_phiCD38_2_NC_015568(1),PHAGE_Bacill_G_NC_023719(1),PHAGE_Clostr_phiMMP01_NC_028883(1),PHAGE_Clostr_phiCD211_NC_029048(1),PHAGE_Brevib_Jimmer1_NC_029104(1),PHAGE_Plankt_PaV_LD_NC_016564(1),PHAGE_Brevib_Jimmer2_NC_041976(1),PHAGE_Vi…
		4	6.5Kb	incomplete (40)	contig2:1065141-1071670	0	9	6	29.22	PHAGE_Clostr_c_st_NC_007581(3),PHAGE_Clostr_phiCD6356_NC_015262(1),PHAGE_Klebsi_ST437_OXA245phi4.1_NC_049448(1),PHAGE_Geobac_GBSV1_NC_008376(1),PHAGE_Clostr_phiCD111_NC_028905(1),PHAGE_Clostr_phiCD27_NC_011398(1),PHAGE_Lactob_jlb1_NC_024206(1),PHAGE_Bacill_SP_15_NC_031245(1),PHAGE_Bacill_0305phi8_36_NC_009760(1),PHAGE_Clostr_phiCD211_NC_029048(1),PHAGE_Gordon_Emalyn_NC_031234(1),PHAGE_Bacill_IEBH…
C. difficile CF81	JAVJEJ000000000.1	1	27.2Kb	incomplete (40)	contig1:2123921-2151212	0	30	24	27.88	PHAGE_Clostr_phiCDHM19_NC_028996(11),PHAGE_Clostr_phiCDHM14_NC_048665(7),PHAGE_Clostr_phiCD481_1_NC_028951(7),PHAGE_Clostr_phiCD119_NC_007917(7),PHAGE_Clostr_phiCD506_NC_028838(6),PHAGE_Clostr_phiCDHM11_NC_029001(5),PHAGE_Clostr_phiCT453B_NC_029004(4),PHAGE_Clostr_phiMMP04_NC_019422(3),PHAGE_Clostr_phiCTC2B_NC_030951(3),PHAGE_Clostr_phiCT19406B_NC_030947(3),PHAGE_Clostr_CDMH1_NC_024144(2),PHAGE_C…
RT126/ST11		2	21.6Kb	incomplete (50)	contig2:6929-28564	0	21	11	24.58	PHAGE_Clostr_CDKM9_NC_048642(6),PHAGE_Clostr_phiCD27_NC_011398(4),PHAGE_Clostr_CDKM15_NC_048643(3),PHAGE_Clostr_phiC2_NC_009231(3),PHAGE_Clostr_phiCDHM19_NC_028996(3),PHAGE_Clostr_CDMH1_NC_024144(2),PHAGE_Clostr_phiMMP03_NC_028959(2),PHAGE_Clostr_phiCD119_NC_007917(2),PHAGE_Lister_A118_NC_003216(1),PHAGE_Clostr_phiCD111_NC_028905(1),PHAGE_Clostr_phiCD6356_NC_015262(1),PHAGE_Geobac_GBSV1_NC_008376…
		3	10.4Kb	incomplete (40)	contig2:371894-382353	0	17	10	25.49	PHAGE_Clostr_CDKM15_NC_048643(2),PHAGE_Clostr_phiCD38_2_NC_015568(1),PHAGE_Clostr_phiMMP03_NC_028959(1),PHAGE_Brevib_Jimmer1_NC_029104(1),PHAGE_Bacill_G_NC_023719(1),PHAGE_Clostr_phiMMP01_NC_028883(1),PHAGE_Bacill_0305phi8_36_NC_009760(1),PHAGE_Plankt_PaV_LD_NC_016564(1),PHAGE_Lactoc_bIL312_NC_002671(1),PHAGE_Clostr_phiCD146_NC_028958(1),PHAGE_Clostr_phiCD506_NC_028838(1),PHAGE_Bacill_SPbeta_NC_0…
		4	15Kb	incomplete (50)	contig4:165823-180905	0	23	13	35.46	PHAGE_Clostr_c_st_NC_007581(3),PHAGE_Faecal_FP_Brigit_NC_047909(1),PHAGE_Clostr_phiCD38_2_NC_015568(1),PHAGE_Entero_EF62phi_NC_017732(1),PHAGE_Lactob_jlb1_NC_024206(1),PHAGE_Gordon_Bowser_NC_030930(1),PHAGE_Strept_9873_NC_047763(1),PHAGE_Klebsi_ST437_OXA245phi4.1_NC_049448(1),PHAGE_Strept_9872_NC_031094(1),PHAGE_Entero_N15_NC_001901(1),PHAGE_Bacill_0305phi8_36_NC_009760(1),PHAGE_Mycoba_Adler_NC_0…
C. difficile CF82	JAVJEI000000000.1	1	21.6Kb	incomplete (50)	contig1:66613-88248	0	17	10	24.58	PHAGE_Clostr_CDKM9_NC_048642(5),PHAGE_Clostr_phiCD27_NC_011398(4),PHAGE_Clostr_phiC2_NC_009231(3),PHAGE_Clostr_phiCDHM19_NC_028996(3),PHAGE_Clostr_CDMH1_NC_024144(2),PHAGE_Clostr_phiCD119_NC_007917(2),PHAGE_Clostr_phiMMP03_NC_028959(2),PHAGE_Clostr_CDKM15_NC_048643(2),PHAGE_Lister_vB_LmoS_293_NC_028929(1),PHAGE_Clostr_phiMMP01_NC_028883(1),PHAGE_Lister_A118_NC_003216(1),PHAGE_Entero_HK633_NC_0197…
RT126/ST11		2	10.4Kb	incomplete (40)	contig1:431968-442427	0	17	10	25.49	PHAGE_Clostr_CDKM15_NC_048643(2),PHAGE_Bacill_SPbeta_NC_001884(1),PHAGE_Clostr_phiCD506_NC_028838(1),PHAGE_Bacill_Palmer_NC_028926(1),PHAGE_Brevib_Abouo_NC_029029(1),PHAGE_Plankt_PaV_LD_NC_016564(1),PHAGE_Clostr_phiC2_NC_009231(1),PHAGE_Clostr_phiCD211_NC_029048(1),PHAGE_Clostr_CDKM9_NC_048642(1),PHAGE_Vibrio_vB_VspP_pVa5_NC_049379(1),PHAGE_Ralsto_RP12_NC_041911(1),PHAGE_Brevib_Jimmer1_NC_029104(…
		3	27.2Kb	incomplete (40)	contig1:3386023-3413314	0	30	24	27.88	PHAGE_Clostr_phiCDHM19_NC_028996(11),PHAGE_Clostr_phiCD481_1_NC_028951(7),PHAGE_Clostr_phiCD119_NC_007917(7),PHAGE_Clostr_phiCDHM14_NC_048665(7),PHAGE_Clostr_phiCD506_NC_028838(6),PHAGE_Clostr_phiCDHM11_NC_029001(5),PHAGE_Clostr_phiCT453B_NC_029004(4),PHAGE_Clostr_phiMMP04_NC_019422(3),PHAGE_Clostr_phiCTC2B_NC_030951(3),PHAGE_Clostr_phiCT19406B_NC_030947(3),PHAGE_Clostr_CDMH1_NC_024144(2),PHAGE_C…
C. difficile CF83	JAVJEH000000000.1	1	65.1Kb	intact (150)	contig1:650453-715608	0	80	72	28.29	PHAGE_Clostr_phiCDHM19_NC_028996(37),PHAGE_Clostr_phiCD119_NC_007917(31),PHAGE_Clostr_CDMH1_NC_024144(15),PHAGE_Clostr_phiMMP02_NC_019421(15),PHAGE_Clostr_phiMMP01_NC_028883(14),PHAGE_Clostr_phiMMP03_NC_028959(14),PHAGE_Clostr_phiCD505_NC_028764(13),PHAGE_Clostr_CDKM15_NC_048643(12),PHAGE_Clostr_phiC2_NC_009231(12),PHAGE_Clostr_phiCD506_NC_028838(12),PHAGE_Clostr_phiCDHM14_NC_048665(11),PHAGE_Clo…
RT126/ST11		2	46.2Kb	intact (150)	contig1:725680-771941	0	74	64	29.03	PHAGE_Clostr_CDMH1_NC_024144(26),PHAGE_Clostr_phiMMP03_NC_028959(23),PHAGE_Clostr_phiMMP01_NC_028883(23),PHAGE_Clostr_phiC2_NC_009231(21),PHAGE_Clostr_phiCD27_NC_011398(15),PHAGE_Clostr_phiMMP02_NC_019421(11),PHAGE_Clostr_phiCDHM19_NC_028996(11),PHAGE_Clostr_phiCD505_NC_028764(10),PHAGE_Clostr_phiCT453A_NC_028991(10),PHAGE_Clostr_phiCT9441A_NC_029022(10),PHAGE_Clostr_CDKM9_NC_048642(8),PHAGE_Clos…
		3	10.4Kb	incomplete (30)	contig1:1499440-1509899	0	16	9	25.48	PHAGE_Clostr_CDKM15_NC_048643(2),PHAGE_Brevib_Jimmer2_NC_041976(1),PHAGE_Plankt_PaV_LD_NC_016564(1),PHAGE_Clostr_phiCD506_NC_028838(1),PHAGE_Brevib_Jimmer1_NC_029104(1),PHAGE_Clostr_phiCD38_2_NC_015568(1),PHAGE_Clostr_CDKM9_NC_048642(1),PHAGE_Brevib_Davies_NC_022980(1),PHAGE_Bacill_SPbeta_NC_001884(1),PHAGE_Bacill_0305phi8_36_NC_009760(1),PHAGE_Ralsto_RP12_NC_041911(1),PHAGE_Clostr_phiC2_NC_00923…
		4	22.1Kb	incomplete (50)	contig1:1859199-1881330	0	19	10	24.86	PHAGE_Clostr_CDKM9_NC_048642(5),PHAGE_Clostr_phiCD27_NC_011398(4),PHAGE_Clostr_phiCDHM19_NC_028996(3),PHAGE_Clostr_phiC2_NC_009231(3),PHAGE_Clostr_CDKM15_NC_048643(2),PHAGE_Clostr_phiMMP03_NC_028959(2),PHAGE_Clostr_CDMH1_NC_024144(2),PHAGE_Clostr_phiCD119_NC_007917(2),PHAGE_Lister_vB_LmoS_293_NC_028929(1),PHAGE_Lister_LP_030_3_NC_024384(1),PHAGE_Clostr_phiCD505_NC_028764(1),PHAGE_Geobac_GBSV1_NC_…
		5	22.6Kb	incomplete (50)	contig1:1933876-1956550	0	19	12	27.93	PHAGE_Clostr_c_st_NC_007581(5),PHAGE_Geobac_GBSV1_NC_008376(2),PHAGE_Bacill_G_NC_023719(2),PHAGE_Bacill_SPbeta_NC_001884(2),PHAGE_Clostr_phiCD111_NC_028905(1),PHAGE_Bacill_Waukesha92_NC_025424(1),PHAGE_Brevib_Jenst_NC_028805(1),PHAGE_Rhizob_RHEph10_NC_034248(1),PHAGE_Lactob_phiJB_NC_022775(1),PHAGE_Bacill_IEBH_NC_011167(1),PHAGE_Bacill_Mgbh1_NC_041879(1),PHAGE_Clostr_phiCD146_NC_028958(1),PHAGE_P…
		6	27.1Kb	incomplete (40)	contig1:2491678-2518864	0	30	24	27.89	PHAGE_Clostr_phiCDHM19_NC_028996(11),PHAGE_Clostr_phiCD119_NC_007917(8),PHAGE_Clostr_phiCD481_1_NC_028951(7),PHAGE_Clostr_phiCDHM14_NC_048665(7),PHAGE_Clostr_phiCD506_NC_028838(6),PHAGE_Clostr_phiCT453B_NC_029004(4),PHAGE_Clostr_phiCDHM11_NC_029001(4),PHAGE_Clostr_phiCTC2B_NC_030951(3),PHAGE_Clostr_phiMMP04_NC_019422(3),PHAGE_Clostr_phiCT19406B_NC_030947(3),PHAGE_Clostr_phiCD27_NC_011398(2),PHAGE…
		7	70.5Kb	intact (140)	contig1:3721896-3792395	0	83	70	28.33	PHAGE_Clostr_phiCD27_NC_011398(30),PHAGE_Clostr_CDKM15_NC_048643(27),PHAGE_Clostr_phiCD505_NC_028764(25),PHAGE_Clostr_phiMMP02_NC_019421(25),PHAGE_Clostr_CDKM9_NC_048642(23),PHAGE_Clostr_CDMH1_NC_024144(18),PHAGE_Clostr_phiCDHM19_NC_028996(13),PHAGE_Clostr_phiCTC2A_NC_030949(8),PHAGE_Clostr_phiCD119_NC_007917(8),PHAGE_Clostr_phiCT19406A_NC_030950(8),PHAGE_Clostr_phiMMP03_NC_028959(7),PHAGE_Clostr…
		8	33.6Kb	intact (116)	contig3:1-33672	0	51	51	29.61	PHAGE_Clostr_phiCD506_NC_028838(41),PHAGE_Clostr_phiCDHM14_NC_048665(34),PHAGE_Clostr_phiCD481_1_NC_028951(32),PHAGE_Clostr_phiCDHM13_NC_029116(30),PHAGE_Clostr_phiCDHM11_NC_029001(30),PHAGE_Clostr_phiMMP04_NC_019422(24),PHAGE_Clostr_phiCDHM19_NC_028996(6),PHAGE_Clostr_phiCD146_NC_028958(5),PHAGE_Clostr_phiCD211_NC_029048(5),PHAGE_Clostr_phiCD111_NC_028905(5),PHAGE_Clostr_phiCD6356_NC_015262(5),P…
C. difficile CF84	JAVJEG000000000.1	1	27.1Kb	incomplete (40)	contig1:428020-455217	0	30	24	27.89	PHAGE_Clostr_phiCDHM19_NC_028996(11),PHAGE_Clostr_phiCD119_NC_007917(8),PHAGE_Clostr_phiCDHM14_NC_048665(7),PHAGE_Clostr_phiCD481_1_NC_028951(7),PHAGE_Clostr_phiCD506_NC_028838(6),PHAGE_Clostr_phiCDHM11_NC_029001(4),PHAGE_Clostr_phiCT453B_NC_029004(4),PHAGE_Clostr_phiCTC2B_NC_030951(3),PHAGE_Clostr_phiCT19406B_NC_030947(3),PHAGE_Clostr_phiMMP04_NC_019422(3),PHAGE_Brevib_Davies_NC_022980(2),PHAGE_…
RT126/ST11		2	10.4Kb	incomplete (30)	contig1:3398816-3409275	0	16	9	25.49	PHAGE_Clostr_CDKM15_NC_048643(2),PHAGE_Clostr_phiC2_NC_009231(1),PHAGE_Clostr_phiMMP03_NC_028959(1),PHAGE_Altero_vB_AspP_H4/4_NC_047834(1),PHAGE_Bacill_G_NC_023719(1),PHAGE_Brevib_Abouo_NC_029029(1),PHAGE_Plankt_PaV_LD_NC_016564(1),PHAGE_Clostr_phiCD211_NC_029048(1),PHAGE_Clostr_CDKM9_NC_048642(1),PHAGE_Clostr_phiMMP01_NC_028883(1),PHAGE_Clostr_phiCD38_2_NC_015568(1),PHAGE_Clostr_phiCD111_NC_0289…
		3	23.2Kb	incomplete (50)	contig1:3760617-3783871	0	19	10	25.13	PHAGE_Clostr_CDKM9_NC_048642(5),PHAGE_Clostr_phiCD27_NC_011398(4),PHAGE_Clostr_phiC2_NC_009231(3),PHAGE_Clostr_phiCDHM19_NC_028996(3),PHAGE_Clostr_phiCD119_NC_007917(2),PHAGE_Clostr_phiMMP03_NC_028959(2),PHAGE_Clostr_CDMH1_NC_024144(2),PHAGE_Clostr_CDKM15_NC_048643(2),PHAGE_Lister_LP_030_3_NC_024384(1),PHAGE_Clostr_phiMMP01_NC_028883(1),PHAGE_Lister_A118_NC_003216(1),PHAGE_Bacill_phBC6A52_NC_0048…
C. difficile CF85	JAVJEF000000000.1	1	27.1Kb	incomplete (40)	contig1:598683-625881	0	30	24	27.89	PHAGE_Clostr_phiCDHM19_NC_028996(11),PHAGE_Clostr_phiCD119_NC_007917(8),PHAGE_Clostr_phiCD481_1_NC_028951(7),PHAGE_Clostr_phiCDHM14_NC_048665(7),PHAGE_Clostr_phiCD506_NC_028838(6),PHAGE_Clostr_phiCT453B_NC_029004(4),PHAGE_Clostr_phiCDHM11_NC_029001(4),PHAGE_Clostr_phiCT19406B_NC_030947(3),PHAGE_Clostr_phiCTC2B_NC_030951(3),PHAGE_Clostr_phiMMP04_NC_019422(3),PHAGE_Clostr_phiCD27_NC_011398(2),PHAGE…
RT126/ST11		2	10.4Kb	incomplete (30)	contig1:3559261-3569720	0	16	9	25.49	PHAGE_Clostr_CDKM15_NC_048643(2),PHAGE_Clostr_phiCD111_NC_028905(1),PHAGE_Clostr_phiC2_NC_009231(1),PHAGE_Clostr_phiCD506_NC_028838(1),PHAGE_Brevib_Jimmer1_NC_029104(1),PHAGE_Bacill_0305phi8_36_NC_009760(1),PHAGE_Clostr_phiMMP03_NC_028959(1),PHAGE_Vibrio_vB_VspP_pVa5_NC_049379(1),PHAGE_Bacill_SPbeta_NC_001884(1),PHAGE_Plankt_PaV_LD_NC_016564(1),PHAGE_Brevib_Jimmer2_NC_041976(1),PHAGE_Bacill_G_NC_…
		3	23.2Kb	incomplete (50)	contig1:3921058-3944314	0	20	10	25.14	PHAGE_Clostr_CDKM9_NC_048642(5),PHAGE_Clostr_phiCD27_NC_011398(4),PHAGE_Clostr_phiCDHM19_NC_028996(3),PHAGE_Clostr_phiC2_NC_009231(3),PHAGE_Clostr_CDKM15_NC_048643(2),PHAGE_Clostr_CDMH1_NC_024144(2),PHAGE_Clostr_phiMMP03_NC_028959(2),PHAGE_Clostr_phiCD119_NC_007917(2),PHAGE_Lister_LP_030_3_NC_024384(1),PHAGE_Clostr_phiCD505_NC_028764(1),PHAGE_Lister_A118_NC_003216(1),PHAGE_Geobac_GBSV1_NC_008376(…
C. difficile CF86	CP133821.1	1	27.2Kb	incomplete (40)	1394453-1421744	0	30	24	27.88	PHAGE_Clostr_phiCDHM19_NC_028996(11),PHAGE_Clostr_phiCD119_NC_007917(7),PHAGE_Clostr_phiCD481_1_NC_028951(7),PHAGE_Clostr_phiCDHM14_NC_048665(7),PHAGE_Clostr_phiCD506_NC_028838(6),PHAGE_Clostr_phiCDHM11_NC_029001(5),PHAGE_Clostr_phiCT453B_NC_029004(4),PHAGE_Clostr_phiCT19406B_NC_030947(3),PHAGE_Clostr_phiMMP04_NC_019422(3),PHAGE_Clostr_phiCTC2B_NC_030951(3),PHAGE_Brevib_Jimmer2_NC_041976(2),PHAGE…
RT126/ST11		2	21.6Kb	incomplete (50)	2116479-2138114	0	17	10	24.58	PHAGE_Clostr_CDKM9_NC_048642(5),PHAGE_Clostr_phiCD27_NC_011398(4),PHAGE_Clostr_phiCDHM19_NC_028996(3),PHAGE_Clostr_phiC2_NC_009231(3),PHAGE_Clostr_phiCD119_NC_007917(2),PHAGE_Clostr_CDKM15_NC_048643(2),PHAGE_Clostr_phiMMP03_NC_028959(2),PHAGE_Clostr_CDMH1_NC_024144(2),PHAGE_Lister_vB_LmoS_293_NC_028929(1),PHAGE_Bacill_phBC6A52_NC_004821(1),PHAGE_Clostr_phiCD211_NC_029048(1),PHAGE_Clostr_phiMMP02_…
		3	10.4Kb	incomplete (40)	2481835-2492294	0	17	10	25.49	PHAGE_Clostr_CDKM15_NC_048643(2),PHAGE_Clostr_phiCD111_NC_028905(1),PHAGE_Vibrio_vB_VspP_pVa5_NC_049379(1),PHAGE_Clostr_CDKM9_NC_048642(1),PHAGE_Clostr_phiMMP01_NC_028883(1),PHAGE_Vibrio_1.026.O._10N.222.49.C7_NC_049430(1),PHAGE_Brevib_Jimmer1_NC_029104(1),PHAGE_Bacill_Palmer_NC_028926(1),PHAGE_Clostr_phiCD211_NC_029048(1),PHAGE_Brevib_Jimmer2_NC_041976(1),PHAGE_Plankt_PaV_LD_NC_016564(1),PHAGE_C…
C. difficile CF87	JAVJEE000000000.1	1	27.2Kb	incomplete (40)	contig1:1404727-1432018	0	30	24	27.88	PHAGE_Clostr_phiCDHM19_NC_028996(11),PHAGE_Clostr_phiCD481_1_NC_028951(7),PHAGE_Clostr_phiCD119_NC_007917(7),PHAGE_Clostr_phiCDHM14_NC_048665(7),PHAGE_Clostr_phiCD506_NC_028838(6),PHAGE_Clostr_phiCDHM11_NC_029001(5),PHAGE_Clostr_phiCT453B_NC_029004(4),PHAGE_Clostr_phiMMP04_NC_019422(3),PHAGE_Clostr_phiCT19406B_NC_030947(3),PHAGE_Clostr_phiCTC2B_NC_030951(3),PHAGE_Brevib_Davies_NC_022980(2),PHAGE_…
RT126/ST11		2	21.6Kb	incomplete (50)	contig1:2103788-2125423	0	17	10	24.58	PHAGE_Clostr_CDKM9_NC_048642(5),PHAGE_Clostr_phiCD27_NC_011398(4),PHAGE_Clostr_phiCDHM19_NC_028996(3),PHAGE_Clostr_phiC2_NC_009231(3),PHAGE_Clostr_CDMH1_NC_024144(2),PHAGE_Clostr_phiCD119_NC_007917(2),PHAGE_Clostr_CDKM15_NC_048643(2),PHAGE_Clostr_phiMMP03_NC_028959(2),PHAGE_Clostr_phiCD211_NC_029048(1),PHAGE_Lister_vB_LmoS_293_NC_028929(1),PHAGE_Lister_A118_NC_003216(1),PHAGE_Clostr_phiCD505_NC_0…
		3	10.4Kb	incomplete (40)	contig1:2469144-2479603	0	17	10	25.49	PHAGE_Clostr_CDKM15_NC_048643(2),PHAGE_Vibrio_1.026.O._10N.222.49.C7_NC_049430(1),PHAGE_Clostr_phiCD38_2_NC_015568(1),PHAGE_Bacill_G_NC_023719(1),PHAGE_Vibrio_vB_VspP_pVa5_NC_049379(1),PHAGE_Plankt_PaV_LD_NC_016564(1),PHAGE_Bacill_Palmer_NC_028926(1),PHAGE_Altero_vB_AspP_H4/4_NC_047834(1),PHAGE_Brevib_Abouo_NC_029029(1),PHAGE_Clostr_phiMMP03_NC_028959(1),PHAGE_Clostr_phiC2_NC_009231(1),PHAGE_Clos…
C. difficile CF88	JAVJED000000000.1	1	6.5Kb	incomplete (40)	contig1:1852-8380	0	8	6	29.21	PHAGE_Clostr_c_st_NC_007581(3),PHAGE_Geobac_E3_NC_029073(1),PHAGE_Clostr_phiCD6356_NC_015262(1),PHAGE_Geobac_GBSV1_NC_008376(1),PHAGE_Bacill_BMBtpLA_NC_028748(1),PHAGE_Klebsi_ST437_OXA245phi4.1_NC_049448(1),PHAGE_Clostr_phiCD27_NC_011398(1),PHAGE_Bacill_SPbeta_NC_001884(1),PHAGE_Bacill_SP_15_NC_031245(1),PHAGE_Clostr_phiCD506_NC_028838(1),PHAGE_Clostr_phiCD38_2_NC_015568(1),PHAGE_Clostr_phiCD111_…
RT127/ST11		2	27.1Kb	incomplete (40)	contig1:549790-576976	0	30	24	27.89	PHAGE_Clostr_phiCDHM19_NC_028996(11),PHAGE_Clostr_phiCD119_NC_007917(8),PHAGE_Clostr_phiCD481_1_NC_028951(7),PHAGE_Clostr_phiCDHM14_NC_048665(7),PHAGE_Clostr_phiCD506_NC_028838(6),PHAGE_Clostr_phiCT453B_NC_029004(4),PHAGE_Clostr_phiCDHM11_NC_029001(4),PHAGE_Clostr_phiCT19406B_NC_030947(3),PHAGE_Clostr_phiMMP04_NC_019422(3),PHAGE_Clostr_phiCTC2B_NC_030951(3),PHAGE_Brevib_Abouo_NC_029029(2),PHAGE_B…
		3	70.5Kb	intact (140)	contig1:1780006-1850505	0	83	70	28.33	PHAGE_Clostr_phiCD27_NC_011398(30),PHAGE_Clostr_CDKM15_NC_048643(27),PHAGE_Clostr_phiMMP02_NC_019421(25),PHAGE_Clostr_phiCD505_NC_028764(25),PHAGE_Clostr_CDKM9_NC_048642(23),PHAGE_Clostr_CDMH1_NC_024144(18),PHAGE_Clostr_phiCDHM19_NC_028996(13),PHAGE_Clostr_phiCD119_NC_007917(8),PHAGE_Clostr_phiCTC2A_NC_030949(8),PHAGE_Clostr_phiCT19406A_NC_030950(8),PHAGE_Clostr_phiMMP03_NC_028959(7),PHAGE_Clostr…
		4	65.1Kb	intact (150)	contig1:2965395-3030550	0	80	72	28.29	PHAGE_Clostr_phiCDHM19_NC_028996(37),PHAGE_Clostr_phiCD119_NC_007917(31),PHAGE_Clostr_phiMMP02_NC_019421(15),PHAGE_Clostr_CDMH1_NC_024144(15),PHAGE_Clostr_phiMMP03_NC_028959(14),PHAGE_Clostr_phiMMP01_NC_028883(14),PHAGE_Clostr_phiCD505_NC_028764(13),PHAGE_Clostr_phiC2_NC_009231(12),PHAGE_Clostr_CDKM15_NC_048643(12),PHAGE_Clostr_phiCD506_NC_028838(12),PHAGE_Clostr_phiCDHM14_NC_048665(11),PHAGE_Clo…
		5	46.2Kb	intact (150)	contig1:3040621-3086882	0	74	64	29.03	PHAGE_Clostr_CDMH1_NC_024144(26),PHAGE_Clostr_phiMMP01_NC_028883(23),PHAGE_Clostr_phiMMP03_NC_028959(23),PHAGE_Clostr_phiC2_NC_009231(21),PHAGE_Clostr_phiCD27_NC_011398(15),PHAGE_Clostr_phiCDHM19_NC_028996(11),PHAGE_Clostr_phiMMP02_NC_019421(11),PHAGE_Clostr_phiCD505_NC_028764(10),PHAGE_Clostr_phiCT453A_NC_028991(10),PHAGE_Clostr_phiCT9441A_NC_029022(10),PHAGE_Clostr_CDKM9_NC_048642(8),PHAGE_Clos…
		6	10.4Kb	incomplete (30)	contig1:3814372-3824831	0	16	9	25.48	PHAGE_Clostr_CDKM15_NC_048643(2),PHAGE_Bacill_Palmer_NC_028926(1),PHAGE_Clostr_phiCD506_NC_028838(1),PHAGE_Lactoc_bIL312_NC_002671(1),PHAGE_Clostr_phiCD38_2_NC_015568(1),PHAGE_Altero_vB_AspP_H4/4_NC_047834(1),PHAGE_Clostr_phiMMP03_NC_028959(1),PHAGE_Bacill_0305phi8_36_NC_009760(1),PHAGE_Brevib_Jimmer2_NC_041976(1),PHAGE_Brevib_Abouo_NC_029029(1),PHAGE_Plankt_PaV_LD_NC_016564(1),PHAGE_Bacill_G_NC_…
		7	22.1Kb	incomplete (50)	contig1:4174131-4196262	0	19	10	24.86	PHAGE_Clostr_CDKM9_NC_048642(5),PHAGE_Clostr_phiCD27_NC_011398(4),PHAGE_Clostr_phiCDHM19_NC_028996(3),PHAGE_Clostr_phiC2_NC_009231(3),PHAGE_Clostr_CDKM15_NC_048643(2),PHAGE_Clostr_CDMH1_NC_024144(2),PHAGE_Clostr_phiMMP03_NC_028959(2),PHAGE_Clostr_phiCD119_NC_007917(2),PHAGE_Entero_HK633_NC_019719(1),PHAGE_Bacill_phBC6A52_NC_004821(1),PHAGE_Clostr_phiCD211_NC_029048(1),PHAGE_Clostr_phiMMP02_NC_019…
		8	33.6Kb	intact (118)	contig3:1-33669	0	52	52	29.61	PHAGE_Clostr_phiCD506_NC_028838(42),PHAGE_Clostr_phiCD481_1_NC_028951(33),PHAGE_Clostr_phiCDHM14_NC_048665(33),PHAGE_Clostr_phiCDHM13_NC_029116(30),PHAGE_Clostr_phiCDHM11_NC_029001(30),PHAGE_Clostr_phiMMP04_NC_019422(23),PHAGE_Clostr_phiCD146_NC_028958(6),PHAGE_Clostr_phiCD211_NC_029048(5),PHAGE_Clostr_phiCD111_NC_028905(5),PHAGE_Clostr_phiCDHM19_NC_028996(5),PHAGE_Clostr_phiCD6356_NC_015262(5),P…
C. difficile CF89	JAVJEC000000000.1	1	6.5Kb	incomplete (40)	contig1:1213-7742	0	8	6	29.2	PHAGE_Clostr_c_st_NC_007581(3),PHAGE_Clostr_phiCD6356_NC_015262(1),PHAGE_Gordon_Emalyn_NC_031234(1),PHAGE_Clostr_phiCD38_2_NC_015568(1),PHAGE_Bacill_SPbeta_NC_001884(1),PHAGE_Clostr_phiCD506_NC_028838(1),PHAGE_Klebsi_ST437_OXA245phi4.1_NC_049448(1),PHAGE_Bacill_SP_15_NC_031245(1),PHAGE_Bacill_Waukesha92_NC_025424(1),PHAGE_Geobac_GBSV1_NC_008376(1),PHAGE_Clostr_phiCD27_NC_011398(1),PHAGE_Bacill_SP…
RT127/ST11		2	27.1Kb	incomplete (40)	contig1:549151-576337	0	30	24	27.89	PHAGE_Clostr_phiCDHM19_NC_028996(11),PHAGE_Clostr_phiCD119_NC_007917(8),PHAGE_Clostr_phiCDHM14_NC_048665(7),PHAGE_Clostr_phiCD481_1_NC_028951(7),PHAGE_Clostr_phiCD506_NC_028838(6),PHAGE_Clostr_phiCT453B_NC_029004(4),PHAGE_Clostr_phiCDHM11_NC_029001(4),PHAGE_Clostr_phiMMP04_NC_019422(3),PHAGE_Clostr_phiCTC2B_NC_030951(3),PHAGE_Clostr_phiCT19406B_NC_030947(3),PHAGE_Brevib_Osiris_NC_028969(2),PHAGE_…
		3	70.5Kb	intact (140)	contig1:1779374-1849873	0	83	70	28.33	PHAGE_Clostr_phiCD27_NC_011398(30),PHAGE_Clostr_CDKM15_NC_048643(27),PHAGE_Clostr_phiMMP02_NC_019421(25),PHAGE_Clostr_phiCD505_NC_028764(25),PHAGE_Clostr_CDKM9_NC_048642(23),PHAGE_Clostr_CDMH1_NC_024144(18),PHAGE_Clostr_phiCDHM19_NC_028996(13),PHAGE_Clostr_phiCD119_NC_007917(8),PHAGE_Clostr_phiCT19406A_NC_030950(8),PHAGE_Clostr_phiCTC2A_NC_030949(8),PHAGE_Clostr_phiMMP03_NC_028959(7),PHAGE_Clostr…
		4	65.1Kb	intact (150)	contig2:650022-715176	0	86	73	28.29	PHAGE_Clostr_phiCDHM19_NC_028996(37),PHAGE_Clostr_phiCD119_NC_007917(31),PHAGE_Clostr_phiMMP02_NC_019421(15),PHAGE_Clostr_CDMH1_NC_024144(15),PHAGE_Clostr_phiMMP01_NC_028883(14),PHAGE_Clostr_phiMMP03_NC_028959(14),PHAGE_Clostr_phiCD505_NC_028764(13),PHAGE_Clostr_phiCD506_NC_028838(12),PHAGE_Clostr_CDKM15_NC_048643(12),PHAGE_Clostr_phiC2_NC_009231(12),PHAGE_Clostr_phiCDHM14_NC_048665(12),PHAGE_Clo…
		5	46.2Kb	intact (150)	contig2:725248-771509	0	76	66	29.03	PHAGE_Clostr_CDMH1_NC_024144(27),PHAGE_Clostr_phiMMP03_NC_028959(24),PHAGE_Clostr_phiMMP01_NC_028883(24),PHAGE_Clostr_phiC2_NC_009231(21),PHAGE_Clostr_phiCD27_NC_011398(15),PHAGE_Clostr_phiCT9441A_NC_029022(12),PHAGE_Clostr_phiMMP02_NC_019421(11),PHAGE_Clostr_phiCDHM19_NC_028996(11),PHAGE_Clostr_phiCD505_NC_028764(10),PHAGE_Clostr_phiCT453A_NC_028991(9),PHAGE_Clostr_CDKM9_NC_048642(8),PHAGE_Clost…
		6	20.5Kb	incomplete (50)	contig3:86377-106887	0	20	11	24.25	PHAGE_Clostr_CDKM9_NC_048642(6),PHAGE_Clostr_phiCD27_NC_011398(4),PHAGE_Clostr_CDKM15_NC_048643(3),PHAGE_Clostr_phiCDHM19_NC_028996(3),PHAGE_Clostr_phiC2_NC_009231(3),PHAGE_Clostr_phiMMP03_NC_028959(2),PHAGE_Clostr_CDMH1_NC_024144(2),PHAGE_Clostr_phiCD119_NC_007917(2),PHAGE_Clostr_phiCD505_NC_028764(1),PHAGE_Bacill_phBC6A52_NC_004821(1),PHAGE_Entero_HK633_NC_019719(1),PHAGE_Lister_vB_LmoS_293_NC_…
		7	10.4Kb	incomplete (40)	contig3:448568-459027	0	17	10	25.48	PHAGE_Clostr_CDKM15_NC_048643(2),PHAGE_Bacill_Palmer_NC_028926(1),PHAGE_Brevib_Jimmer1_NC_029104(1),PHAGE_Vibrio_1.026.O._10N.222.49.C7_NC_049430(1),PHAGE_Ralsto_RP12_NC_041911(1),PHAGE_Brevib_Davies_NC_022980(1),PHAGE_Bacill_G_NC_023719(1),PHAGE_Clostr_phiMMP01_NC_028883(1),PHAGE_Clostr_phiCD506_NC_028838(1),PHAGE_Clostr_phiCD211_NC_029048(1),PHAGE_Clostr_phiCD111_NC_028905(1),PHAGE_Vibrio_1.097…
		8	6.5Kb	incomplete (40)	contig5:14163-20692	0	8	6	29.2	PHAGE_Clostr_c_st_NC_007581(3),PHAGE_Clostr_phiCD38_2_NC_015568(1),PHAGE_Gordon_Emalyn_NC_031234(1),PHAGE_Clostr_phiCD6356_NC_015262(1),PHAGE_Clostr_phiCD506_NC_028838(1),PHAGE_Bacill_SPbeta_NC_001884(1),PHAGE_Bacill_Waukesha92_NC_025424(1),PHAGE_Bacill_SP_15_NC_031245(1),PHAGE_Klebsi_ST437_OXA245phi4.1_NC_049448(1),PHAGE_Geobac_GBSV1_NC_008376(1),PHAGE_Clostr_phiCD27_NC_011398(1),PHAGE_Geobac_E3…
		9	32.7Kb	intact (118)	contig4:3-32774	0	51	51	29.58	PHAGE_Clostr_phiCD506_NC_028838(42),PHAGE_Clostr_phiCDHM14_NC_048665(33),PHAGE_Clostr_phiCD481_1_NC_028951(32),PHAGE_Clostr_phiCDHM11_NC_029001(30),PHAGE_Clostr_phiCDHM13_NC_029116(29),PHAGE_Clostr_phiMMP04_NC_019422(24),PHAGE_Clostr_phiCD146_NC_028958(6),PHAGE_Clostr_phiCDHM19_NC_028996(5),PHAGE_Clostr_phiCD111_NC_028905(5),PHAGE_Clostr_phiCD211_NC_029048(5),PHAGE_Clostr_phiCD6356_NC_015262(5),P…
C. difficile CF90	JAVJEB000000000.1	1	6.5Kb	incomplete (40)	contig1:1685-8214	0	8	6	29.2	PHAGE_Clostr_c_st_NC_007581(3),PHAGE_Bacill_SP_10_NC_019487(1),PHAGE_Klebsi_ST437_OXA245phi4.1_NC_049448(1),PHAGE_Bacill_SP_15_NC_031245(1),PHAGE_Clostr_phiCD38_2_NC_015568(1),PHAGE_Clostr_phiCD111_NC_028905(1),PHAGE_Clostr_phiCD27_NC_011398(1),PHAGE_Clostr_phiCD6356_NC_015262(1),PHAGE_Gordon_Emalyn_NC_031234(1),PHAGE_Bacill_BMBtpLA_NC_028748(1),PHAGE_Bacill_0305phi8_36_NC_009760(1),PHAGE_Bacill_…
RT127/ST11		2	27.1Kb	incomplete (40)	contig1:549627-576813	0	30	24	27.89	PHAGE_Clostr_phiCDHM19_NC_028996(11),PHAGE_Clostr_phiCD119_NC_007917(8),PHAGE_Clostr_phiCD481_1_NC_028951(7),PHAGE_Clostr_phiCDHM14_NC_048665(7),PHAGE_Clostr_phiCD506_NC_028838(6),PHAGE_Clostr_phiCT453B_NC_029004(4),PHAGE_Clostr_phiCDHM11_NC_029001(4),PHAGE_Clostr_phiCTC2B_NC_030951(3),PHAGE_Clostr_phiMMP04_NC_019422(3),PHAGE_Clostr_phiCT19406B_NC_030947(3),PHAGE_Brevib_Abouo_NC_029029(2),PHAGE_C…
		3	70.5Kb	intact (140)	contig1:1779845-1850344	0	83	70	28.33	PHAGE_Clostr_phiCD27_NC_011398(30),PHAGE_Clostr_CDKM15_NC_048643(27),PHAGE_Clostr_phiCD505_NC_028764(25),PHAGE_Clostr_phiMMP02_NC_019421(25),PHAGE_Clostr_CDKM9_NC_048642(23),PHAGE_Clostr_CDMH1_NC_024144(18),PHAGE_Clostr_phiCDHM19_NC_028996(13),PHAGE_Clostr_phiCTC2A_NC_030949(8),PHAGE_Clostr_phiCD119_NC_007917(8),PHAGE_Clostr_phiCT19406A_NC_030950(8),PHAGE_Clostr_phiMMP03_NC_028959(7),PHAGE_Clostr…
		4	65.1Kb	intact (150)	contig2:641363-706517	0	81	73	28.29	PHAGE_Clostr_phiCDHM19_NC_028996(38),PHAGE_Clostr_phiCD119_NC_007917(31),PHAGE_Clostr_CDMH1_NC_024144(16),PHAGE_Clostr_phiMMP02_NC_019421(15),PHAGE_Clostr_phiMMP03_NC_028959(14),PHAGE_Clostr_phiMMP01_NC_028883(14),PHAGE_Clostr_phiCD505_NC_028764(13),PHAGE_Clostr_phiC2_NC_009231(12),PHAGE_Clostr_CDKM15_NC_048643(12),PHAGE_Clostr_phiCD506_NC_028838(12),PHAGE_Clostr_phiCDHM14_NC_048665(11),PHAGE_Clo…
		5	46.2Kb	intact (150)	contig2:716589-762850	0	74	64	29.03	PHAGE_Clostr_CDMH1_NC_024144(26),PHAGE_Clostr_phiMMP03_NC_028959(23),PHAGE_Clostr_phiMMP01_NC_028883(23),PHAGE_Clostr_phiC2_NC_009231(21),PHAGE_Clostr_phiCD27_NC_011398(15),PHAGE_Clostr_phiCDHM19_NC_028996(11),PHAGE_Clostr_phiMMP02_NC_019421(11),PHAGE_Clostr_phiCT9441A_NC_029022(10),PHAGE_Clostr_phiCT453A_NC_028991(10),PHAGE_Clostr_phiCD505_NC_028764(10),PHAGE_Clostr_CDKM9_NC_048642(8),PHAGE_Clos…
		6	10.4Kb	incomplete (30)	contig2:1490349-1500808	0	16	9	25.48	PHAGE_Clostr_CDKM15_NC_048643(2),PHAGE_Clostr_phiCD211_NC_029048(1),PHAGE_Clostr_phiCD506_NC_028838(1),PHAGE_Clostr_phiC2_NC_009231(1),PHAGE_Brevib_Osiris_NC_028969(1),PHAGE_Brevib_Jimmer1_NC_029104(1),PHAGE_Brevib_Jimmer2_NC_041976(1),PHAGE_Altero_vB_AspP_H4/4_NC_047834(1),PHAGE_Vibrio_1.097.O._10N.286.49.B3_NC_049431(1),PHAGE_Bacill_SPbeta_NC_001884(1),PHAGE_Clostr_phiCD111_NC_028905(1),PHAGE_B…
		7	22.1Kb	incomplete (50)	contig2:1850108-1872238	0	19	10	24.86	PHAGE_Clostr_CDKM9_NC_048642(5),PHAGE_Clostr_phiCD27_NC_011398(4),PHAGE_Clostr_phiC2_NC_009231(3),PHAGE_Clostr_phiCDHM19_NC_028996(3),PHAGE_Clostr_phiCD119_NC_007917(2),PHAGE_Clostr_CDMH1_NC_024144(2),PHAGE_Clostr_CDKM15_NC_048643(2),PHAGE_Clostr_phiMMP03_NC_028959(2),PHAGE_Clostr_phiCD505_NC_028764(1),PHAGE_Entero_HK633_NC_019719(1),PHAGE_Geobac_GBSV1_NC_008376(1),PHAGE_Clostr_phiCD211_NC_029048…
		8	6.5Kb	incomplete (40)	contig3:38-6567	0	8	6	29.2	PHAGE_Clostr_c_st_NC_007581(3),PHAGE_Clostr_phiCD506_NC_028838(1),PHAGE_Clostr_phiCD146_NC_028958(1),PHAGE_Geobac_GBSV1_NC_008376(1),PHAGE_Clostr_phiCD211_NC_029048(1),PHAGE_Geobac_E3_NC_029073(1),PHAGE_Bacill_SPbeta_NC_001884(1),PHAGE_Bacill_IEBH_NC_011167(1),PHAGE_Bacill_Waukesha92_NC_025424(1),PHAGE_Bacill_0305phi8_36_NC_009760(1),PHAGE_Bacill_BMBtpLA_NC_028748(1),PHAGE_Gordon_Emalyn_NC_031234…
		9	33Kb	intact (116)	contig4:73-33122	0	50	50	29.64	PHAGE_Clostr_phiCD506_NC_028838(41),PHAGE_Clostr_phiCDHM14_NC_048665(33),PHAGE_Clostr_phiCD481_1_NC_028951(32),PHAGE_Clostr_phiCDHM11_NC_029001(30),PHAGE_Clostr_phiCDHM13_NC_029116(29),PHAGE_Clostr_phiMMP04_NC_019422(22),PHAGE_Clostr_phiCD146_NC_028958(6),PHAGE_Clostr_phiCD211_NC_029048(5),PHAGE_Clostr_phiCD111_NC_028905(5),PHAGE_Clostr_phiCD6356_NC_015262(5),PHAGE_Clostr_phiCDHM19_NC_028996(4),P…
C. difficile CF92	JAVJEA000000000.1	1	19.6Kb	incomplete (40)	contig1:3-19618	0	24	21	29.49	PHAGE_Clostr_phiMMP02_NC_019421(12),PHAGE_Clostr_CDKM15_NC_048643(12),PHAGE_Clostr_phiCD27_NC_011398(12),PHAGE_Clostr_CDKM9_NC_048642(10),PHAGE_Clostr_phiCD505_NC_028764(10),PHAGE_Clostr_phiCDHM19_NC_028996(5),PHAGE_Clostr_CDMH1_NC_024144(4),PHAGE_Clostr_phiCD211_NC_029048(3),PHAGE_Clostr_phiMMP04_NC_019422(3),PHAGE_Clostr_phiCD119_NC_007917(2),PHAGE_Clostr_phiCDHM11_NC_029001(2),PHAGE_Clostr_phi…
RT127/ST11		2	27.2Kb	incomplete (40)	contig1:1220387-1247666	0	30	24	27.88	PHAGE_Clostr_phiCDHM19_NC_028996(11),PHAGE_Clostr_phiCDHM14_NC_048665(7),PHAGE_Clostr_phiCD481_1_NC_028951(7),PHAGE_Clostr_phiCD119_NC_007917(7),PHAGE_Clostr_phiCD506_NC_028838(6),PHAGE_Clostr_phiCDHM11_NC_029001(5),PHAGE_Clostr_phiCT453B_NC_029004(4),PHAGE_Clostr_phiCTC2B_NC_030951(3),PHAGE_Clostr_phiMMP04_NC_019422(3),PHAGE_Clostr_phiCT19406B_NC_030947(3),PHAGE_Clostr_phiCD27_NC_011398(2),PHAGE…
		3	6.5Kb	incomplete (40)	contig1:1788985-1795514	0	8	6	29.2	PHAGE_Clostr_c_st_NC_007581(3),PHAGE_Bacill_Waukesha92_NC_025424(1),PHAGE_Bacill_SPbeta_NC_001884(1),PHAGE_Bacill_IEBH_NC_011167(1),PHAGE_Clostr_phiCD211_NC_029048(1),PHAGE_Clostr_phiCD146_NC_028958(1),PHAGE_Bacill_SP_15_NC_031245(1),PHAGE_Clostr_phiCD111_NC_028905(1),PHAGE_Gordon_Emalyn_NC_031234(1),PHAGE_Klebsi_ST437_OXA245phi4.1_NC_049448(1),PHAGE_Bacill_0305phi8_36_NC_009760(1),PHAGE_Bacill_S…
		4	20.5Kb	incomplete (50)	contig1:1890144-1910654	0	17	10	24.25	PHAGE_Clostr_CDKM9_NC_048642(5),PHAGE_Clostr_phiCD27_NC_011398(4),PHAGE_Clostr_phiCDHM19_NC_028996(3),PHAGE_Clostr_phiC2_NC_009231(3),PHAGE_Clostr_CDKM15_NC_048643(2),PHAGE_Clostr_phiMMP03_NC_028959(2),PHAGE_Clostr_CDMH1_NC_024144(2),PHAGE_Clostr_phiCD119_NC_007917(2),PHAGE_Bacill_phBC6A52_NC_004821(1),PHAGE_Clostr_phiCD505_NC_028764(1),PHAGE_Entero_HK633_NC_019719(1),PHAGE_Lister_LP_030_3_NC_024…
		5	10.4Kb	incomplete (40)	contig1:2252336-2262793	0	17	10	25.47	PHAGE_Clostr_CDKM15_NC_048643(2),PHAGE_Vibrio_1.026.O._10N.222.49.C7_NC_049430(1),PHAGE_Clostr_phiCD111_NC_028905(1),PHAGE_Vibrio_vB_VspP_pVa5_NC_049379(1),PHAGE_Brevib_Jimmer2_NC_041976(1),PHAGE_Clostr_phiCD146_NC_028958(1),PHAGE_Clostr_phiC2_NC_009231(1),PHAGE_Bacill_G_NC_023719(1),PHAGE_Clostr_phiCD506_NC_028838(1),PHAGE_Brevib_Jimmer1_NC_029104(1),PHAGE_Ralsto_RP12_NC_041911(1),PHAGE_Clostr_p…
		6	49.1Kb	intact (150)	contig1:2987177-3036365	0	74	65	28.87	PHAGE_Clostr_CDMH1_NC_024144(26),PHAGE_Clostr_phiMMP01_NC_028883(24),PHAGE_Clostr_phiMMP03_NC_028959(24),PHAGE_Clostr_phiC2_NC_009231(22),PHAGE_Clostr_phiCD27_NC_011398(14),PHAGE_Clostr_phiCT9441A_NC_029022(12),PHAGE_Clostr_phiCDHM19_NC_028996(11),PHAGE_Clostr_phiMMP02_NC_019421(10),PHAGE_Clostr_phiCT453A_NC_028991(9),PHAGE_Clostr_phiCD505_NC_028764(9),PHAGE_Clostr_CDKM9_NC_048642(7),PHAGE_Clostr…
		7	65.1Kb	intact (150)	contig1:3046610-3111765	0	82	71	28.29	PHAGE_Clostr_phiCDHM19_NC_028996(36),PHAGE_Clostr_phiCD119_NC_007917(30),PHAGE_Clostr_CDMH1_NC_024144(14),PHAGE_Clostr_phiMMP03_NC_028959(14),PHAGE_Clostr_phiMMP02_NC_019421(14),PHAGE_Clostr_phiMMP01_NC_028883(14),PHAGE_Clostr_phiCD505_NC_028764(13),PHAGE_Clostr_phiCD506_NC_028838(12),PHAGE_Clostr_phiC2_NC_009231(12),PHAGE_Clostr_CDKM15_NC_048643(11),PHAGE_Clostr_phiCDHM14_NC_048665(11),PHAGE_Clo…
		8	47.8Kb	intact (120)	contig2:424-48290	0	70	60	28.72	PHAGE_Clostr_phiCD27_NC_011398(24),PHAGE_Clostr_CDKM15_NC_048643(23),PHAGE_Clostr_phiCD505_NC_028764(21),PHAGE_Clostr_CDKM9_NC_048642(19),PHAGE_Clostr_phiMMP02_NC_019421(19),PHAGE_Clostr_CDMH1_NC_024144(15),PHAGE_Clostr_phiCTC2A_NC_030949(8),PHAGE_Clostr_phiCDHM19_NC_028996(8),PHAGE_Clostr_phiCT19406A_NC_030950(8),PHAGE_Clostr_phiMMP03_NC_028959(7),PHAGE_Clostr_phiMMP01_NC_028883(6),PHAGE_Clostr_…
		9	33.4Kb	intact (116)	contig3:204-33666	0	50	50	29.61	PHAGE_Clostr_phiCD506_NC_028838(41),PHAGE_Clostr_phiCD481_1_NC_028951(32),PHAGE_Clostr_phiCDHM14_NC_048665(32),PHAGE_Clostr_phiCDHM13_NC_029116(30),PHAGE_Clostr_phiCDHM11_NC_029001(29),PHAGE_Clostr_phiMMP04_NC_019422(24),PHAGE_Clostr_phiCDHM19_NC_028996(6),PHAGE_Clostr_phiCD6356_NC_015262(5),PHAGE_Clostr_phiCD111_NC_028905(5),PHAGE_Clostr_phiCD146_NC_028958(5),PHAGE_Clostr_phiCD211_NC_029048(5),P…
C. difficile CF95	JAVJDZ000000000.1	1	27.2Kb	incomplete (40)	contig1:1384573-1411864	0	30	24	27.88	PHAGE_Clostr_phiCDHM19_NC_028996(11),PHAGE_Clostr_phiCD119_NC_007917(7),PHAGE_Clostr_phiCD481_1_NC_028951(7),PHAGE_Clostr_phiCDHM14_NC_048665(7),PHAGE_Clostr_phiCD506_NC_028838(6),PHAGE_Clostr_phiCDHM11_NC_029001(5),PHAGE_Clostr_phiCT453B_NC_029004(4),PHAGE_Clostr_phiCT19406B_NC_030947(3),PHAGE_Clostr_phiCTC2B_NC_030951(3),PHAGE_Clostr_phiMMP04_NC_019422(3),PHAGE_Clostr_phiCD211_NC_029048(2),PHAG…
RT126/ST11		2	21.6Kb	incomplete (50)	contig1:2106794-2128429	0	17	10	24.58	PHAGE_Clostr_CDKM9_NC_048642(5),PHAGE_Clostr_phiCD27_NC_011398(4),PHAGE_Clostr_phiC2_NC_009231(3),PHAGE_Clostr_phiCDHM19_NC_028996(3),PHAGE_Clostr_phiCD119_NC_007917(2),PHAGE_Clostr_phiMMP03_NC_028959(2),PHAGE_Clostr_CDKM15_NC_048643(2),PHAGE_Clostr_CDMH1_NC_024144(2),PHAGE_Clostr_phiCD211_NC_029048(1),PHAGE_Geobac_GBSV1_NC_008376(1),PHAGE_Entero_HK633_NC_019719(1),PHAGE_Clostr_phiMMP01_NC_028883…
		3	10.4Kb	incomplete (40)	contig1:2472152-2482611	0	17	10	25.49	PHAGE_Clostr_CDKM15_NC_048643(2),PHAGE_Clostr_phiMMP03_NC_028959(1),PHAGE_Plankt_PaV_LD_NC_016564(1),PHAGE_Bacill_G_NC_023719(1),PHAGE_Altero_vB_AspP_H4/4_NC_047834(1),PHAGE_Clostr_phiCD211_NC_029048(1),PHAGE_Clostr_CDKM9_NC_048642(1),PHAGE_Lactoc_bIL312_NC_002671(1),PHAGE_Clostr_phiCD38_2_NC_015568(1),PHAGE_Brevib_Abouo_NC_029029(1),PHAGE_Clostr_phiMMP01_NC_028883(1),PHAGE_Brevib_Osiris_NC_02896…
C. difficile CF97	JAVJDF000000000.1	1	21.6Kb	incomplete (50)	contig1:66203-87838	0	17	10	24.58	PHAGE_Clostr_CDKM9_NC_048642(5),PHAGE_Clostr_phiCD27_NC_011398(4),PHAGE_Clostr_phiCDHM19_NC_028996(3),PHAGE_Clostr_phiC2_NC_009231(3),PHAGE_Clostr_CDKM15_NC_048643(2),PHAGE_Clostr_CDMH1_NC_024144(2),PHAGE_Clostr_phiMMP03_NC_028959(2),PHAGE_Clostr_phiCD119_NC_007917(2),PHAGE_Lister_A118_NC_003216(1),PHAGE_Clostr_phiMMP01_NC_028883(1),PHAGE_Entero_HK633_NC_019719(1),PHAGE_Clostr_phiCD211_NC_029048(…
UC/ST11		2	10.4Kb	incomplete (40)	contig1:431559-442018	0	17	10	25.49	PHAGE_Clostr_CDKM15_NC_048643(2),PHAGE_Bacill_SPbeta_NC_001884(1),PHAGE_Ralsto_RP12_NC_041911(1),PHAGE_Vibrio_vB_VspP_pVa5_NC_049379(1),PHAGE_Bacill_Palmer_NC_028926(1),PHAGE_Lactoc_bIL312_NC_002671(1),PHAGE_Clostr_phiMMP03_NC_028959(1),PHAGE_Vibrio_1.097.O._10N.286.49.B3_NC_049431(1),PHAGE_Clostr_phiCD111_NC_028905(1),PHAGE_Altero_vB_AspP_H4/4_NC_047834(1),PHAGE_Clostr_phiCD506_NC_028838(1),PHAG…
		3	27.2Kb	incomplete (40)	contig2:1143675-1170966	0	30	24	27.88	PHAGE_Clostr_phiCDHM19_NC_028996(11),PHAGE_Clostr_phiCDHM14_NC_048665(7),PHAGE_Clostr_phiCD119_NC_007917(7),PHAGE_Clostr_phiCD481_1_NC_028951(7),PHAGE_Clostr_phiCD506_NC_028838(6),PHAGE_Clostr_phiCDHM11_NC_029001(5),PHAGE_Clostr_phiCT453B_NC_029004(4),PHAGE_Clostr_phiCT19406B_NC_030947(3),PHAGE_Clostr_phiMMP04_NC_019422(3),PHAGE_Clostr_phiCTC2B_NC_030951(3),PHAGE_Clostr_CDMH1_NC_024144(2),PHAGE_B…
C. difficile CF99	JAVJDY000000000.1	1	27.2Kb	incomplete (40)	contig1:1394815-1422106	0	30	24	27.88	PHAGE_Clostr_phiCDHM19_NC_028996(11),PHAGE_Clostr_phiCDHM14_NC_048665(7),PHAGE_Clostr_phiCD481_1_NC_028951(7),PHAGE_Clostr_phiCD119_NC_007917(7),PHAGE_Clostr_phiCD506_NC_028838(6),PHAGE_Clostr_phiCDHM11_NC_029001(5),PHAGE_Clostr_phiCT453B_NC_029004(4),PHAGE_Clostr_phiMMP04_NC_019422(3),PHAGE_Clostr_phiCTC2B_NC_030951(3),PHAGE_Clostr_phiCT19406B_NC_030947(3),PHAGE_Brevib_Abouo_NC_029029(2),PHAGE_B…
RT126/ST11		2	21.6Kb	incomplete (50)	contig1:2094127-2115762	0	17	10	24.58	PHAGE_Clostr_CDKM9_NC_048642(5),PHAGE_Clostr_phiCD27_NC_011398(4),PHAGE_Clostr_phiC2_NC_009231(3),PHAGE_Clostr_phiCDHM19_NC_028996(3),PHAGE_Clostr_CDMH1_NC_024144(2),PHAGE_Clostr_phiCD119_NC_007917(2),PHAGE_Clostr_CDKM15_NC_048643(2),PHAGE_Clostr_phiMMP03_NC_028959(2),PHAGE_Bacill_phBC6A52_NC_004821(1),PHAGE_Geobac_GBSV1_NC_008376(1),PHAGE_Lister_LP_030_3_NC_024384(1),PHAGE_Clostr_phiCD211_NC_029…
		3	10.4Kb	incomplete (40)	contig1:2459487-2469946	0	17	10	25.49	PHAGE_Clostr_CDKM15_NC_048643(2),PHAGE_Lactoc_bIL312_NC_002671(1),PHAGE_Ralsto_RP12_NC_041911(1),PHAGE_Vibrio_1.026.O._10N.222.49.C7_NC_049430(1),PHAGE_Clostr_phiMMP03_NC_028959(1),PHAGE_Plankt_PaV_LD_NC_016564(1),PHAGE_Vibrio_1.097.O._10N.286.49.B3_NC_049431(1),PHAGE_Clostr_CDKM9_NC_048642(1),PHAGE_Brevib_Davies_NC_022980(1),PHAGE_Clostr_phiCD111_NC_028905(1),PHAGE_Clostr_phiCD38_2_NC_015568(1),…
C. difficile CF101	JAVJDX000000000.1	1	27.2Kb	incomplete (40)	contig1:1384029-1411298	0	33	27	27.86	PHAGE_Clostr_phiCDHM19_NC_028996(11),PHAGE_Clostr_phiCD119_NC_007917(8),PHAGE_Clostr_phiCDHM14_NC_048665(7),PHAGE_Clostr_phiCD481_1_NC_028951(7),PHAGE_Clostr_phiCD506_NC_028838(6),PHAGE_Clostr_phiCDHM11_NC_029001(4),PHAGE_Clostr_phiCT453B_NC_029004(4),PHAGE_Clostr_phiCTC2B_NC_030951(3),PHAGE_Clostr_phiCT19406B_NC_030947(3),PHAGE_Clostr_phiMMP04_NC_019422(3),PHAGE_Brevib_Jimmer2_NC_041976(2),PHAGE…
UC/ST11		2	6.5Kb	incomplete (40)	contig1:1951877-1958406	0	8	6	29.23	PHAGE_Clostr_c_st_NC_007581(3),PHAGE_Geobac_E3_NC_029073(1),PHAGE_Bacill_SPbeta_NC_001884(1),PHAGE_Clostr_phiCD111_NC_028905(1),PHAGE_Clostr_phiCD506_NC_028838(1),PHAGE_Bacill_BMBtpLA_NC_028748(1),PHAGE_Bacill_Waukesha92_NC_025424(1),PHAGE_Clostr_phiCD6356_NC_015262(1),PHAGE_Clostr_phiCD146_NC_028958(1),PHAGE_Geobac_GBSV1_NC_008376(1),PHAGE_Bacill_SP_15_NC_031245(1),PHAGE_Bacill_0305phi8_36_NC_00…
		3	20.7Kb	incomplete (50)	contig1:2053057-2073830	0	20	10	24.35	PHAGE_Clostr_CDKM9_NC_048642(5),PHAGE_Clostr_phiCD27_NC_011398(4),PHAGE_Clostr_phiCDHM19_NC_028996(3),PHAGE_Clostr_phiC2_NC_009231(3),PHAGE_Clostr_phiCD119_NC_007917(2),PHAGE_Clostr_CDKM15_NC_048643(2),PHAGE_Clostr_phiMMP03_NC_028959(2),PHAGE_Clostr_CDMH1_NC_024144(2),PHAGE_Clostr_phiMMP01_NC_028883(1),PHAGE_Lister_vB_LmoS_293_NC_028929(1),PHAGE_Clostr_phiMMP02_NC_019421(1),PHAGE_Clostr_phiCD505_…
		4	10.4Kb	incomplete (40)	contig1:2422214-2432673	0	17	9	25.48	PHAGE_Clostr_CDKM15_NC_048643(2),PHAGE_Clostr_phiMMP01_NC_028883(1),PHAGE_Brevib_Abouo_NC_029029(1),PHAGE_Clostr_phiCD146_NC_028958(1),PHAGE_Vibrio_1.097.O._10N.286.49.B3_NC_049431(1),PHAGE_Clostr_phiCD506_NC_028838(1),PHAGE_Brevib_Jimmer2_NC_041976(1),PHAGE_Bacill_0305phi8_36_NC_009760(1),PHAGE_Plankt_PaV_LD_NC_016564(1),PHAGE_Altero_vB_AspP_H4/4_NC_047834(1),PHAGE_Lactoc_bIL312_NC_002671(1),PHA…
		5	51.9Kb	intact (150)	contig1:3131567-3183519	0	80	69	28.58	PHAGE_Clostr_CDMH1_NC_024144(33),PHAGE_Clostr_phiMMP03_NC_028959(33),PHAGE_Clostr_phiMMP01_NC_028883(31),PHAGE_Clostr_phiC2_NC_009231(29),PHAGE_Clostr_phiCDHM19_NC_028996(15),PHAGE_Clostr_phiCD27_NC_011398(14),PHAGE_Clostr_phiMMP02_NC_019421(10),PHAGE_Clostr_CDKM9_NC_048642(9),PHAGE_Clostr_CDKM15_NC_048643(9),PHAGE_Clostr_phiCD505_NC_028764(8),PHAGE_Clostr_phiCT453A_NC_028991(8),PHAGE_Clostr_phiC…
		6	69.2Kb	intact (150)	contig1:3561819-3631020	0	86	71	28.24	PHAGE_Clostr_CDKM15_NC_048643(28),PHAGE_Clostr_phiCD27_NC_011398(28),PHAGE_Clostr_phiMMP02_NC_019421(24),PHAGE_Clostr_CDKM9_NC_048642(24),PHAGE_Clostr_phiCD505_NC_028764(23),PHAGE_Clostr_CDMH1_NC_024144(18),PHAGE_Clostr_phiCDHM19_NC_028996(13),PHAGE_Clostr_phiCD119_NC_007917(8),PHAGE_Clostr_phiCTC2A_NC_030949(8),PHAGE_Clostr_phiCT19406A_NC_030950(8),PHAGE_Clostr_phiC2_NC_009231(7),PHAGE_Clostr_ph…
		7	33.3Kb	intact (130)	contig2:2-33393	0	53	53	29.79	PHAGE_Clostr_phiCD506_NC_028838(46),PHAGE_Clostr_phiCD481_1_NC_028951(37),PHAGE_Clostr_phiCDHM14_NC_048665(35),PHAGE_Clostr_phiCDHM13_NC_029116(29),PHAGE_Clostr_phiCDHM11_NC_029001(29),PHAGE_Clostr_phiMMP04_NC_019422(16),PHAGE_Clostr_phiCDHM19_NC_028996(8),PHAGE_Clostr_phiCD146_NC_028958(7),PHAGE_Clostr_phiCD6356_NC_015262(6),PHAGE_Clostr_phiCD111_NC_028905(6),PHAGE_Clostr_phiCD38_2_NC_015568(5),…
C. difficile CF102	JAVJDE000000000.1	1	73.5Kb	intact (150)	contig1:403117-476635	0	90	75	28.08	PHAGE_Clostr_phiCD27_NC_011398(29),PHAGE_Clostr_CDKM15_NC_048643(29),PHAGE_Clostr_phiMMP02_NC_019421(25),PHAGE_Clostr_CDKM9_NC_048642(25),PHAGE_Clostr_phiCD505_NC_028764(24),PHAGE_Clostr_CDMH1_NC_024144(18),PHAGE_Clostr_phiCDHM19_NC_028996(13),PHAGE_Clostr_phiCTC2A_NC_030949(8),PHAGE_Clostr_phiCT19406A_NC_030950(8),PHAGE_Clostr_phiCD119_NC_007917(8),PHAGE_Clostr_phiC2_NC_009231(7),PHAGE_Clostr_ph…
UC/ST11		2	61.1Kb	intact (150)	contig1:853322-914482	0	80	70	28.37	PHAGE_Clostr_CDMH1_NC_024144(34),PHAGE_Clostr_phiMMP03_NC_028959(33),PHAGE_Clostr_phiMMP01_NC_028883(32),PHAGE_Clostr_phiC2_NC_009231(29),PHAGE_Clostr_phiCDHM19_NC_028996(15),PHAGE_Clostr_phiCD27_NC_011398(14),PHAGE_Clostr_phiMMP02_NC_019421(12),PHAGE_Clostr_CDKM15_NC_048643(10),PHAGE_Clostr_CDKM9_NC_048642(10),PHAGE_Clostr_phiCD505_NC_028764(9),PHAGE_Clostr_phiCD119_NC_007917(8),PHAGE_Clostr_phi…
		3	22.4Kb	incomplete (50)	contig1:1970609-1993023	0	20	10	24.94	PHAGE_Clostr_CDKM9_NC_048642(5),PHAGE_Clostr_phiCD27_NC_011398(4),PHAGE_Clostr_phiC2_NC_009231(3),PHAGE_Clostr_phiCDHM19_NC_028996(3),PHAGE_Clostr_CDMH1_NC_024144(2),PHAGE_Clostr_phiCD119_NC_007917(2),PHAGE_Clostr_phiMMP03_NC_028959(2),PHAGE_Clostr_CDKM15_NC_048643(2),PHAGE_Lister_A118_NC_003216(1),PHAGE_Clostr_phiMMP02_NC_019421(1),PHAGE_Entero_HK633_NC_019719(1),PHAGE_Clostr_phiMMP01_NC_028883(…
		4	22.6Kb	incomplete (50)	contig1:2045568-2068201	0	19	12	28.01	PHAGE_Clostr_c_st_NC_007581(5),PHAGE_Geobac_GBSV1_NC_008376(2),PHAGE_Bacill_G_NC_023719(2),PHAGE_Bacill_SPbeta_NC_001884(2),PHAGE_Paenib_phiIBB_Pl23_NC_021865(1),PHAGE_Plankt_PaV_LD_NC_016564(1),PHAGE_Bacill_SP_15_NC_031245(1),PHAGE_Prochl_P_SSP7_NC_006882(1),PHAGE_Bacill_SP_10_NC_019487(1),PHAGE_Klebsi_ST437_OXA245phi4.1_NC_049448(1),PHAGE_Deep_s_D6E_NC_019544(1),PHAGE_Bacill_IEBH_NC_011167(1),P…
		5	24.3Kb	incomplete (40)	contig:2604553-2628912	0	32	26	27.92	PHAGE_Clostr_phiCDHM19_NC_028996(11),PHAGE_Clostr_phiCD119_NC_007917(9),PHAGE_Clostr_phiCD481_1_NC_028951(7),PHAGE_Clostr_phiCDHM14_NC_048665(7),PHAGE_Clostr_phiCD506_NC_028838(6),PHAGE_Clostr_phiCT453B_NC_029004(4),PHAGE_Clostr_phiCT19406B_NC_030947(3),PHAGE_Clostr_phiMMP04_NC_019422(3),PHAGE_Clostr_phiCTC2B_NC_030951(3),PHAGE_Clostr_phiCDHM11_NC_029001(3),PHAGE_Clostr_phiCD27_NC_011398(2),PHAGE…
		6	33.1Kb	intact (130)	contig3:516-33680	0	52	52	29.99	PHAGE_Clostr_phiCD506_NC_028838(46),PHAGE_Clostr_phiCD481_1_NC_028951(38),PHAGE_Clostr_phiCDHM14_NC_048665(35),PHAGE_Clostr_phiCDHM11_NC_029001(30),PHAGE_Clostr_phiCDHM13_NC_029116(29),PHAGE_Clostr_phiMMP04_NC_019422(16),PHAGE_Clostr_phiCDHM19_NC_028996(8),PHAGE_Clostr_phiCD111_NC_028905(7),PHAGE_Clostr_phiCD6356_NC_015262(6),PHAGE_Clostr_phiCD211_NC_029048(5),PHAGE_Clostr_phiCD146_NC_028958(5),P…
C. difficile CF103	JAVJDW000000000.1	1	73.1Kb	intact (150)	contig1:403199-476328	0	85	73	28.1	PHAGE_Clostr_CDKM15_NC_048643(29),PHAGE_Clostr_phiCD27_NC_011398(29),PHAGE_Clostr_CDKM9_NC_048642(25),PHAGE_Clostr_phiMMP02_NC_019421(25),PHAGE_Clostr_phiCD505_NC_028764(24),PHAGE_Clostr_CDMH1_NC_024144(18),PHAGE_Clostr_phiCDHM19_NC_028996(13),PHAGE_Clostr_phiCD119_NC_007917(8),PHAGE_Clostr_phiCTC2A_NC_030949(8),PHAGE_Clostr_phiCT19406A_NC_030950(8),PHAGE_Clostr_phiC2_NC_009231(7),PHAGE_Clostr_ph…
UC/ST11		2	61.1Kb	intact (150)	contig1:853177-914337	0	80	70	28.37	PHAGE_Clostr_CDMH1_NC_024144(34),PHAGE_Clostr_phiMMP03_NC_028959(33),PHAGE_Clostr_phiMMP01_NC_028883(32),PHAGE_Clostr_phiC2_NC_009231(29),PHAGE_Clostr_phiCDHM19_NC_028996(15),PHAGE_Clostr_phiCD27_NC_011398(14),PHAGE_Clostr_phiMMP02_NC_019421(12),PHAGE_Clostr_CDKM9_NC_048642(10),PHAGE_Clostr_CDKM15_NC_048643(10),PHAGE_Clostr_phiCD505_NC_028764(9),PHAGE_Clostr_phiCD119_NC_007917(8),PHAGE_Clostr_phi…
		3	22.4Kb	incomplete (50)	contig1:1970441-1992855	0	20	10	24.94	PHAGE_Clostr_CDKM9_NC_048642(5),PHAGE_Clostr_phiCD27_NC_011398(4),PHAGE_Clostr_phiC2_NC_009231(3),PHAGE_Clostr_phiCDHM19_NC_028996(3),PHAGE_Clostr_CDKM15_NC_048643(2),PHAGE_Clostr_phiMMP03_NC_028959(2),PHAGE_Clostr_CDMH1_NC_024144(2),PHAGE_Clostr_phiCD119_NC_007917(2),PHAGE_Lister_LP_030_3_NC_024384(1),PHAGE_Bacill_phBC6A52_NC_004821(1),PHAGE_Entero_HK633_NC_019719(1),PHAGE_Clostr_phiMMP02_NC_019…
		4	6.5Kb	incomplete (40)	contig1:2078246-2084775	0	8	6	29.23	PHAGE_Clostr_c_st_NC_007581(3),PHAGE_Clostr_phiCD211_NC_029048(1),PHAGE_Klebsi_ST437_OXA245phi4.1_NC_049448(1),PHAGE_Bacill_SPbeta_NC_001884(1),PHAGE_Clostr_phiCD146_NC_028958(1),PHAGE_Bacill_IEBH_NC_011167(1),PHAGE_Clostr_phiCD27_NC_011398(1),PHAGE_Geobac_E3_NC_029073(1),PHAGE_Gordon_Emalyn_NC_031234(1),PHAGE_Bacill_0305phi8_36_NC_009760(1),PHAGE_Clostr_phiCD6356_NC_015262(1),PHAGE_Geobac_GBSV1_…
		5	27.1Kb	incomplete (40)	contig1:2625449-2652626	0	33	27	27.87	PHAGE_Clostr_phiCDHM19_NC_028996(11),PHAGE_Clostr_phiCD119_NC_007917(9),PHAGE_Clostr_phiCDHM14_NC_048665(7),PHAGE_Clostr_phiCD481_1_NC_028951(7),PHAGE_Clostr_phiCD506_NC_028838(6),PHAGE_Clostr_phiCT453B_NC_029004(4),PHAGE_Clostr_phiMMP04_NC_019422(3),PHAGE_Clostr_phiCTC2B_NC_030951(3),PHAGE_Clostr_phiCDHM11_NC_029001(3),PHAGE_Clostr_phiCT19406B_NC_030947(3),PHAGE_Clostr_CDMH1_NC_024144(2),PHAGE_B…
		6	33.4Kb	intact (130)	contig2:240-33680	0	52	52	29.84	PHAGE_Clostr_phiCD506_NC_028838(46),PHAGE_Clostr_phiCD481_1_NC_028951(38),PHAGE_Clostr_phiCDHM14_NC_048665(35),PHAGE_Clostr_phiCDHM11_NC_029001(30),PHAGE_Clostr_phiCDHM13_NC_029116(29),PHAGE_Clostr_phiMMP04_NC_019422(16),PHAGE_Clostr_phiCDHM19_NC_028996(8),PHAGE_Clostr_phiCD111_NC_028905(6),PHAGE_Clostr_phiCD6356_NC_015262(6),PHAGE_Clostr_phiCD146_NC_028958(6),PHAGE_Clostr_phiCD38_2_NC_015568(5),…
C. difficile CF107	JAVJDD000000000.1	1	27.1Kb	incomplete (40)	contig1:539197-566383	0	30	24	27.89	PHAGE_Clostr_phiCDHM19_NC_028996(11),PHAGE_Clostr_phiCD119_NC_007917(8),PHAGE_Clostr_phiCDHM14_NC_048665(7),PHAGE_Clostr_phiCD481_1_NC_028951(7),PHAGE_Clostr_phiCD506_NC_028838(6),PHAGE_Clostr_phiCDHM11_NC_029001(4),PHAGE_Clostr_phiCT453B_NC_029004(4),PHAGE_Clostr_phiMMP04_NC_019422(3),PHAGE_Clostr_phiCT19406B_NC_030947(3),PHAGE_Clostr_phiCTC2B_NC_030951(3),PHAGE_Brevib_Osiris_NC_028969(2),PHAGE_…
RT126/ST11		2	70.4Kb	intact (140)	contig1:1769418-1839916	0	83	70	28.33	PHAGE_Clostr_phiCD27_NC_011398(30),PHAGE_Clostr_CDKM15_NC_048643(27),PHAGE_Clostr_phiMMP02_NC_019421(25),PHAGE_Clostr_phiCD505_NC_028764(25),PHAGE_Clostr_CDKM9_NC_048642(23),PHAGE_Clostr_CDMH1_NC_024144(18),PHAGE_Clostr_phiCDHM19_NC_028996(13),PHAGE_Clostr_phiCTC2A_NC_030949(8),PHAGE_Clostr_phiCT19406A_NC_030950(8),PHAGE_Clostr_phiCD119_NC_007917(8),PHAGE_Clostr_phiMMP03_NC_028959(7),PHAGE_Clostr…
		3	20.5Kb	incomplete (50)	contig2:62825-83336	0	17	10	24.25	PHAGE_Clostr_CDKM9_NC_048642(5),PHAGE_Clostr_phiCD27_NC_011398(4),PHAGE_Clostr_phiC2_NC_009231(3),PHAGE_Clostr_phiCDHM19_NC_028996(3),PHAGE_Clostr_phiCD119_NC_007917(2),PHAGE_Clostr_CDMH1_NC_024144(2),PHAGE_Clostr_phiMMP03_NC_028959(2),PHAGE_Clostr_CDKM15_NC_048643(2),PHAGE_Clostr_phiMMP01_NC_028883(1),PHAGE_Clostr_phiCD211_NC_029048(1),PHAGE_Lister_A118_NC_003216(1),PHAGE_Geobac_GBSV1_NC_008376(…
		4	10.4Kb	incomplete (40)	contig2:425020-435479	0	17	10	25.48	PHAGE_Clostr_CDKM15_NC_048643(2),PHAGE_Bacill_0305phi8_36_NC_009760(1),PHAGE_Ralsto_RP12_NC_041911(1),PHAGE_Lactoc_bIL312_NC_002671(1),PHAGE_Altero_vB_AspP_H4/4_NC_047834(1),PHAGE_Brevib_Abouo_NC_029029(1),PHAGE_Bacill_Palmer_NC_028926(1),PHAGE_Clostr_phiCD211_NC_029048(1),PHAGE_Clostr_phiMMP01_NC_028883(1),PHAGE_Bacill_G_NC_023719(1),PHAGE_Clostr_CDKM9_NC_048642(1),PHAGE_Brevib_Osiris_NC_028969(…
		5	49.2Kb	intact (150)	contig2:1159864-1209086	0	74	65	28.87	PHAGE_Clostr_CDMH1_NC_024144(26),PHAGE_Clostr_phiMMP01_NC_028883(24),PHAGE_Clostr_phiMMP03_NC_028959(24),PHAGE_Clostr_phiC2_NC_009231(22),PHAGE_Clostr_phiCD27_NC_011398(14),PHAGE_Clostr_phiCT9441A_NC_029022(12),PHAGE_Clostr_phiCDHM19_NC_028996(11),PHAGE_Clostr_phiMMP02_NC_019421(10),PHAGE_Clostr_phiCT453A_NC_028991(9),PHAGE_Clostr_phiCD505_NC_028764(9),PHAGE_Clostr_CDKM9_NC_048642(7),PHAGE_Clostr…
		6	65.1Kb	intact (150)	contig2:1219331-1284486	0	82	71	28.29	PHAGE_Clostr_phiCDHM19_NC_028996(36),PHAGE_Clostr_phiCD119_NC_007917(30),PHAGE_Clostr_phiMMP03_NC_028959(14),PHAGE_Clostr_phiMMP01_NC_028883(14),PHAGE_Clostr_CDMH1_NC_024144(14),PHAGE_Clostr_phiMMP02_NC_019421(14),PHAGE_Clostr_phiCD505_NC_028764(13),PHAGE_Clostr_phiC2_NC_009231(12),PHAGE_Clostr_phiCD506_NC_028838(12),PHAGE_Clostr_phiCDHM14_NC_048665(11),PHAGE_Clostr_CDKM15_NC_048643(11),PHAGE_Clo…
		7	22.7Kb	incomplete (50)	contig5:4709-27411	0	19	12	27.93	PHAGE_Clostr_c_st_NC_007581(5),PHAGE_Bacill_G_NC_023719(2),PHAGE_Geobac_GBSV1_NC_008376(2),PHAGE_Bacill_SPbeta_NC_001884(2),PHAGE_Bacill_0305phi8_36_NC_009760(1),PHAGE_Clostr_susfortuna_NC_048712(1),PHAGE_Bacill_Waukesha92_NC_025424(1),PHAGE_Bacill_IEBH_NC_011167(1),PHAGE_Paenib_Jacopo_NC_048718(1),PHAGE_Clostr_phiCD211_NC_029048(1),PHAGE_Deep_s_D6E_NC_019544(1),PHAGE_Gordon_Emalyn_NC_031234(1),P…
		8	32.3Kb	intact (118)	contig4:1-32368	0	51	51	29.74	PHAGE_Clostr_phiCD506_NC_028838(42),PHAGE_Clostr_phiCDHM14_NC_048665(33),PHAGE_Clostr_phiCD481_1_NC_028951(33),PHAGE_Clostr_phiCDHM11_NC_029001(30),PHAGE_Clostr_phiCDHM13_NC_029116(29),PHAGE_Clostr_phiMMP04_NC_019422(23),PHAGE_Clostr_phiCD111_NC_028905(6),PHAGE_Clostr_phiCD6356_NC_015262(5),PHAGE_Clostr_phiCD146_NC_028958(5),PHAGE_Clostr_phiCD211_NC_029048(5),PHAGE_Clostr_phiCDHM19_NC_028996(5),P…
C. difficile CF109	JAVJDV000000000.1	1	72.3Kb	intact (140)	contig1:577857-650233	0	84	72	28.43	PHAGE_Clostr_phiCD27_NC_011398(31),PHAGE_Clostr_CDKM15_NC_048643(28),PHAGE_Clostr_phiMMP02_NC_019421(26),PHAGE_Clostr_phiCD505_NC_028764(26),PHAGE_Clostr_CDKM9_NC_048642(24),PHAGE_Clostr_CDMH1_NC_024144(18),PHAGE_Clostr_phiCDHM19_NC_028996(13),PHAGE_Clostr_phiCTC2A_NC_030949(8),PHAGE_Clostr_phiCT19406A_NC_030950(8),PHAGE_Clostr_phiCD119_NC_007917(8),PHAGE_Clostr_phiMMP03_NC_028959(7),PHAGE_Clostr…
RT127/ST11		2	27.2Kb	incomplete (40)	contig1:1848729-1876008	0	30	24	27.88	PHAGE_Clostr_phiCDHM19_NC_028996(11),PHAGE_Clostr_phiCDHM14_NC_048665(7),PHAGE_Clostr_phiCD119_NC_007917(7),PHAGE_Clostr_phiCD481_1_NC_028951(7),PHAGE_Clostr_phiCD506_NC_028838(6),PHAGE_Clostr_phiCDHM11_NC_029001(5),PHAGE_Clostr_phiCT453B_NC_029004(4),PHAGE_Clostr_phiMMP04_NC_019422(3),PHAGE_Clostr_phiCT19406B_NC_030947(3),PHAGE_Clostr_phiCTC2B_NC_030951(3),PHAGE_Clostr_phiCD27_NC_011398(2),PHAGE…
		3	6.5Kb	incomplete (40)	contig1:2417328-2423857	0	8	6	29.2	PHAGE_Clostr_c_st_NC_007581(3),PHAGE_Bacill_SPbeta_NC_001884(1),PHAGE_Clostr_phiCD111_NC_028905(1),PHAGE_Bacill_BMBtpLA_NC_028748(1),PHAGE_Gordon_Emalyn_NC_031234(1),PHAGE_Bacill_SP_15_NC_031245(1),PHAGE_Clostr_phiCD506_NC_028838(1),PHAGE_Geobac_GBSV1_NC_008376(1),PHAGE_Bacill_IEBH_NC_011167(1),PHAGE_Clostr_phiCD38_2_NC_015568(1),PHAGE_Bacill_SP_10_NC_019487(1),PHAGE_Clostr_phiCD146_NC_028958(1),…
		4	20.5Kb	incomplete (50)	contig1:2518487-2538997	0	17	10	24.25	PHAGE_Clostr_CDKM9_NC_048642(5),PHAGE_Clostr_phiCD27_NC_011398(4),PHAGE_Clostr_phiCDHM19_NC_028996(3),PHAGE_Clostr_phiC2_NC_009231(3),PHAGE_Clostr_phiCD119_NC_007917(2),PHAGE_Clostr_CDMH1_NC_024144(2),PHAGE_Clostr_phiMMP03_NC_028959(2),PHAGE_Clostr_CDKM15_NC_048643(2),PHAGE_Clostr_phiMMP02_NC_019421(1),PHAGE_Geobac_GBSV1_NC_008376(1),PHAGE_Clostr_phiMMP01_NC_028883(1),PHAGE_Lister_LP_030_3_NC_024…
		5	10.4Kb	incomplete (40)	contig1:2880678-2891137	0	17	10	25.48	PHAGE_Clostr_CDKM15_NC_048643(2),PHAGE_Brevib_Osiris_NC_028969(1),PHAGE_Clostr_phiCD211_NC_029048(1),PHAGE_Bacill_Palmer_NC_028926(1),PHAGE_Clostr_phiCD146_NC_028958(1),PHAGE_Bacill_0305phi8_36_NC_009760(1),PHAGE_Vibrio_vB_VspP_pVa5_NC_049379(1),PHAGE_Clostr_phiCD506_NC_028838(1),PHAGE_Clostr_phiMMP01_NC_028883(1),PHAGE_Altero_vB_AspP_H4/4_NC_047834(1),PHAGE_Clostr_CDKM9_NC_048642(1),PHAGE_Vibrio…
		6	49.1Kb	intact (150)	contig1:3615525-3664715	0	73	64	28.87	PHAGE_Clostr_CDMH1_NC_024144(26),PHAGE_Clostr_phiMMP03_NC_028959(23),PHAGE_Clostr_phiMMP01_NC_028883(23),PHAGE_Clostr_phiC2_NC_009231(21),PHAGE_Clostr_phiCD27_NC_011398(14),PHAGE_Clostr_phiCT9441A_NC_029022(12),PHAGE_Clostr_phiCDHM19_NC_028996(11),PHAGE_Clostr_phiMMP02_NC_019421(10),PHAGE_Clostr_phiCT453A_NC_028991(9),PHAGE_Clostr_phiCD505_NC_028764(9),PHAGE_Clostr_CDKM9_NC_048642(7),PHAGE_Clostr…
		7	65.1Kb	intact (150)	contig1:3674960-3740114	0	83	71	28.29	PHAGE_Clostr_phiCDHM19_NC_028996(36),PHAGE_Clostr_phiCD119_NC_007917(30),PHAGE_Clostr_phiMMP01_NC_028883(14),PHAGE_Clostr_CDMH1_NC_024144(14),PHAGE_Clostr_phiMMP02_NC_019421(14),PHAGE_Clostr_phiMMP03_NC_028959(14),PHAGE_Clostr_phiCD505_NC_028764(13),PHAGE_Clostr_phiCD506_NC_028838(12),PHAGE_Clostr_phiC2_NC_009231(12),PHAGE_Clostr_phiCDHM14_NC_048665(11),PHAGE_Clostr_CDKM15_NC_048643(11),PHAGE_Clo…
		8	33.1Kb	intact (118)	contig2:490-33669	0	51	51	29.72	PHAGE_Clostr_phiCD506_NC_028838(42),PHAGE_Clostr_phiCDHM14_NC_048665(33),PHAGE_Clostr_phiCD481_1_NC_028951(33),PHAGE_Clostr_phiCDHM11_NC_029001(30),PHAGE_Clostr_phiCDHM13_NC_029116(29),PHAGE_Clostr_phiMMP04_NC_019422(23),PHAGE_Clostr_phiCD146_NC_028958(6),PHAGE_Clostr_phiCD111_NC_028905(5),PHAGE_Clostr_phiCDHM19_NC_028996(5),PHAGE_Clostr_phiCD211_NC_029048(5),PHAGE_Clostr_phiCD6356_NC_015262(5),P…
C. difficile CF113	JAVJDU000000000.1	1	43Kb	intact (150)	contig1:1-43013	0	70	60	29.23	PHAGE_Clostr_CDMH1_NC_024144(26),PHAGE_Clostr_phiMMP03_NC_028959(23),PHAGE_Clostr_phiMMP01_NC_028883(23),PHAGE_Clostr_phiC2_NC_009231(21),PHAGE_Clostr_phiMMP02_NC_019421(11),PHAGE_Clostr_phiCDHM19_NC_028996(11),PHAGE_Clostr_phiCD27_NC_011398(11),PHAGE_Clostr_phiCD505_NC_028764(10),PHAGE_Clostr_CDKM9_NC_048642(8),PHAGE_Clostr_phiCT453A_NC_028991(8),PHAGE_Clostr_phiCDHM11_NC_029001(6),PHAGE_Clostr_…
RT127/ST11		2	10.4Kb	incomplete (30)	contig1:770515-780974	0	16	9	25.48	PHAGE_Clostr_CDKM15_NC_048643(2),PHAGE_Brevib_Davies_NC_022980(1),PHAGE_Bacill_G_NC_023719(1),PHAGE_Vibrio_vB_VspP_pVa5_NC_049379(1),PHAGE_Lactoc_bIL312_NC_002671(1),PHAGE_Clostr_phiMMP01_NC_028883(1),PHAGE_Clostr_CDKM9_NC_048642(1),PHAGE_Altero_vB_AspP_H4/4_NC_047834(1),PHAGE_Bacill_SPbeta_NC_001884(1),PHAGE_Vibrio_1.026.O._10N.222.49.C7_NC_049430(1),PHAGE_Brevib_Jimmer2_NC_041976(1),PHAGE_Clost…
		3	22.1Kb	incomplete (50)	contig1:1130275-1152405	0	19	10	24.86	PHAGE_Clostr_CDKM9_NC_048642(5),PHAGE_Clostr_phiCD27_NC_011398(4),PHAGE_Clostr_phiC2_NC_009231(3),PHAGE_Clostr_phiCDHM19_NC_028996(3),PHAGE_Clostr_phiCD119_NC_007917(2),PHAGE_Clostr_CDKM15_NC_048643(2),PHAGE_Clostr_CDMH1_NC_024144(2),PHAGE_Clostr_phiMMP03_NC_028959(2),PHAGE_Entero_HK633_NC_019719(1),PHAGE_Lister_A118_NC_003216(1),PHAGE_Bacill_phBC6A52_NC_004821(1),PHAGE_Clostr_phiMMP01_NC_028883(…
		4	6.5Kb	incomplete (40)	contig1:1237795-1244324	0	8	6	29.2	PHAGE_Clostr_c_st_NC_007581(3),PHAGE_Klebsi_ST437_OXA245phi4.1_NC_049448(1),PHAGE_Clostr_phiCD211_NC_029048(1),PHAGE_Bacill_BMBtpLA_NC_028748(1),PHAGE_Bacill_SPbeta_NC_001884(1),PHAGE_Clostr_phiCD146_NC_028958(1),PHAGE_Geobac_E3_NC_029073(1),PHAGE_Bacill_SP_10_NC_019487(1),PHAGE_Bacill_Waukesha92_NC_025424(1),PHAGE_Clostr_phiCD506_NC_028838(1),PHAGE_Gordon_Emalyn_NC_031234(1),PHAGE_Geobac_GBSV1_N…
		5	27.1Kb	incomplete (40)	contig1:1785731-1812917	0	30	24	27.89	PHAGE_Clostr_phiCDHM19_NC_028996(11),PHAGE_Clostr_phiCD119_NC_007917(8),PHAGE_Clostr_phiCDHM14_NC_048665(7),PHAGE_Clostr_phiCD481_1_NC_028951(7),PHAGE_Clostr_phiCD506_NC_028838(6),PHAGE_Clostr_phiCT453B_NC_029004(4),PHAGE_Clostr_phiCDHM11_NC_029001(4),PHAGE_Clostr_phiCT19406B_NC_030947(3),PHAGE_Clostr_phiCTC2B_NC_030951(3),PHAGE_Clostr_phiMMP04_NC_019422(3),PHAGE_Clostr_CDMH1_NC_024144(2),PHAGE_C…
		6	70.4Kb	intact (150)	contig1:3015956-3086454	0	84	71	28.33	PHAGE_Clostr_phiCD27_NC_011398(30),PHAGE_Clostr_CDKM15_NC_048643(27),PHAGE_Clostr_phiCD505_NC_028764(25),PHAGE_Clostr_phiMMP02_NC_019421(25),PHAGE_Clostr_CDKM9_NC_048642(23),PHAGE_Clostr_CDMH1_NC_024144(18),PHAGE_Clostr_phiCDHM19_NC_028996(13),PHAGE_Clostr_phiCT19406A_NC_030950(8),PHAGE_Clostr_phiCTC2A_NC_030949(8),PHAGE_Clostr_phiCD119_NC_007917(8),PHAGE_Clostr_phiMMP03_NC_028959(7),PHAGE_Clostr…
		7	65.1Kb	intact (150)	contig1:4201346-4266501	0	80	72	28.29	PHAGE_Clostr_phiCDHM19_NC_028996(37),PHAGE_Clostr_phiCD119_NC_007917(31),PHAGE_Clostr_phiMMP02_NC_019421(15),PHAGE_Clostr_CDMH1_NC_024144(15),PHAGE_Clostr_phiMMP03_NC_028959(14),PHAGE_Clostr_phiMMP01_NC_028883(14),PHAGE_Clostr_phiCD505_NC_028764(13),PHAGE_Clostr_phiCD506_NC_028838(12),PHAGE_Clostr_phiC2_NC_009231(12),PHAGE_Clostr_CDKM15_NC_048643(12),PHAGE_Clostr_phiCDHM14_NC_048665(11),PHAGE_Clo…
		8	17.9Kb	incomplete (30)	contig1:4265827-4283792	0	13	12	30.77	PHAGE_Clostr_phiCD27_NC_011398(7),PHAGE_Clostr_phiCT9441A_NC_029022(4),PHAGE_Clostr_CDKM9_NC_048642(3),PHAGE_Clostr_phiMMP01_NC_028883(2),PHAGE_Clostr_phiCD505_NC_028764(2),PHAGE_Clostr_phiMMP02_NC_019421(2),PHAGE_Clostr_phiCT453A_NC_028991(2),PHAGE_Staphy_IME1361_01_NC_048657(1),PHAGE_Clostr_phiCT19406C_NC_029006(1),PHAGE_Bacill_WBeta_NC_007734(1),PHAGE_Clostr_phiCTC2A_NC_030949(1),PHAGE_Staphy_…
		9	33.6Kb	intact (116)	contig2:1-33667	0	51	51	29.6	PHAGE_Clostr_phiCD506_NC_028838(41),PHAGE_Clostr_phiCD481_1_NC_028951(32),PHAGE_Clostr_phiCDHM14_NC_048665(32),PHAGE_Clostr_phiCDHM13_NC_029116(30),PHAGE_Clostr_phiCDHM11_NC_029001(29),PHAGE_Clostr_phiMMP04_NC_019422(24),PHAGE_Clostr_phiCDHM19_NC_028996(6),PHAGE_Clostr_phiCD146_NC_028958(5),PHAGE_Clostr_phiCD211_NC_029048(5),PHAGE_Clostr_phiCD111_NC_028905(5),PHAGE_Clostr_phiCD6356_NC_015262(5),P…
C. difficile CF114	JAVJBO000000000.1	1	65.1Kb	intact (150)	contig1:650361-715515	0	81	73	28.29	PHAGE_Clostr_phiCDHM19_NC_028996(37),PHAGE_Clostr_phiCD119_NC_007917(31),PHAGE_Clostr_phiMMP02_NC_019421(15),PHAGE_Clostr_CDMH1_NC_024144(15),PHAGE_Clostr_phiMMP03_NC_028959(14),PHAGE_Clostr_phiMMP01_NC_028883(14),PHAGE_Clostr_phiCD505_NC_028764(13),PHAGE_Clostr_phiCD506_NC_028838(12),PHAGE_Clostr_CDKM15_NC_048643(12),PHAGE_Clostr_phiC2_NC_009231(12),PHAGE_Clostr_phiCDHM14_NC_048665(11),PHAGE_Clo…
UC/ST11		2	46.2Kb	intact (150)	contig1:725587-771848	0	74	64	29.03	PHAGE_Clostr_CDMH1_NC_024144(26),PHAGE_Clostr_phiMMP03_NC_028959(23),PHAGE_Clostr_phiMMP01_NC_028883(23),PHAGE_Clostr_phiC2_NC_009231(21),PHAGE_Clostr_phiCD27_NC_011398(15),PHAGE_Clostr_phiCDHM19_NC_028996(11),PHAGE_Clostr_phiMMP02_NC_019421(11),PHAGE_Clostr_phiCT9441A_NC_029022(10),PHAGE_Clostr_phiCT453A_NC_028991(10),PHAGE_Clostr_phiCD505_NC_028764(10),PHAGE_Clostr_CDKM9_NC_048642(8),PHAGE_Clos…
		3	10.4Kb	incomplete (30)	contig1:1499344-1509803	0	16	9	25.48	PHAGE_Clostr_CDKM15_NC_048643(2),PHAGE_Brevib_Davies_NC_022980(1),PHAGE_Vibrio_vB_VspP_pVa5_NC_049379(1),PHAGE_Clostr_phiCD146_NC_028958(1),PHAGE_Altero_vB_AspP_H4/4_NC_047834(1),PHAGE_Clostr_phiMMP01_NC_028883(1),PHAGE_Brevib_Jimmer2_NC_041976(1),PHAGE_Plankt_PaV_LD_NC_016564(1),PHAGE_Bacill_Palmer_NC_028926(1),PHAGE_Vibrio_1.026.O._10N.222.49.C7_NC_049430(1),PHAGE_Clostr_phiCD506_NC_028838(1),P…
		4	22.1Kb	incomplete (50)	contig1:1859100-1881231	0	19	10	24.86	PHAGE_Clostr_CDKM9_NC_048642(5),PHAGE_Clostr_phiCD27_NC_011398(4),PHAGE_Clostr_phiCDHM19_NC_028996(3),PHAGE_Clostr_phiC2_NC_009231(3),PHAGE_Clostr_phiMMP03_NC_028959(2),PHAGE_Clostr_phiCD119_NC_007917(2),PHAGE_Clostr_CDKM15_NC_048643(2),PHAGE_Clostr_CDMH1_NC_024144(2),PHAGE_Clostr_phiMMP01_NC_028883(1),PHAGE_Geobac_GBSV1_NC_008376(1),PHAGE_Clostr_phiCD505_NC_028764(1),PHAGE_Clostr_phiCD211_NC_029…
		5	22.2Kb	incomplete (50)	contig1:1933776-1956010	0	18	12	27.9	PHAGE_Clostr_c_st_NC_007581(5),PHAGE_Bacill_G_NC_023719(2),PHAGE_Geobac_GBSV1_NC_008376(2),PHAGE_Bacill_SPbeta_NC_001884(2),PHAGE_Clostr_phiCD506_NC_028838(1),PHAGE_Clostr_phiCD38_2_NC_015568(1),PHAGE_Prochl_P_SSP7_NC_006882(1),PHAGE_Bacill_Waukesha92_NC_025424(1),PHAGE_Bacill_SP_10_NC_019487(1),PHAGE_Bacill_Mgbh1_NC_041879(1),PHAGE_Bacill_vB_BtS_B83_NC_048762(1),PHAGE_Plankt_PaV_LD_NC_016564(1),…
		6	27.1Kb	incomplete (40)	contig1:2490940-2518126	0	30	24	27.89	PHAGE_Clostr_phiCDHM19_NC_028996(11),PHAGE_Clostr_phiCD119_NC_007917(8),PHAGE_Clostr_phiCDHM14_NC_048665(7),PHAGE_Clostr_phiCD481_1_NC_028951(7),PHAGE_Clostr_phiCD506_NC_028838(6),PHAGE_Clostr_phiCT453B_NC_029004(4),PHAGE_Clostr_phiCDHM11_NC_029001(4),PHAGE_Clostr_phiCTC2B_NC_030951(3),PHAGE_Clostr_phiMMP04_NC_019422(3),PHAGE_Clostr_phiCT19406B_NC_030947(3),PHAGE_Brevib_Osiris_NC_028969(2),PHAGE_…
		7	70.4Kb	intact (140)	contig1:3710248-3780746	0	83	70	28.33	PHAGE_Clostr_phiCD27_NC_011398(30),PHAGE_Clostr_CDKM15_NC_048643(27),PHAGE_Clostr_phiMMP02_NC_019421(25),PHAGE_Clostr_phiCD505_NC_028764(25),PHAGE_Clostr_CDKM9_NC_048642(23),PHAGE_Clostr_CDMH1_NC_024144(18),PHAGE_Clostr_phiCDHM19_NC_028996(13),PHAGE_Clostr_phiCD119_NC_007917(8),PHAGE_Clostr_phiCT19406A_NC_030950(8),PHAGE_Clostr_phiCTC2A_NC_030949(8),PHAGE_Clostr_phiMMP03_NC_028959(7),PHAGE_Clostr…
		8	33.6Kb	intact (113)	contig3:13-33619	0	49	49	29.61	PHAGE_Clostr_phiCD506_NC_028838(40),PHAGE_Clostr_phiCDHM14_NC_048665(32),PHAGE_Clostr_phiCD481_1_NC_028951(32),PHAGE_Clostr_phiCDHM13_NC_029116(30),PHAGE_Clostr_phiCDHM11_NC_029001(29),PHAGE_Clostr_phiMMP04_NC_019422(24),PHAGE_Clostr_phiCDHM19_NC_028996(6),PHAGE_Clostr_phiCD111_NC_028905(5),PHAGE_Clostr_phiCD6356_NC_015262(5),PHAGE_Clostr_phiCD211_NC_029048(5),PHAGE_Clostr_phiCD146_NC_028958(5),P…
C. difficile TDS115	JAVJDT000000000.1	1	13.7Kb	incomplete (30)	contig1:2778704-2792416	0	27	13	25.48	PHAGE_Clostr_CDKM9_NC_048642(4),PHAGE_Clostr_CDKM15_NC_048643(3),PHAGE_Brevib_Jimmer2_NC_041976(2),PHAGE_Clostr_phiMMP03_NC_028959(2),PHAGE_Clostr_phiC2_NC_009231(2),PHAGE_Brevib_Jimmer1_NC_029104(2),PHAGE_Clostr_CDMH1_NC_024144(2),PHAGE_Brevib_Osiris_NC_028969(2),PHAGE_Clostr_phiMMP01_NC_028883(2),PHAGE_Vibrio_vB_VspP_pVa5_NC_049379(1),PHAGE_Synech_ACG_2014f_NC_047713(1),PHAGE_Lactoc_bIL312_NC_0…
RT001/ST3		2	13.5Kb	incomplete (30)	contig1:3209784-3223338	0	12	9	27.16	PHAGE_Geobac_GBSV1_NC_008376(2),PHAGE_Bacill_G_NC_023719(2),PHAGE_Clostr_c_st_NC_007581(2),PHAGE_Bacill_vB_BtS_BMBtp14_NC_048640(1),PHAGE_Clostr_PhiS63_NC_017978(1),PHAGE_Rhizob_RHEph10_NC_034248(1),PHAGE_Bacill_Mgbh1_NC_041879(1),PHAGE_Paenib_Yerffej_NC_048714(1),PHAGE_Clostr_phiCD6356_NC_015262(1),PHAGE_Bacill_SP_15_NC_031245(1),PHAGE_Clostr_phiCD38_2_NC_015568(1),PHAGE_Bacill_IEBH_NC_011167(1)…
		3	20.6Kb	incomplete (40)	contig1:3764045-3784702	0	27	20	27.62	PHAGE_Clostr_phiCDHM19_NC_028996(9),PHAGE_Clostr_phiCD119_NC_007917(7),PHAGE_Clostr_phiCDHM14_NC_048665(6),PHAGE_Clostr_phiCDHM11_NC_029001(5),PHAGE_Clostr_phiCD481_1_NC_028951(5),PHAGE_Clostr_phiCD506_NC_028838(5),PHAGE_Clostr_phiMMP04_NC_019422(5),PHAGE_Clostr_phiCT19406B_NC_030947(4),PHAGE_Clostr_phiCTC2B_NC_030951(4),PHAGE_Clostr_phiCDHM13_NC_029116(3),PHAGE_Clostr_phiCT453B_NC_029004(3),PHAG…
		4	51Kb	intact (130)	contig4:5486-56548	0	73	54	28.39	PHAGE_Clostr_CDMH1_NC_024144(26),PHAGE_Clostr_phiMMP01_NC_028883(25),PHAGE_Clostr_phiMMP03_NC_028959(24),PHAGE_Clostr_phiC2_NC_009231(22),PHAGE_Clostr_phiCT453A_NC_028991(9),PHAGE_Thermu_OH2_NC_021784(6),PHAGE_Clostr_phiCDHM19_NC_028996(5),PHAGE_Clostr_phiMMP02_NC_019421(4),PHAGE_Clostr_CDKM15_NC_048643(4),PHAGE_Clostr_phiCD211_NC_029048(4),PHAGE_Clostr_phiCD505_NC_028764(4),PHAGE_Clostr_phiCTC2A…
		5	40Kb	intact (130)	contig7:849-40858	0	60	44	28.6	PHAGE_Clostr_phiCDHM19_NC_028996(17),PHAGE_Clostr_phiCD119_NC_007917(12),PHAGE_Clostr_phiCD506_NC_028838(9),PHAGE_Clostr_phiMMP04_NC_019422(8),PHAGE_Clostr_phiCD6356_NC_015262(7),PHAGE_Clostr_phiCDHM14_NC_048665(7),PHAGE_Clostr_phiCDHM11_NC_029001(6),PHAGE_Clostr_phiCTC2B_NC_030951(6),PHAGE_Clostr_phiCD481_1_NC_028951(6),PHAGE_Clostr_phiCT19406B_NC_030947(6),PHAGE_Clostr_phiCD211_NC_029048(5),PHA…
C. difficile TDS116	CP133820.1	1	49.9Kb	intact (130)	263981-313962	0	71	71	29.33	PHAGE_Clostr_phiCD505_NC_028764(55),PHAGE_Clostr_phiMMP02_NC_019421(52),PHAGE_Clostr_CDKM15_NC_048643(41),PHAGE_Clostr_phiCD27_NC_011398(40),PHAGE_Clostr_CDKM9_NC_048642(40),PHAGE_Clostr_phiMMP03_NC_028959(27),PHAGE_Clostr_CDMH1_NC_024144(13),PHAGE_Clostr_phiCDHM19_NC_028996(13),PHAGE_Clostr_phiC2_NC_009231(12),PHAGE_Clostr_phiMMP01_NC_028883(11),PHAGE_Clostr_phiCD119_NC_007917(11),PHAGE_Lister_A…
RT076/ST2		2	27.4Kb	incomplete (60)	1443715-1471145	0	30	24	27.71	PHAGE_Clostr_phiCDHM19_NC_028996(11),PHAGE_Clostr_phiCD119_NC_007917(7),PHAGE_Clostr_phiCD481_1_NC_028951(7),PHAGE_Clostr_phiCDHM14_NC_048665(6),PHAGE_Clostr_phiCD506_NC_028838(6),PHAGE_Clostr_phiCDHM11_NC_029001(4),PHAGE_Clostr_phiCT19406B_NC_030947(4),PHAGE_Clostr_phiCTC2B_NC_030951(4),PHAGE_Clostr_phiCT453B_NC_029004(3),PHAGE_Clostr_phiMMP04_NC_019422(3),PHAGE_Clostr_CDMH1_NC_024144(2),PHAGE_B…
		3	13.9Kb	incomplete (30)	2526020-2539939	0	27	13	25.38	PHAGE_Clostr_CDKM9_NC_048642(4),PHAGE_Clostr_CDKM15_NC_048643(3),PHAGE_Brevib_Osiris_NC_028969(2),PHAGE_Clostr_CDMH1_NC_024144(2),PHAGE_Clostr_phiMMP03_NC_028959(2),PHAGE_Brevib_Jimmer2_NC_041976(2),PHAGE_Clostr_phiC2_NC_009231(2),PHAGE_Clostr_phiMMP01_NC_028883(2),PHAGE_Brevib_Jimmer1_NC_029104(2),PHAGE_Entero_EFP01_NC_047796(1),PHAGE_Clostr_phiCD505_NC_028764(1),PHAGE_Aeromo_PX29_NC_023688(1),P…
C. difficile TDS117	JAVJDS000000000.1	1	13.9Kb	incomplete (30)	contig1:444960-458879	0	27	13	25.38	PHAGE_Clostr_CDKM9_NC_048642(4),PHAGE_Clostr_CDKM15_NC_048643(3),PHAGE_Clostr_phiC2_NC_009231(2),PHAGE_Brevib_Jimmer1_NC_029104(2),PHAGE_Brevib_Jimmer2_NC_041976(2),PHAGE_Brevib_Osiris_NC_028969(2),PHAGE_Clostr_CDMH1_NC_024144(2),PHAGE_Clostr_phiMMP03_NC_028959(2),PHAGE_Clostr_phiMMP01_NC_028883(2),PHAGE_Vibrio_1.097.O._10N.286.49.B3_NC_049431(1),PHAGE_Lactoc_bIL312_NC_002671(1),PHAGE_Clostr_phiC…
RT014/ST49		2	65.4Kb	intact (91)	contig1:3159951-3225419	0	72	68	28.55	PHAGE_Clostr_CDKM15_NC_048643(48),PHAGE_Clostr_CDKM9_NC_048642(40),PHAGE_Clostr_phiCD505_NC_028764(37),PHAGE_Clostr_phiMMP02_NC_019421(33),PHAGE_Clostr_phiCD27_NC_011398(33),PHAGE_Clostr_phiMMP01_NC_028883(28),PHAGE_Clostr_phiMMP03_NC_028959(23),PHAGE_Clostr_phiC2_NC_009231(11),PHAGE_Clostr_phiCDHM19_NC_028996(11),PHAGE_Clostr_CDMH1_NC_024144(10),PHAGE_Clostr_phiCT9441A_NC_029022(3),PHAGE_Clostr_…
		3	27.4Kb	incomplete (60)	contig1:3474081-3501511	0	30	24	27.71	PHAGE_Clostr_phiCDHM19_NC_028996(11),PHAGE_Clostr_phiCD119_NC_007917(7),PHAGE_Clostr_phiCD481_1_NC_028951(7),PHAGE_Clostr_phiCD506_NC_028838(6),PHAGE_Clostr_phiCDHM14_NC_048665(6),PHAGE_Clostr_phiCT19406B_NC_030947(4),PHAGE_Clostr_phiCTC2B_NC_030951(4),PHAGE_Clostr_phiCDHM11_NC_029001(4),PHAGE_Clostr_phiCT453B_NC_029004(3),PHAGE_Clostr_phiMMP04_NC_019422(3),PHAGE_Brevib_Jimmer1_NC_029104(2),PHAGE…
		4	56.7Kb	intact (150)	contig1:3718153-3774922	0	80	71	28.55	PHAGE_Clostr_phiMMP01_NC_028883(37),PHAGE_Clostr_phiC2_NC_009231(30),PHAGE_Clostr_phiMMP03_NC_028959(29),PHAGE_Clostr_CDMH1_NC_024144(27),PHAGE_Clostr_phiMMP02_NC_019421(11),PHAGE_Clostr_CDKM15_NC_048643(9),PHAGE_Clostr_CDKM9_NC_048642(9),PHAGE_Clostr_phiCDHM19_NC_028996(6),PHAGE_Clostr_phiCT453A_NC_028991(6),PHAGE_Clostr_phiCT9441A_NC_029022(6),PHAGE_Clostr_phiCDHM14_NC_048665(5),PHAGE_Clostr_ph…
		5	131.9Kb	intact (108)	contig2:524-132473	1 (Ser-GCT)	174	145	26.3	PHAGE_Clostr_phiCD211_NC_029048(138),PHAGE_Clostr_c_st_NC_007581(15),PHAGE_Bacill_vB_BanS_Tsamsa_NC_023007(10),PHAGE_Brevib_Sundance_NC_028749(10),PHAGE_Geobac_E3_NC_029073(8),PHAGE_Lactoc_WRP3_NC_027341(7),PHAGE_Lactoc_phiL47_NC_023574(6),PHAGE_Staphy_SPbeta_like_NC_029119(6),PHAGE_Clostr_phiCDHM19_NC_028996(6),PHAGE_Bacill_SPbeta_NC_001884(5),PHAGE_Clostr_phiMMP02_NC_019421(5),PHAGE_Staphy_vB_S…
C. difficile TDS118	CP133819.1	1	17.9Kb	incomplete (40)	323209-341198	0	16	13	29.94	PHAGE_Escher_vB_EcoM_Schickermooser_NC_048196(4),PHAGE_Escher_ESCO13_NC_047770(4),PHAGE_Entero_phi92_NC_023693(4),PHAGE_Escher_phAPEC8_NC_020079(4),PHAGE_Escher_ESCO5_NC_047776(4),PHAGE_Geobac_E3_NC_029073(3),PHAGE_Prochl_P_SSM2_NC_006883(3),PHAGE_Clostr_phiCD211_NC_029048(2),PHAGE_Clostr_c_st_NC_007581(2),PHAGE_Synech_S_MbCM100_NC_023584(2),PHAGE_Prochl_P_SSM7_NC_015290(2),PHAGE_Synech_S_CAM8_NC…
RT140/ST515		2	27.3Kb	incomplete (40)	1510158-1537474	0	30	24	27.93	PHAGE_Clostr_phiCDHM19_NC_028996(11),PHAGE_Clostr_phiCDHM14_NC_048665(7),PHAGE_Clostr_phiCD119_NC_007917(7),PHAGE_Clostr_phiCD481_1_NC_028951(7),PHAGE_Clostr_phiCD506_NC_028838(6),PHAGE_Clostr_phiCTC2B_NC_030951(4),PHAGE_Clostr_phiCDHM11_NC_029001(4),PHAGE_Clostr_phiCT19406B_NC_030947(4),PHAGE_Clostr_phiCT453B_NC_029004(3),PHAGE_Clostr_phiMMP04_NC_019422(3),PHAGE_Clostr_phiCDHM13_NC_029116(3),PHA…
		3	56.9Kb	intact (150)	1753680-1810621	0	82	69	28.21	PHAGE_Clostr_phiMMP01_NC_028883(39),PHAGE_Clostr_phiMMP03_NC_028959(31),PHAGE_Clostr_phiC2_NC_009231(30),PHAGE_Clostr_CDMH1_NC_024144(28),PHAGE_Clostr_CDKM9_NC_048642(12),PHAGE_Clostr_CDKM15_NC_048643(10),PHAGE_Clostr_phiCD27_NC_011398(9),PHAGE_Clostr_phiMMP02_NC_019421(9),PHAGE_Clostr_phiCT453A_NC_028991(7),PHAGE_Clostr_phiCDHM14_NC_048665(7),PHAGE_Clostr_phiCD481_1_NC_028951(6),PHAGE_Clostr_phi…
		4	14.2Kb	incomplete (40)	2618958-2633193	0	26	13	25.26	PHAGE_Clostr_CDMH1_NC_024144(3),PHAGE_Clostr_CDKM15_NC_048643(3),PHAGE_Clostr_CDKM9_NC_048642(3),PHAGE_Clostr_phiMMP03_NC_028959(2),PHAGE_Brevib_Jimmer1_NC_029104(2),PHAGE_Brevib_Jimmer2_NC_041976(2),PHAGE_Clostr_phiMMP01_NC_028883(2),PHAGE_Brevib_Osiris_NC_028969(2),PHAGE_Clostr_phiC2_NC_009231(2),PHAGE_Clostr_phiMMP04_NC_019422(1),PHAGE_Clostr_c_st_NC_007581(1),PHAGE_Bacill_phiNIT1_NC_021856(1)…
C. difficile TDS119	JAVJDR000000000.1	1	13.9Kb	incomplete (30)	contig1:1480673-1494592	0	28	13	25.38	PHAGE_Clostr_CDKM9_NC_048642(4),PHAGE_Clostr_CDKM15_NC_048643(3),PHAGE_Clostr_phiC2_NC_009231(2),PHAGE_Brevib_Jimmer2_NC_041976(2),PHAGE_Clostr_phiMMP03_NC_028959(2),PHAGE_Clostr_phiMMP01_NC_028883(2),PHAGE_Brevib_Jimmer1_NC_029104(2),PHAGE_Brevib_Osiris_NC_028969(2),PHAGE_Clostr_CDMH1_NC_024144(2),PHAGE_Clostr_phiCD6356_NC_015262(1),PHAGE_Clostr_phiMMP04_NC_019422(1),PHAGE_Clostr_phiCD505_NC_028…
RT014/ST2		2	55.7Kb	intact (150)	contig1:2332902-2388606	0	79	72	28.63	PHAGE_Clostr_phiMMP01_NC_028883(37),PHAGE_Clostr_phiC2_NC_009231(29),PHAGE_Clostr_phiMMP03_NC_028959(28),PHAGE_Clostr_CDMH1_NC_024144(28),PHAGE_Clostr_phiMMP02_NC_019421(11),PHAGE_Clostr_CDKM15_NC_048643(9),PHAGE_Clostr_CDKM9_NC_048642(9),PHAGE_Clostr_phiCDHM19_NC_028996(6),PHAGE_Clostr_phiCT453A_NC_028991(6),PHAGE_Clostr_phiCT9441A_NC_029022(6),PHAGE_Clostr_phiCD481_1_NC_028951(5),PHAGE_Clostr_p…
		3	27.3Kb	incomplete (60)	contig1:2606110-2633447	0	31	24	27.71	PHAGE_Clostr_phiCDHM19_NC_028996(11),PHAGE_Clostr_phiCD119_NC_007917(8),PHAGE_Clostr_phiCD481_1_NC_028951(7),PHAGE_Clostr_phiCD506_NC_028838(6),PHAGE_Clostr_phiCDHM14_NC_048665(6),PHAGE_Clostr_phiCTC2B_NC_030951(4),PHAGE_Clostr_phiCT19406B_NC_030947(4),PHAGE_Clostr_phiCT453B_NC_029004(3),PHAGE_Clostr_phiMMP04_NC_019422(3),PHAGE_Clostr_phiCDHM11_NC_029001(3),PHAGE_Brevib_Davies_NC_022980(2),PHAGE_…
		4	64.6Kb	intact (120)	contig2:738737-803344	0	80	79	28.6	PHAGE_Clostr_phiMMP03_NC_028959(74),PHAGE_Clostr_phiC2_NC_009231(57),PHAGE_Clostr_phiMMP01_NC_028883(45),PHAGE_Clostr_CDKM15_NC_048643(37),PHAGE_Clostr_CDMH1_NC_024144(30),PHAGE_Clostr_CDKM9_NC_048642(23),PHAGE_Clostr_phiCD505_NC_028764(20),PHAGE_Clostr_phiCD27_NC_011398(17),PHAGE_Clostr_phiCDHM19_NC_028996(16),PHAGE_Clostr_phiMMP02_NC_019421(13),PHAGE_Clostr_phiCD119_NC_007917(10),PHAGE_Thermu_O…
		5	18.1Kb	incomplete (40)	contig3:106363-124481	0	16	13	29.84	PHAGE_Escher_ESCO13_NC_047770(4),PHAGE_Escher_vB_EcoM_Schickermooser_NC_048196(4),PHAGE_Escher_ESCO5_NC_047776(4),PHAGE_Entero_phi92_NC_023693(4),PHAGE_Escher_phAPEC8_NC_020079(4),PHAGE_Prochl_P_SSM2_NC_006883(3),PHAGE_Geobac_E3_NC_029073(3),PHAGE_Synech_S_MbCM100_NC_023584(2),PHAGE_Clostr_c_st_NC_007581(2),PHAGE_Clostr_phiCD211_NC_029048(2),PHAGE_Prochl_P_SSM7_NC_015290(2),PHAGE_Synech_ACG_2014e…
C. difficile TDS120	JAVJDQ000000000.1	1	13.9Kb	incomplete (30)	contig1:1620774-1634693	0	28	13	25.38	PHAGE_Clostr_CDKM9_NC_048642(4),PHAGE_Clostr_CDKM15_NC_048643(3),PHAGE_Clostr_phiMMP03_NC_028959(2),PHAGE_Clostr_phiMMP01_NC_028883(2),PHAGE_Brevib_Jimmer1_NC_029104(2),PHAGE_Brevib_Osiris_NC_028969(2),PHAGE_Brevib_Jimmer2_NC_041976(2),PHAGE_Clostr_CDMH1_NC_024144(2),PHAGE_Clostr_phiC2_NC_009231(2),PHAGE_Vibrio_1.097.O._10N.286.49.B3_NC_049431(1),PHAGE_Vibrio_1.026.O._10N.222.49.C7_NC_049430(1),P…
RT076/ST2		2	27.3Kb	incomplete (60)	contig1:2665274-2692611	0	31	24	27.72	PHAGE_Clostr_phiCDHM19_NC_028996(11),PHAGE_Clostr_phiCD119_NC_007917(8),PHAGE_Clostr_phiCD481_1_NC_028951(7),PHAGE_Clostr_phiCD506_NC_028838(6),PHAGE_Clostr_phiCDHM14_NC_048665(6),PHAGE_Clostr_phiCTC2B_NC_030951(4),PHAGE_Clostr_phiCT19406B_NC_030947(4),PHAGE_Clostr_phiCDHM11_NC_029001(3),PHAGE_Clostr_phiMMP04_NC_019422(3),PHAGE_Clostr_phiCT453B_NC_029004(3),PHAGE_Clostr_CDKM9_NC_048642(2),PHAGE_B…
		3	18.1Kb	incomplete (40)	contig1:3786483-3804601	0	16	13	29.84	PHAGE_Escher_ESCO13_NC_047770(4),PHAGE_Escher_vB_EcoM_Schickermooser_NC_048196(4),PHAGE_Escher_ESCO5_NC_047776(4),PHAGE_Entero_phi92_NC_023693(4),PHAGE_Escher_phAPEC8_NC_020079(4),PHAGE_Prochl_P_SSM2_NC_006883(3),PHAGE_Geobac_E3_NC_029073(3),PHAGE_Clostr_phiCD211_NC_029048(2),PHAGE_Clostr_c_st_NC_007581(2),PHAGE_Synech_S_MbCM100_NC_023584(2),PHAGE_Prochl_P_SSM7_NC_015290(2),PHAGE_Helico_phiHP33_N…
		4	59Kb	intact (140)	contig1:3822320-3881329	0	70	70	29.31	PHAGE_Clostr_phiCD505_NC_028764(53),PHAGE_Clostr_phiMMP02_NC_019421(51),PHAGE_Clostr_CDKM15_NC_048643(40),PHAGE_Clostr_CDKM9_NC_048642(39),PHAGE_Clostr_phiCD27_NC_011398(38),PHAGE_Clostr_phiMMP03_NC_028959(26),PHAGE_Clostr_phiCDHM19_NC_028996(13),PHAGE_Clostr_phiC2_NC_009231(12),PHAGE_Clostr_CDMH1_NC_024144(12),PHAGE_Clostr_phiMMP01_NC_028883(12),PHAGE_Clostr_phiCD119_NC_007917(11),PHAGE_Lister_A…
C. difficile TDS121	JAVJDP000000000.1	1	27.3Kb	incomplete (60)	contig1:576779-604115	0	31	24	27.72	PHAGE_Clostr_phiCDHM19_NC_028996(11),PHAGE_Clostr_phiCD119_NC_007917(8),PHAGE_Clostr_phiCD481_1_NC_028951(7),PHAGE_Clostr_phiCDHM14_NC_048665(6),PHAGE_Clostr_phiCD506_NC_028838(6),PHAGE_Clostr_phiCT19406B_NC_030947(4),PHAGE_Clostr_phiCTC2B_NC_030951(4),PHAGE_Clostr_phiCDHM11_NC_029001(3),PHAGE_Clostr_phiCT453B_NC_029004(3),PHAGE_Clostr_phiMMP04_NC_019422(3),PHAGE_Brevib_Davies_NC_022980(2),PHAGE_…
RT076/ST2		2	18.1Kb	incomplete (40)	contig1:1697984-1716102	0	16	13	29.84	PHAGE_Escher_ESCO5_NC_047776(4),PHAGE_Entero_phi92_NC_023693(4),PHAGE_Escher_vB_EcoM_Schickermooser_NC_048196(4),PHAGE_Escher_phAPEC8_NC_020079(4),PHAGE_Escher_ESCO13_NC_047770(4),PHAGE_Geobac_E3_NC_029073(3),PHAGE_Prochl_P_SSM2_NC_006883(3),PHAGE_Clostr_c_st_NC_007581(2),PHAGE_Clostr_phiCD211_NC_029048(2),PHAGE_Prochl_P_SSM7_NC_015290(2),PHAGE_Synech_S_MbCM100_NC_023584(2),PHAGE_Pseudo_NV1_NC_04…
		3	59Kb	intact (130)	contig1:1733821-1792827	0	70	70	29.31	PHAGE_Clostr_phiCD505_NC_028764(53),PHAGE_Clostr_phiMMP02_NC_019421(51),PHAGE_Clostr_CDKM15_NC_048643(40),PHAGE_Clostr_CDKM9_NC_048642(39),PHAGE_Clostr_phiCD27_NC_011398(38),PHAGE_Clostr_phiMMP03_NC_028959(26),PHAGE_Clostr_phiCDHM19_NC_028996(13),PHAGE_Clostr_CDMH1_NC_024144(12),PHAGE_Clostr_phiC2_NC_009231(12),PHAGE_Clostr_phiMMP01_NC_028883(12),PHAGE_Clostr_phiCD119_NC_007917(11),PHAGE_Lister_A…
		4	13.9Kb	incomplete (30)	contig1:3667837-3681756	0	28	13	25.38	PHAGE_Clostr_CDKM9_NC_048642(4),PHAGE_Clostr_CDKM15_NC_048643(3),PHAGE_Brevib_Jimmer1_NC_029104(2),PHAGE_Brevib_Osiris_NC_028969(2),PHAGE_Clostr_phiC2_NC_009231(2),PHAGE_Clostr_phiMMP01_NC_028883(2),PHAGE_Clostr_phiMMP03_NC_028959(2),PHAGE_Clostr_CDMH1_NC_024144(2),PHAGE_Brevib_Jimmer2_NC_041976(2),PHAGE_Vibrio_vB_VspP_pVa5_NC_049379(1),PHAGE_Clostr_phiMMP04_NC_019422(1),PHAGE_Bacill_phiNIT1_NC_0…
C. difficile TDS122	CP133818.1	1	49.9Kb	intact (130)	1607359-1657340	0	71	71	29.33	PHAGE_Clostr_phiCD505_NC_028764(55),PHAGE_Clostr_phiMMP02_NC_019421(52),PHAGE_Clostr_CDKM15_NC_048643(41),PHAGE_Clostr_phiCD27_NC_011398(40),PHAGE_Clostr_CDKM9_NC_048642(40),PHAGE_Clostr_phiMMP03_NC_028959(27),PHAGE_Clostr_phiCDHM19_NC_028996(13),PHAGE_Clostr_CDMH1_NC_024144(13),PHAGE_Clostr_phiC2_NC_009231(12),PHAGE_Clostr_phiMMP01_NC_028883(11),PHAGE_Clostr_phiCD119_NC_007917(11),PHAGE_Lister_A…
RT076/ST2		2	27.4Kb	incomplete (60)	2787076-2814506	0	30	24	27.71	PHAGE_Clostr_phiCDHM19_NC_028996(11),PHAGE_Clostr_phiCD119_NC_007917(7),PHAGE_Clostr_phiCD481_1_NC_028951(7),PHAGE_Clostr_phiCDHM14_NC_048665(6),PHAGE_Clostr_phiCD506_NC_028838(6),PHAGE_Clostr_phiCT19406B_NC_030947(4),PHAGE_Clostr_phiCTC2B_NC_030951(4),PHAGE_Clostr_phiCDHM11_NC_029001(4),PHAGE_Clostr_phiMMP04_NC_019422(3),PHAGE_Clostr_phiCT453B_NC_029004(3),PHAGE_Brevib_Davies_NC_022980(2),PHAGE_…
		3	13.9Kb	incomplete (30)	3869387-3883306	0	27	13	25.38	PHAGE_Clostr_CDKM9_NC_048642(4),PHAGE_Clostr_CDKM15_NC_048643(3),PHAGE_Clostr_phiMMP01_NC_028883(2),PHAGE_Clostr_phiC2_NC_009231(2),PHAGE_Brevib_Jimmer2_NC_041976(2),PHAGE_Clostr_CDMH1_NC_024144(2),PHAGE_Clostr_phiMMP03_NC_028959(2),PHAGE_Brevib_Osiris_NC_028969(2),PHAGE_Brevib_Jimmer1_NC_029104(2),PHAGE_Bacill_phiNIT1_NC_021856(1),PHAGE_Brocho_A9_NC_015253(1),PHAGE_Geobac_E3_NC_029073(1),PHAGE_B…
C. difficile TDB123	JAVJDO000000000.1	1	13.1Kb	incomplete (30)	contig1:419021-432140	0	25	12	25.37	PHAGE_Clostr_CDKM9_NC_048642(4),PHAGE_Clostr_CDKM15_NC_048643(3),PHAGE_Clostr_phiMMP03_NC_028959(2),PHAGE_Brevib_Osiris_NC_028969(2),PHAGE_Clostr_CDMH1_NC_024144(2),PHAGE_Clostr_phiC2_NC_009231(2),PHAGE_Brevib_Jimmer1_NC_029104(2),PHAGE_Clostr_phiMMP01_NC_028883(2),PHAGE_Brevib_Jimmer2_NC_041976(2),PHAGE_Vibrio_1.097.O._10N.286.49.B3_NC_049431(1),PHAGE_Brevib_Davies_NC_022980(1),PHAGE_Entero_EFP0…
RT001/ST3		2	69.6Kb	intact (130)	contig1:3250901-3320589	0	89	82	28.64	PHAGE_Clostr_CDKM9_NC_048642(40),PHAGE_Clostr_CDKM15_NC_048643(35),PHAGE_Clostr_phiCD27_NC_011398(32),PHAGE_Clostr_phiMMP02_NC_019421(31),PHAGE_Clostr_phiCD505_NC_028764(28),PHAGE_Clostr_phiC2_NC_009231(27),PHAGE_Clostr_phiMMP03_NC_028959(25),PHAGE_Clostr_phiCDHM19_NC_028996(20),PHAGE_Clostr_phiMMP01_NC_028883(18),PHAGE_Clostr_CDMH1_NC_024144(16),PHAGE_Clostr_phiCD119_NC_007917(9),PHAGE_Clostr_ph…
		3	20.7Kb	incomplete (40)	contig1:3564432-3585182	0	27	20	27.61	PHAGE_Clostr_phiCDHM19_NC_028996(9),PHAGE_Clostr_phiCD119_NC_007917(6),PHAGE_Clostr_phiCDHM14_NC_048665(6),PHAGE_Clostr_phiCD506_NC_028838(6),PHAGE_Clostr_phiMMP04_NC_019422(5),PHAGE_Clostr_phiCD481_1_NC_028951(5),PHAGE_Clostr_phiCDHM11_NC_029001(5),PHAGE_Clostr_phiCTC2B_NC_030951(4),PHAGE_Clostr_phiCT19406B_NC_030947(4),PHAGE_Clostr_phiCDHM13_NC_029116(3),PHAGE_Clostr_phiCT453B_NC_029004(3),PHAG…
		4	10.1Kb	incomplete (10)	contig2:206-10335	0	19	13	27.31	PHAGE_Clostr_phiCD6356_NC_015262(5),PHAGE_Clostr_phiCD119_NC_007917(3),PHAGE_Clostr_phiCT19406B_NC_030947(2),PHAGE_Clostr_phiCD111_NC_028905(2),PHAGE_Clostr_phiCT19406C_NC_029006(2),PHAGE_Aeriba_AP45_NC_048651(2),PHAGE_Clostr_phiC2_NC_009231(2),PHAGE_Clostr_phiCD211_NC_029048(2),PHAGE_Clostr_phiCD38_2_NC_015568(2),PHAGE_Clostr_CDKM15_NC_048643(2),PHAGE_Clostr_phiCD505_NC_028764(2),PHAGE_Clostr_ph…
		5	40.7Kb	intact (110)	contig2:4395-45114	0	38	32	28.07	PHAGE_Clostr_phiCDHM19_NC_028996(15),PHAGE_Clostr_phiCD119_NC_007917(9),PHAGE_Clostr_phiMMP04_NC_019422(7),PHAGE_Clostr_phiCD506_NC_028838(7),PHAGE_Clostr_phiCD481_1_NC_028951(5),PHAGE_Clostr_phiCT453B_NC_029004(5),PHAGE_Clostr_phiCDHM11_NC_029001(5),PHAGE_Clostr_phiCTC2B_NC_030951(4),PHAGE_Clostr_CDMH1_NC_024144(4),PHAGE_Clostr_phiCD27_NC_011398(4),PHAGE_Clostr_phiCDHM13_NC_029116(4),PHAGE_Clost…
		6	48.6Kb	intact (140)	contig5:503-49164	0	72	52	28.45	PHAGE_Clostr_CDMH1_NC_024144(26),PHAGE_Clostr_phiMMP01_NC_028883(25),PHAGE_Clostr_phiMMP03_NC_028959(24),PHAGE_Clostr_phiC2_NC_009231(22),PHAGE_Clostr_phiCT453A_NC_028991(9),PHAGE_Thermu_OH2_NC_021784(6),PHAGE_Clostr_phiCDHM19_NC_028996(6),PHAGE_Clostr_phiCD211_NC_029048(4),PHAGE_Clostr_phiMMP02_NC_019421(4),PHAGE_Clostr_CDKM15_NC_048643(4),PHAGE_Clostr_phiCD505_NC_028764(4),PHAGE_Clostr_phiMMP04…
C. difficile TDB124	JAVJDN000000000.1	1	68.5Kb	intact (150)	contig1:122652-191177	0	84	76	28.7	PHAGE_Clostr_phiCDHM19_NC_028996(35),PHAGE_Clostr_phiMMP01_NC_028883(23),PHAGE_Clostr_phiMMP03_NC_028959(22),PHAGE_Clostr_phiCD119_NC_007917(22),PHAGE_Clostr_CDKM15_NC_048643(18),PHAGE_Clostr_phiC2_NC_009231(18),PHAGE_Clostr_phiCD505_NC_028764(13),PHAGE_Clostr_CDKM9_NC_048642(12),PHAGE_Clostr_CDMH1_NC_024144(12),PHAGE_Clostr_phiMMP02_NC_019421(12),PHAGE_Clostr_phiCD27_NC_011398(11),PHAGE_Clostr_p…
RT023/ST5		2	19.5Kb	incomplete (20)	contig1:593009-612528	0	11	7	29.51	PHAGE_Clostr_CDMH1_NC_024144(2),PHAGE_Clostr_CDKM15_NC_048643(2),PHAGE_Clostr_phiMMP02_NC_019421(2),PHAGE_Clostr_phiCD505_NC_028764(2),PHAGE_Clostr_phiCDHM19_NC_028996(2),PHAGE_Geobac_GBSV1_NC_008376(1),PHAGE_Clostr_phiMMP04_NC_019422(1),PHAGE_Clostr_phiMMP03_NC_028959(1),PHAGE_Strept_PH10_NC_012756(1),PHAGE_Clostr_CDKM9_NC_048642(1),PHAGE_Clostr_phiCD211_NC_029048(1),PHAGE_Eggert_PMBT5_NC_048022…
		3	64.1Kb	intact (150)	contig1:1147344-1211450	0	84	73	29.51	PHAGE_Clostr_CDMH1_NC_024144(34),PHAGE_Clostr_phiMMP01_NC_028883(32),PHAGE_Clostr_phiMMP03_NC_028959(32),PHAGE_Clostr_phiC2_NC_009231(28),PHAGE_Clostr_phiCD505_NC_028764(20),PHAGE_Clostr_phiMMP02_NC_019421(17),PHAGE_Clostr_phiCDHM19_NC_028996(12),PHAGE_Clostr_CDKM15_NC_048643(10),PHAGE_Clostr_phiCD27_NC_011398(10),PHAGE_Clostr_CDKM9_NC_048642(8),PHAGE_Clostr_phiCD119_NC_007917(7),PHAGE_Clostr_phi…
		4	18.9Kb	incomplete (40)	contig1:1887236-1906194	0	27	22	27.88	PHAGE_Clostr_CDKM15_NC_048643(11),PHAGE_Clostr_phiMMP02_NC_019421(11),PHAGE_Clostr_phiCD27_NC_011398(11),PHAGE_Clostr_phiCD505_NC_028764(9),PHAGE_Clostr_CDKM9_NC_048642(8),PHAGE_Clostr_phiCDHM19_NC_028996(6),PHAGE_Clostr_CDMH1_NC_024144(5),PHAGE_Clostr_phiCD119_NC_007917(5),PHAGE_Clostr_phiCD211_NC_029048(4),PHAGE_Clostr_phiMMP03_NC_028959(3),PHAGE_Clostr_phiMMP04_NC_019422(2),PHAGE_Clostr_phiCD1…
		5	6.2Kb	incomplete (40)	contig1:2496403-2502615	0	6	6	27.3	PHAGE_Clostr_c_st_NC_007581(4),PHAGE_Clostr_CDMH1_NC_024144(2),PHAGE_Campyl_CP21_NC_019507(2),PHAGE_Lactob_521B_NC_048752(2),PHAGE_Staphy_Twort_NC_007021(1),PHAGE_Agroba_Atu_ph07_NC_042013(1),PHAGE_Erwini_vB_EamM_Asesino_NC_031107(1),PHAGE_Ralsto_RP12_NC_041911(1),PHAGE_Erwini_phiEaH2_NC_019929(1),PHAGE_Acidia_virus_NC_029316(1),PHAGE_Staphy_phiIBB_SEP1_NC_041928(1),PHAGE_Campyl_CP220_NC_027997(1)
		6	63.7Kb	intact (150)	contig1:2580489-2644202	0	74	63	28.34	PHAGE_Clostr_phiMMP02_NC_019421(26),PHAGE_Clostr_CDKM15_NC_048643(25),PHAGE_Clostr_phiCD505_NC_028764(25),PHAGE_Clostr_phiCD27_NC_011398(24),PHAGE_Clostr_CDKM9_NC_048642(20),PHAGE_Clostr_CDMH1_NC_024144(13),PHAGE_Clostr_phiCDHM19_NC_028996(10),PHAGE_Clostr_phiCT19406A_NC_030950(9),PHAGE_Clostr_phiCTC2A_NC_030949(8),PHAGE_Clostr_phiMMP03_NC_028959(8),PHAGE_Clostr_phiMMP01_NC_028883(7),PHAGE_Clostr…
		7	27.1Kb	incomplete (60)	contig2:538776-565919	0	30	23	28.07	PHAGE_Clostr_phiCDHM19_NC_028996(9),PHAGE_Clostr_phiCD119_NC_007917(8),PHAGE_Clostr_phiCD506_NC_028838(6),PHAGE_Clostr_phiCD481_1_NC_028951(6),PHAGE_Clostr_phiCDHM14_NC_048665(5),PHAGE_Clostr_phiCT19406B_NC_030947(4),PHAGE_Clostr_phiCTC2B_NC_030951(4),PHAGE_Clostr_phiCDHM11_NC_029001(3),PHAGE_Clostr_phiCT453B_NC_029004(3),PHAGE_Clostr_phiCDHM13_NC_029116(3),PHAGE_Clostr_phiMMP04_NC_019422(3),PHAG…
		8	33.4Kb	intact (110)	contig4:13512-46961	0	47	38	29.21	PHAGE_Clostr_CDMH1_NC_024144(23),PHAGE_Clostr_phiMMP03_NC_028959(21),PHAGE_Clostr_phiMMP01_NC_028883(20),PHAGE_Clostr_phiC2_NC_009231(18),PHAGE_Clostr_phiCT453A_NC_028991(6),PHAGE_Clostr_phiCT9441A_NC_029022(6),PHAGE_Clostr_phiCDHM19_NC_028996(5),PHAGE_Thermu_OH2_NC_021784(4),PHAGE_Clostr_phiCD27_NC_011398(4),PHAGE_Clostr_phiCD481_1_NC_028951(4),PHAGE_Clostr_phiMMP04_NC_019422(3),PHAGE_Clostr_phi…
C. difficile TDB126	JAVJDM000000000.1	1	13.7Kb	incomplete (30)	contig1:423390-437102	0	26	13	25.48	PHAGE_Clostr_CDKM9_NC_048642(4),PHAGE_Clostr_CDKM15_NC_048643(3),PHAGE_Clostr_phiC2_NC_009231(2),PHAGE_Brevib_Osiris_NC_028969(2),PHAGE_Brevib_Jimmer1_NC_029104(2),PHAGE_Clostr_phiMMP03_NC_028959(2),PHAGE_Clostr_phiMMP01_NC_028883(2),PHAGE_Brevib_Jimmer2_NC_041976(2),PHAGE_Clostr_CDMH1_NC_024144(2),PHAGE_Clostr_phiMMP04_NC_019422(1),PHAGE_Vibrio_vB_VspP_pVa5_NC_049379(1),PHAGE_Vibrio_1.097.O._10N…
RT001/ST3		2	69.6Kb	intact (130)	contig1:3226727-3296414	0	90	83	28.64	PHAGE_Clostr_CDKM9_NC_048642(40),PHAGE_Clostr_CDKM15_NC_048643(35),PHAGE_Clostr_phiCD27_NC_011398(32),PHAGE_Clostr_phiMMP02_NC_019421(31),PHAGE_Clostr_phiCD505_NC_028764(28),PHAGE_Clostr_phiC2_NC_009231(27),PHAGE_Clostr_phiMMP03_NC_028959(25),PHAGE_Clostr_phiCDHM19_NC_028996(20),PHAGE_Clostr_phiMMP01_NC_028883(18),PHAGE_Clostr_CDMH1_NC_024144(16),PHAGE_Clostr_phiCD119_NC_007917(9),PHAGE_Clostr_ph…
		3	20.6Kb	incomplete (40)	contig2:547148-567805	0	27	20	27.62	PHAGE_Clostr_phiCDHM19_NC_028996(9),PHAGE_Clostr_phiCD119_NC_007917(7),PHAGE_Clostr_phiCDHM14_NC_048665(6),PHAGE_Clostr_phiCD506_NC_028838(5),PHAGE_Clostr_phiMMP04_NC_019422(5),PHAGE_Clostr_phiCDHM11_NC_029001(5),PHAGE_Clostr_phiCD481_1_NC_028951(5),PHAGE_Clostr_phiCTC2B_NC_030951(4),PHAGE_Clostr_phiCT19406B_NC_030947(4),PHAGE_Clostr_phiCT453B_NC_029004(3),PHAGE_Clostr_phiCDHM13_NC_029116(3),PHAG…
		4	51.1Kb	intact (140)	contig3:15084-66213	0	74	54	28.38	PHAGE_Clostr_CDMH1_NC_024144(26),PHAGE_Clostr_phiMMP01_NC_028883(25),PHAGE_Clostr_phiMMP03_NC_028959(24),PHAGE_Clostr_phiC2_NC_009231(22),PHAGE_Clostr_phiCT453A_NC_028991(9),PHAGE_Thermu_OH2_NC_021784(6),PHAGE_Clostr_phiCDHM19_NC_028996(6),PHAGE_Clostr_CDKM15_NC_048643(4),PHAGE_Clostr_phiMMP02_NC_019421(4),PHAGE_Clostr_phiCD211_NC_029048(4),PHAGE_Clostr_phiCD505_NC_028764(4),PHAGE_Clostr_phiMMP04…
		5	44.2Kb	intact (130)	contig9:765-45044	0	63	44	28.08	PHAGE_Clostr_phiCDHM19_NC_028996(15),PHAGE_Clostr_phiCD119_NC_007917(11),PHAGE_Clostr_phiCD506_NC_028838(9),PHAGE_Clostr_phiCD6356_NC_015262(7),PHAGE_Clostr_phiMMP04_NC_019422(7),PHAGE_Clostr_phiCDHM11_NC_029001(6),PHAGE_Clostr_CDKM9_NC_048642(6),PHAGE_Clostr_phiCT19406B_NC_030947(6),PHAGE_Clostr_phiCD481_1_NC_028951(6),PHAGE_Clostr_phiCTC2B_NC_030951(6),PHAGE_Clostr_phiCDHM13_NC_029116(5),PHAGE_…
C. difficile TDB127	JAVJDL000000000.1	1	68.5Kb	intact (150)	contig1:116063-184587	0	84	76	28.7	PHAGE_Clostr_phiCDHM19_NC_028996(34),PHAGE_Clostr_phiMMP01_NC_028883(23),PHAGE_Clostr_phiCD119_NC_007917(22),PHAGE_Clostr_phiMMP03_NC_028959(22),PHAGE_Clostr_CDKM15_NC_048643(18),PHAGE_Clostr_phiC2_NC_009231(18),PHAGE_Clostr_phiCD505_NC_028764(14),PHAGE_Clostr_CDKM9_NC_048642(12),PHAGE_Clostr_phiMMP02_NC_019421(12),PHAGE_Clostr_CDMH1_NC_024144(12),PHAGE_Clostr_phiCD27_NC_011398(11),PHAGE_Clostr_p…
RT023/ST5		2	19.5Kb	incomplete (30)	contig1:589810-609329	0	11	7	29.51	PHAGE_Clostr_CDKM15_NC_048643(2),PHAGE_Clostr_phiCDHM19_NC_028996(2),PHAGE_Clostr_phiCD505_NC_028764(2),PHAGE_Clostr_phiMMP02_NC_019421(2),PHAGE_Clostr_CDMH1_NC_024144(2),PHAGE_Strept_IC1_NC_024370(1),PHAGE_Geobac_GBSV1_NC_008376(1),PHAGE_Strept_PH10_NC_012756(1),PHAGE_Clostr_phiCD481_1_NC_028951(1),PHAGE_Clostr_phiMMP04_NC_019422(1),PHAGE_Clostr_CDKM9_NC_048642(1),PHAGE_Bacill_Pascal_NC_027372(1…
		3	18.9Kb	incomplete (40)	contig1:1802814-1821772	0	27	22	27.88	PHAGE_Clostr_CDKM15_NC_048643(11),PHAGE_Clostr_phiMMP02_NC_019421(11),PHAGE_Clostr_phiCD27_NC_011398(11),PHAGE_Clostr_phiCD505_NC_028764(9),PHAGE_Clostr_CDKM9_NC_048642(8),PHAGE_Clostr_phiCDHM19_NC_028996(6),PHAGE_Clostr_phiCD119_NC_007917(5),PHAGE_Clostr_CDMH1_NC_024144(5),PHAGE_Clostr_phiCD211_NC_029048(4),PHAGE_Clostr_phiMMP03_NC_028959(3),PHAGE_Clostr_phiCD6356_NC_015262(2),PHAGE_Clostr_phiC2…
		4	6.2Kb	incomplete (40)	contig1:2407291-2413503	0	6	6	27.3	PHAGE_Clostr_c_st_NC_007581(4),PHAGE_Campyl_CP21_NC_019507(2),PHAGE_Lactob_521B_NC_048752(2),PHAGE_Clostr_CDMH1_NC_024144(2),PHAGE_Ralsto_RP12_NC_041911(1),PHAGE_Staphy_Twort_NC_007021(1),PHAGE_Erwini_vB_EamM_Asesino_NC_031107(1),PHAGE_Staphy_phiIBB_SEP1_NC_041928(1),PHAGE_Agroba_Atu_ph07_NC_042013(1),PHAGE_Acidia_virus_NC_029316(1),PHAGE_Erwini_phiEaH2_NC_019929(1),PHAGE_Campyl_CP220_NC_027997(1)
		5	66.3Kb	intact (150)	contig1:2491376-2557759	0	83	69	28.13	PHAGE_Clostr_phiCD505_NC_028764(30),PHAGE_Clostr_phiMMP02_NC_019421(28),PHAGE_Clostr_phiCD27_NC_011398(25),PHAGE_Clostr_CDKM15_NC_048643(23),PHAGE_Clostr_CDKM9_NC_048642(22),PHAGE_Clostr_phiCDHM19_NC_028996(21),PHAGE_Clostr_CDMH1_NC_024144(21),PHAGE_Clostr_phiMMP03_NC_028959(14),PHAGE_Clostr_phiMMP01_NC_028883(12),PHAGE_Clostr_phiCD119_NC_007917(12),PHAGE_Clostr_phiC2_NC_009231(10),PHAGE_Clostr_p…
		6	27.2Kb	incomplete (40)	contig2:122557-149794	0	30	24	28.05	PHAGE_Clostr_phiCDHM19_NC_028996(10),PHAGE_Clostr_phiCDHM14_NC_048665(7),PHAGE_Clostr_phiCD119_NC_007917(7),PHAGE_Clostr_phiCD481_1_NC_028951(7),PHAGE_Clostr_phiCD506_NC_028838(6),PHAGE_Clostr_phiCDHM11_NC_029001(5),PHAGE_Clostr_phiCTC2B_NC_030951(4),PHAGE_Clostr_phiCT19406B_NC_030947(4),PHAGE_Clostr_phiMMP04_NC_019422(3),PHAGE_Clostr_phiCDHM13_NC_029116(3),PHAGE_Clostr_phiCT453B_NC_029004(3),PHA…
		7	38.4Kb	intact (120)	contig4:1166-39638	0	58	41	28.05	PHAGE_Clostr_CDMH1_NC_024144(24),PHAGE_Clostr_phiMMP03_NC_028959(22),PHAGE_Clostr_phiMMP01_NC_028883(21),PHAGE_Clostr_phiC2_NC_009231(19),PHAGE_Clostr_phiCT9441A_NC_029022(6),PHAGE_Clostr_phiCT453A_NC_028991(6),PHAGE_Clostr_phiCD27_NC_011398(5),PHAGE_Clostr_phiCDHM19_NC_028996(5),PHAGE_Clostr_phiCD481_1_NC_028951(4),PHAGE_Thermu_OH2_NC_021784(4),PHAGE_Clostr_CDKM15_NC_048643(4),PHAGE_Clostr_phiMM…
		8	36.4Kb	intact (150)	contig8:760-37232	0	47	45	31.1	PHAGE_Clostr_phiCD38_2_NC_015568(35),PHAGE_Clostr_phiCD111_NC_028905(34),PHAGE_Clostr_phiCD146_NC_028958(32),PHAGE_Clostr_phiCD506_NC_028838(11),PHAGE_Clostr_phiCD6356_NC_015262(10),PHAGE_Clostr_phiCD481_1_NC_028951(9),PHAGE_Clostr_phiCDHM14_NC_048665(8),PHAGE_Clostr_phiCDHM13_NC_029116(7),PHAGE_Clostr_phiCDHM11_NC_029001(6),PHAGE_Faecal_FP_Lugh_NC_047912(4),PHAGE_Clostr_phiMMP04_NC_019422(3),PHA…
C. difficile TDS128	JAVJDK000000000.1	1	27.2Kb	incomplete (40)	contig1:106979-134258	0	30	24	27.88	PHAGE_Clostr_phiCDHM19_NC_028996(11),PHAGE_Clostr_phiCDHM14_NC_048665(7),PHAGE_Clostr_phiCD119_NC_007917(7),PHAGE_Clostr_phiCD481_1_NC_028951(7),PHAGE_Clostr_phiCD506_NC_028838(6),PHAGE_Clostr_phiCDHM11_NC_029001(5),PHAGE_Clostr_phiCT453B_NC_029004(4),PHAGE_Clostr_phiCTC2B_NC_030951(3),PHAGE_Clostr_phiCT19406B_NC_030947(3),PHAGE_Clostr_phiMMP04_NC_019422(3),PHAGE_Clostr_CDMH1_NC_024144(2),PHAGE_B…
RT127/ST11		2	6.5Kb	incomplete (40)	contig1:675578-682106	0	8	6	29.19	PHAGE_Clostr_c_st_NC_007581(3),PHAGE_Geobac_E3_NC_029073(1),PHAGE_Clostr_phiCD506_NC_028838(1),PHAGE_Clostr_phiCD111_NC_028905(1),PHAGE_Bacill_SPbeta_NC_001884(1),PHAGE_Bacill_SP_10_NC_019487(1),PHAGE_Clostr_phiCD6356_NC_015262(1),PHAGE_Bacill_0305phi8_36_NC_009760(1),PHAGE_Clostr_phiCD211_NC_029048(1),PHAGE_Clostr_phiCD38_2_NC_015568(1),PHAGE_Klebsi_ST437_OXA245phi4.1_NC_049448(1),PHAGE_Bacill_S…
		3	20.5Kb	incomplete (50)	contig1:776735-797245	0	17	10	24.25	PHAGE_Clostr_CDKM9_NC_048642(5),PHAGE_Clostr_phiCD27_NC_011398(4),PHAGE_Clostr_phiCDHM19_NC_028996(3),PHAGE_Clostr_phiC2_NC_009231(3),PHAGE_Clostr_CDMH1_NC_024144(2),PHAGE_Clostr_phiMMP03_NC_028959(2),PHAGE_Clostr_phiCD119_NC_007917(2),PHAGE_Clostr_CDKM15_NC_048643(2),PHAGE_Lister_A118_NC_003216(1),PHAGE_Bacill_phBC6A52_NC_004821(1),PHAGE_Geobac_GBSV1_NC_008376(1),PHAGE_Lister_vB_LmoS_293_NC_0289…
		4	10.4Kb	incomplete (40)	contig1:1138928-1149387	0	17	10	25.48	PHAGE_Clostr_CDKM15_NC_048643(2),PHAGE_Bacill_0305phi8_36_NC_009760(1),PHAGE_Clostr_phiCD211_NC_029048(1),PHAGE_Brevib_Davies_NC_022980(1),PHAGE_Clostr_phiMMP03_NC_028959(1),PHAGE_Bacill_G_NC_023719(1),PHAGE_Plankt_PaV_LD_NC_016564(1),PHAGE_Brevib_Jimmer2_NC_041976(1),PHAGE_Altero_vB_AspP_H4/4_NC_047834(1),PHAGE_Clostr_phiCD38_2_NC_015568(1),PHAGE_Vibrio_1.026.O._10N.222.49.C7_NC_049430(1),PHAGE_…
		5	49.1Kb	intact (150)	contig1:1873774-1922965	0	73	64	28.87	PHAGE_Clostr_CDMH1_NC_024144(26),PHAGE_Clostr_phiMMP01_NC_028883(23),PHAGE_Clostr_phiMMP03_NC_028959(23),PHAGE_Clostr_phiC2_NC_009231(21),PHAGE_Clostr_phiCD27_NC_011398(14),PHAGE_Clostr_phiCT9441A_NC_029022(12),PHAGE_Clostr_phiCDHM19_NC_028996(11),PHAGE_Clostr_phiMMP02_NC_019421(10),PHAGE_Clostr_phiCT453A_NC_028991(9),PHAGE_Clostr_phiCD505_NC_028764(9),PHAGE_Clostr_CDKM9_NC_048642(7),PHAGE_Clostr…
		6	65.1Kb	intact (150)	contig1:1933210-1998364	0	82	71	28.29	PHAGE_Clostr_phiCDHM19_NC_028996(36),PHAGE_Clostr_phiCD119_NC_007917(30),PHAGE_Clostr_phiMMP01_NC_028883(14),PHAGE_Clostr_phiMMP02_NC_019421(14),PHAGE_Clostr_CDMH1_NC_024144(14),PHAGE_Clostr_phiMMP03_NC_028959(14),PHAGE_Clostr_phiCD505_NC_028764(13),PHAGE_Clostr_phiC2_NC_009231(12),PHAGE_Clostr_phiCD506_NC_028838(12),PHAGE_Clostr_CDKM15_NC_048643(11),PHAGE_Clostr_phiCDHM14_NC_048665(11),PHAGE_Clo…
		7	72.3Kb	intact (140)	contig1:3115927-3188304	0	84	72	28.43	PHAGE_Clostr_phiCD27_NC_011398(31),PHAGE_Clostr_CDKM15_NC_048643(28),PHAGE_Clostr_phiCD505_NC_028764(26),PHAGE_Clostr_phiMMP02_NC_019421(26),PHAGE_Clostr_CDKM9_NC_048642(24),PHAGE_Clostr_CDMH1_NC_024144(18),PHAGE_Clostr_phiCDHM19_NC_028996(13),PHAGE_Clostr_phiCD119_NC_007917(8),PHAGE_Clostr_phiCT19406A_NC_030950(8),PHAGE_Clostr_phiCTC2A_NC_030949(8),PHAGE_Clostr_phiMMP03_NC_028959(7),PHAGE_Clostr…
		8	33.6Kb	intact (116)	contig3:1-33660	0	51	51	29.6	PHAGE_Clostr_phiCD506_NC_028838(41),PHAGE_Clostr_phiCDHM14_NC_048665(33),PHAGE_Clostr_phiCD481_1_NC_028951(32),PHAGE_Clostr_phiCDHM11_NC_029001(30),PHAGE_Clostr_phiCDHM13_NC_029116(30),PHAGE_Clostr_phiMMP04_NC_019422(25),PHAGE_Clostr_phiCDHM19_NC_028996(6),PHAGE_Clostr_phiCD211_NC_029048(5),PHAGE_Clostr_phiCD6356_NC_015262(5),PHAGE_Clostr_phiCD111_NC_028905(5),PHAGE_Clostr_phiCD146_NC_028958(5),P…
C. difficile CF129	JAVJDJ000000000.1	1	27.8Kb	incomplete (40)	contig1:122-27958	0	30	24	29.72	PHAGE_Clostr_phiCD27_NC_011398(11),PHAGE_Clostr_phiCD505_NC_028764(7),PHAGE_Clostr_CDMH1_NC_024144(7),PHAGE_Clostr_phiMMP02_NC_019421(6),PHAGE_Clostr_CDKM9_NC_048642(5),PHAGE_Clostr_phiCT9441A_NC_029022(5),PHAGE_Clostr_phiCDHM19_NC_028996(4),PHAGE_Clostr_CDKM15_NC_048643(4),PHAGE_Clostr_phiMMP03_NC_028959(4),PHAGE_Clostr_phiCD119_NC_007917(3),PHAGE_Clostr_phiC2_NC_009231(3),PHAGE_Clostr_phiMMP01_…
RT127/ST11		2	65.1Kb	intact (150)	contig1:25558-90712	0	87	73	28.29	PHAGE_Clostr_phiCDHM19_NC_028996(37),PHAGE_Clostr_phiCD119_NC_007917(31),PHAGE_Clostr_CDMH1_NC_024144(15),PHAGE_Clostr_phiMMP02_NC_019421(15),PHAGE_Clostr_phiMMP01_NC_028883(14),PHAGE_Clostr_phiMMP03_NC_028959(14),PHAGE_Clostr_phiCD505_NC_028764(13),PHAGE_Clostr_phiC2_NC_009231(12),PHAGE_Clostr_phiCD506_NC_028838(12),PHAGE_Clostr_phiCDHM14_NC_048665(12),PHAGE_Clostr_CDKM15_NC_048643(12),PHAGE_Clo…
		3	72.3Kb	intact (140)	contig1:1208280-1280657	0	90	73	28.43	PHAGE_Clostr_phiCD27_NC_011398(32),PHAGE_Clostr_CDKM15_NC_048643(29),PHAGE_Clostr_phiMMP02_NC_019421(27),PHAGE_Clostr_phiCD505_NC_028764(27),PHAGE_Clostr_CDKM9_NC_048642(25),PHAGE_Clostr_CDMH1_NC_024144(18),PHAGE_Clostr_phiCDHM19_NC_028996(13),PHAGE_Clostr_phiCTC2A_NC_030949(8),PHAGE_Clostr_phiCD119_NC_007917(8),PHAGE_Clostr_phiCT19406A_NC_030950(8),PHAGE_Clostr_phiMMP03_NC_028959(7),PHAGE_Clostr…
		4	27.2Kb	incomplete (40)	contig1:2479156-2506435	0	30	24	27.88	PHAGE_Clostr_phiCDHM19_NC_028996(11),PHAGE_Clostr_phiCDHM14_NC_048665(7),PHAGE_Clostr_phiCD119_NC_007917(7),PHAGE_Clostr_phiCD481_1_NC_028951(7),PHAGE_Clostr_phiCD506_NC_028838(6),PHAGE_Clostr_phiCDHM11_NC_029001(5),PHAGE_Clostr_phiCT453B_NC_029004(4),PHAGE_Clostr_phiCT19406B_NC_030947(3),PHAGE_Clostr_phiCTC2B_NC_030951(3),PHAGE_Clostr_phiMMP04_NC_019422(3),PHAGE_Clostr_phiCD27_NC_011398(2),PHAGE…
		5	6.5Kb	incomplete (40)	contig1:3047755-3054284	0	9	6	29.2	PHAGE_Clostr_c_st_NC_007581(3),PHAGE_Bacill_Waukesha92_NC_025424(1),PHAGE_Bacill_SP_10_NC_019487(1),PHAGE_Bacill_BMBtpLA_NC_028748(1),PHAGE_Clostr_phiCD38_2_NC_015568(1),PHAGE_Clostr_phiCD27_NC_011398(1),PHAGE_Bacill_SPbeta_NC_001884(1),PHAGE_Bacill_SP_15_NC_031245(1),PHAGE_Bacill_0305phi8_36_NC_009760(1),PHAGE_Klebsi_ST437_OXA245phi4.1_NC_049448(1),PHAGE_Geobac_GBSV1_NC_008376(1),PHAGE_Clostr_ph…
		6	20.5Kb	incomplete (50)	contig2:66471-86981	0	17	10	24.25	PHAGE_Clostr_CDKM9_NC_048642(5),PHAGE_Clostr_phiCD27_NC_011398(4),PHAGE_Clostr_phiC2_NC_009231(3),PHAGE_Clostr_phiCDHM19_NC_028996(3),PHAGE_Clostr_phiMMP03_NC_028959(2),PHAGE_Clostr_CDMH1_NC_024144(2),PHAGE_Clostr_CDKM15_NC_048643(2),PHAGE_Clostr_phiCD119_NC_007917(2),PHAGE_Clostr_phiCD505_NC_028764(1),PHAGE_Lister_LP_030_3_NC_024384(1),PHAGE_Clostr_phiMMP01_NC_028883(1),PHAGE_Geobac_GBSV1_NC_008…
		7	10.4Kb	incomplete (40)	contig2:428662-439121	0	17	10	25.48	PHAGE_Clostr_CDKM15_NC_048643(2),PHAGE_Clostr_phiCD211_NC_029048(1),PHAGE_Brevib_Abouo_NC_029029(1),PHAGE_Clostr_CDKM9_NC_048642(1),PHAGE_Lactoc_bIL312_NC_002671(1),PHAGE_Clostr_phiCD111_NC_028905(1),PHAGE_Plankt_PaV_LD_NC_016564(1),PHAGE_Brevib_Osiris_NC_028969(1),PHAGE_Clostr_phiMMP01_NC_028883(1),PHAGE_Brevib_Davies_NC_022980(1),PHAGE_Clostr_phiC2_NC_009231(1),PHAGE_Clostr_phiCD38_2_NC_015568(…
		8	40.8Kb	intact (150)	contig2:1166624-1207509	0	63	55	29.22	PHAGE_Clostr_CDMH1_NC_024144(25),PHAGE_Clostr_phiMMP03_NC_028959(22),PHAGE_Clostr_phiMMP01_NC_028883(22),PHAGE_Clostr_phiC2_NC_009231(20),PHAGE_Clostr_phiCDHM19_NC_028996(10),PHAGE_Clostr_phiMMP02_NC_019421(9),PHAGE_Clostr_phiCD505_NC_028764(8),PHAGE_Clostr_phiCT9441A_NC_029022(8),PHAGE_Clostr_phiCD27_NC_011398(7),PHAGE_Clostr_phiCT453A_NC_028991(7),PHAGE_Clostr_phiCDHM14_NC_048665(6),PHAGE_Clost…
		9	33Kb	intact (116)	contig3:659-33665	0	51	51	29.7	PHAGE_Clostr_phiCD506_NC_028838(41),PHAGE_Clostr_phiCDHM14_NC_048665(33),PHAGE_Clostr_phiCD481_1_NC_028951(32),PHAGE_Clostr_phiCDHM11_NC_029001(31),PHAGE_Clostr_phiCDHM13_NC_029116(30),PHAGE_Clostr_phiMMP04_NC_019422(25),PHAGE_Clostr_phiCDHM19_NC_028996(6),PHAGE_Clostr_phiCD111_NC_028905(5),PHAGE_Clostr_phiCD211_NC_029048(5),PHAGE_Clostr_phiCD6356_NC_015262(5),PHAGE_Clostr_phiCD146_NC_028958(4),P…
C. difficile TDB130	JAVJDI000000000.1	1	13.7Kb	incomplete (30)	contig1:422055-435767	0	26	13	25.48	PHAGE_Clostr_CDKM9_NC_048642(4),PHAGE_Clostr_CDKM15_NC_048643(3),PHAGE_Clostr_CDMH1_NC_024144(2),PHAGE_Clostr_phiMMP01_NC_028883(2),PHAGE_Brevib_Jimmer2_NC_041976(2),PHAGE_Brevib_Jimmer1_NC_029104(2),PHAGE_Brevib_Osiris_NC_028969(2),PHAGE_Clostr_phiMMP03_NC_028959(2),PHAGE_Clostr_phiC2_NC_009231(2),PHAGE_Clostr_phiCD38_2_NC_015568(1),PHAGE_Synech_ACG_2014f_NC_026927(1),PHAGE_Geobac_E3_NC_029073(1…
RT001/ST3		2	69.6Kb	intact (130)	contig1:3254802-3324490	0	89	82	28.64	PHAGE_Clostr_CDKM9_NC_048642(40),PHAGE_Clostr_CDKM15_NC_048643(35),PHAGE_Clostr_phiCD27_NC_011398(32),PHAGE_Clostr_phiMMP02_NC_019421(31),PHAGE_Clostr_phiCD505_NC_028764(28),PHAGE_Clostr_phiC2_NC_009231(27),PHAGE_Clostr_phiMMP03_NC_028959(25),PHAGE_Clostr_phiCDHM19_NC_028996(20),PHAGE_Clostr_phiMMP01_NC_028883(18),PHAGE_Clostr_CDMH1_NC_024144(16),PHAGE_Clostr_phiCD119_NC_007917(9),PHAGE_Clostr_ph…
		3	48.4Kb	intact (130)	contig1:3447610-3496084	0	68	52	28.46	PHAGE_Clostr_CDMH1_NC_024144(26),PHAGE_Clostr_phiMMP01_NC_028883(25),PHAGE_Clostr_phiMMP03_NC_028959(24),PHAGE_Clostr_phiC2_NC_009231(22),PHAGE_Clostr_phiCT453A_NC_028991(8),PHAGE_Thermu_OH2_NC_021784(6),PHAGE_Clostr_phiCD211_NC_029048(4),PHAGE_Clostr_phiMMP02_NC_019421(4),PHAGE_Clostr_phiCDHM19_NC_028996(4),PHAGE_Clostr_phiCD505_NC_028764(4),PHAGE_Clostr_CDKM15_NC_048643(4),PHAGE_Clostr_phiMMP04…
		4	20.7Kb	incomplete (40)	contig1:3625372-3646122	0	27	20	27.61	PHAGE_Clostr_phiCDHM19_NC_028996(9),PHAGE_Clostr_phiCDHM14_NC_048665(6),PHAGE_Clostr_phiCD119_NC_007917(6),PHAGE_Clostr_phiCD506_NC_028838(6),PHAGE_Clostr_phiCDHM11_NC_029001(5),PHAGE_Clostr_phiMMP04_NC_019422(5),PHAGE_Clostr_phiCD481_1_NC_028951(5),PHAGE_Clostr_phiCT19406B_NC_030947(4),PHAGE_Clostr_phiCTC2B_NC_030951(4),PHAGE_Clostr_phiCT453B_NC_029004(3),PHAGE_Clostr_phiCDHM13_NC_029116(3),PHAG…
		5	44.8Kb	intact (130)	contig5:1-44874	0	61	45	28.13	PHAGE_Clostr_phiCDHM19_NC_028996(17),PHAGE_Clostr_phiCD119_NC_007917(12),PHAGE_Clostr_phiCD506_NC_028838(10),PHAGE_Clostr_phiMMP04_NC_019422(8),PHAGE_Clostr_phiCD481_1_NC_028951(7),PHAGE_Clostr_phiCD6356_NC_015262(7),PHAGE_Clostr_phiCDHM14_NC_048665(7),PHAGE_Clostr_phiCDHM11_NC_029001(6),PHAGE_Clostr_phiCTC2B_NC_030951(6),PHAGE_Clostr_phiCT19406B_NC_030947(6),PHAGE_Clostr_phiCD211_NC_029048(5),PH…
C. difficile TDB131	JAVJDH000000000.1	1	13.7Kb	incomplete (30)	contig1:421046-434758	0	26	13	25.48	PHAGE_Clostr_CDKM9_NC_048642(4),PHAGE_Clostr_CDKM15_NC_048643(3),PHAGE_Clostr_phiMMP01_NC_028883(2),PHAGE_Brevib_Jimmer1_NC_029104(2),PHAGE_Clostr_CDMH1_NC_024144(2),PHAGE_Clostr_phiC2_NC_009231(2),PHAGE_Clostr_phiMMP03_NC_028959(2),PHAGE_Brevib_Jimmer2_NC_041976(2),PHAGE_Brevib_Osiris_NC_028969(2),PHAGE_Clostr_phiCD6356_NC_015262(1),PHAGE_Synech_ACG_2014f_NC_026927(1),PHAGE_Clostr_phiCD505_NC_02…
RT001/ST3		2	69.6Kb	intact (140)	contig1:3253798-3323486	0	93	84	28.64	PHAGE_Clostr_CDKM9_NC_048642(41),PHAGE_Clostr_CDKM15_NC_048643(35),PHAGE_Clostr_phiCD27_NC_011398(32),PHAGE_Clostr_phiMMP02_NC_019421(32),PHAGE_Clostr_phiC2_NC_009231(28),PHAGE_Clostr_phiCD505_NC_028764(28),PHAGE_Clostr_phiMMP03_NC_028959(25),PHAGE_Clostr_phiCDHM19_NC_028996(22),PHAGE_Clostr_phiMMP01_NC_028883(19),PHAGE_Clostr_CDMH1_NC_024144(16),PHAGE_Clostr_phiCD119_NC_007917(9),PHAGE_Clostr_ph…
		3	20.6Kb	incomplete (40)	contig2:542149-562806	0	27	20	27.62	PHAGE_Clostr_phiCDHM19_NC_028996(9),PHAGE_Clostr_phiCD119_NC_007917(7),PHAGE_Clostr_phiCDHM14_NC_048665(6),PHAGE_Clostr_phiCD506_NC_028838(5),PHAGE_Clostr_phiCD481_1_NC_028951(5),PHAGE_Clostr_phiMMP04_NC_019422(5),PHAGE_Clostr_phiCDHM11_NC_029001(5),PHAGE_Clostr_phiCTC2B_NC_030951(4),PHAGE_Clostr_phiCT19406B_NC_030947(4),PHAGE_Clostr_phiCDHM13_NC_029116(3),PHAGE_Clostr_phiCT453B_NC_029004(3),PHAG…
		4	11.4Kb	incomplete (10)	contig6:9071-20481	0	20	12	26.89	PHAGE_Clostr_phiMMP03_NC_028959(3),PHAGE_Clostr_phiCT19406A_NC_030950(3),PHAGE_Clostr_phiCTC2A_NC_030949(3),PHAGE_Clostr_CDMH1_NC_024144(3),PHAGE_Clostr_phiCDHM19_NC_028996(2),PHAGE_Brevib_Davies_NC_022980(2),PHAGE_Brevib_Osiris_NC_028969(2),PHAGE_Clostr_CDKM9_NC_048642(2),PHAGE_Clostr_CDKM15_NC_048643(2),PHAGE_Clostr_phiCT453A_NC_028991(2),PHAGE_Clostr_phiCD505_NC_028764(2),PHAGE_Clostr_phiCD635…
		5	34.4Kb	intact (100)	contig8:5176-39631	0	45	40	29.4	PHAGE_Clostr_CDMH1_NC_024144(23),PHAGE_Clostr_phiMMP01_NC_028883(23),PHAGE_Clostr_phiMMP03_NC_028959(22),PHAGE_Clostr_phiC2_NC_009231(21),PHAGE_Clostr_phiCT453A_NC_028991(7),PHAGE_Thermu_OH2_NC_021784(6),PHAGE_Clostr_phiCDHM19_NC_028996(3),PHAGE_Clostr_phiMMP04_NC_019422(3),PHAGE_Clostr_phiCD211_NC_029048(3),PHAGE_Clostr_phiCT9441A_NC_029022(2),PHAGE_Bacill_250_NC_029024(2),PHAGE_Brevib_Abouo_NC_…
		6	11.4Kb	incomplete (10)	contig8:45641-57051	0	20	12	26.89	PHAGE_Clostr_CDMH1_NC_024144(3),PHAGE_Clostr_phiCTC2A_NC_030949(3),PHAGE_Clostr_phiCT19406A_NC_030950(3),PHAGE_Clostr_phiMMP03_NC_028959(3),PHAGE_Clostr_CDKM15_NC_048643(2),PHAGE_Clostr_CDKM9_NC_048642(2),PHAGE_Clostr_phiMMP02_NC_019421(2),PHAGE_Clostr_phiCD6356_NC_015262(2),PHAGE_Clostr_phiMMP01_NC_028883(2),PHAGE_Clostr_phiCD505_NC_028764(2),PHAGE_Clostr_phiCT453A_NC_028991(2),PHAGE_Brevib_Davi…
		7	39.4Kb	intact (120)	contig9:47-39545	0	55	41	28.41	PHAGE_Clostr_phiCDHM19_NC_028996(17),PHAGE_Clostr_phiCD119_NC_007917(11),PHAGE_Clostr_phiCD506_NC_028838(9),PHAGE_Clostr_phiMMP04_NC_019422(8),PHAGE_Clostr_phiCD481_1_NC_028951(7),PHAGE_Clostr_phiCDHM14_NC_048665(7),PHAGE_Clostr_phiCTC2B_NC_030951(6),PHAGE_Clostr_phiCDHM11_NC_029001(6),PHAGE_Clostr_phiCT19406B_NC_030947(6),PHAGE_Clostr_phiCT453B_NC_029004(5),PHAGE_Clostr_phiCD27_NC_011398(4),PHAG…
C. difficile CF132	JAVJDG000000000.1	1	65Kb	intact (150)	contig1:623089-688178	0	80	72	28.28	PHAGE_Clostr_phiCDHM19_NC_028996(37),PHAGE_Clostr_phiCD119_NC_007917(31),PHAGE_Clostr_CDMH1_NC_024144(15),PHAGE_Clostr_phiMMP02_NC_019421(15),PHAGE_Clostr_phiMMP03_NC_028959(14),PHAGE_Clostr_phiMMP01_NC_028883(14),PHAGE_Clostr_phiCD505_NC_028764(13),PHAGE_Clostr_phiCD506_NC_028838(12),PHAGE_Clostr_CDKM15_NC_048643(12),PHAGE_Clostr_phiC2_NC_009231(12),PHAGE_Clostr_phiCDHM14_NC_048665(11),PHAGE_Clo…
RT127/ST11		2	46.2Kb	intact (150)	contig1:698250-744511	0	74	64	29.03	PHAGE_Clostr_CDMH1_NC_024144(26),PHAGE_Clostr_phiMMP01_NC_028883(23),PHAGE_Clostr_phiMMP03_NC_028959(23),PHAGE_Clostr_phiC2_NC_009231(21),PHAGE_Clostr_phiCD27_NC_011398(15),PHAGE_Clostr_phiCDHM19_NC_028996(11),PHAGE_Clostr_phiMMP02_NC_019421(11),PHAGE_Clostr_phiCT453A_NC_028991(10),PHAGE_Clostr_phiCD505_NC_028764(10),PHAGE_Clostr_phiCT9441A_NC_029022(10),PHAGE_Clostr_CDKM9_NC_048642(8),PHAGE_Clos…
		3	10.4Kb	incomplete (30)	contig1:1472011-1482470	0	16	9	25.48	PHAGE_Clostr_CDKM15_NC_048643(2),PHAGE_Lactoc_bIL312_NC_002671(1),PHAGE_Brevib_Osiris_NC_028969(1),PHAGE_Bacill_0305phi8_36_NC_009760(1),PHAGE_Bacill_Palmer_NC_028926(1),PHAGE_Clostr_phiCD146_NC_028958(1),PHAGE_Brevib_Abouo_NC_029029(1),PHAGE_Brevib_Jimmer2_NC_041976(1),PHAGE_Vibrio_1.097.O._10N.286.49.B3_NC_049431(1),PHAGE_Clostr_phiMMP03_NC_028959(1),PHAGE_Clostr_phiCD506_NC_028838(1),PHAGE_Clo…
		4	22.1Kb	incomplete (50)	contig1:1831772-1853903	0	19	10	24.86	PHAGE_Clostr_CDKM9_NC_048642(5),PHAGE_Clostr_phiCD27_NC_011398(4),PHAGE_Clostr_phiC2_NC_009231(3),PHAGE_Clostr_phiCDHM19_NC_028996(3),PHAGE_Clostr_phiMMP03_NC_028959(2),PHAGE_Clostr_CDMH1_NC_024144(2),PHAGE_Clostr_CDKM15_NC_048643(2),PHAGE_Clostr_phiCD119_NC_007917(2),PHAGE_Lister_LP_030_3_NC_024384(1),PHAGE_Bacill_phBC6A52_NC_004821(1),PHAGE_Geobac_GBSV1_NC_008376(1),PHAGE_Clostr_phiCD211_NC_029…
		5	6.5Kb	incomplete (40)	contig1:1939292-1945821	0	8	6	29.2	PHAGE_Clostr_c_st_NC_007581(3),PHAGE_Bacill_SPbeta_NC_001884(1),PHAGE_Clostr_phiCD111_NC_028905(1),PHAGE_Clostr_phiCD27_NC_011398(1),PHAGE_Bacill_SP_10_NC_019487(1),PHAGE_Bacill_IEBH_NC_011167(1),PHAGE_Bacill_BMBtpLA_NC_028748(1),PHAGE_Clostr_phiCD506_NC_028838(1),PHAGE_Clostr_phiCD38_2_NC_015568(1),PHAGE_Geobac_E3_NC_029073(1),PHAGE_Gordon_Emalyn_NC_031234(1),PHAGE_Bacill_SP_15_NC_031245(1),PHAG…
		6	27.1Kb	incomplete (40)	contig1:2487233-2514417	0	31	24	27.89	PHAGE_Clostr_phiCDHM19_NC_028996(11),PHAGE_Clostr_phiCD119_NC_007917(8),PHAGE_Clostr_phiCD481_1_NC_028951(7),PHAGE_Clostr_phiCDHM14_NC_048665(7),PHAGE_Clostr_phiCD506_NC_028838(6),PHAGE_Clostr_phiCDHM11_NC_029001(4),PHAGE_Clostr_phiCT453B_NC_029004(4),PHAGE_Clostr_phiCTC2B_NC_030951(3),PHAGE_Clostr_phiMMP04_NC_019422(3),PHAGE_Clostr_phiCT19406B_NC_030947(3),PHAGE_Brevib_Jimmer2_NC_041976(2),PHAGE…
		7	70.5Kb	intact (140)	contig1:3707211-3777756	0	83	70	28.33	PHAGE_Clostr_phiCD27_NC_011398(30),PHAGE_Clostr_CDKM15_NC_048643(27),PHAGE_Clostr_phiCD505_NC_028764(25),PHAGE_Clostr_phiMMP02_NC_019421(25),PHAGE_Clostr_CDKM9_NC_048642(23),PHAGE_Clostr_CDMH1_NC_024144(18),PHAGE_Clostr_phiCDHM19_NC_028996(13),PHAGE_Clostr_phiCT19406A_NC_030950(8),PHAGE_Clostr_phiCTC2A_NC_030949(8),PHAGE_Clostr_phiCD119_NC_007917(8),PHAGE_Clostr_phiMMP03_NC_028959(7),PHAGE_Clostr…
		8	33.5Kb	intact (113)	contig4:149-33728	0	50	50	29.59	PHAGE_Clostr_phiCD506_NC_028838(40),PHAGE_Clostr_phiCDHM14_NC_048665(32),PHAGE_Clostr_phiCD481_1_NC_028951(32),PHAGE_Clostr_phiCDHM11_NC_029001(29),PHAGE_Clostr_phiCDHM13_NC_029116(29),PHAGE_Clostr_phiMMP04_NC_019422(24),PHAGE_Clostr_phiCDHM19_NC_028996(6),PHAGE_Clostr_phiCD111_NC_028905(5),PHAGE_Clostr_phiCD146_NC_028958(5),PHAGE_Clostr_phiCD211_NC_029048(5),PHAGE_Clostr_phiCD6356_NC_015262(5),P…
C. difficile ARC134		1	13.9Kb	incomplete (30)	contig1:1775633-1789552	0	28	13	25.38	PHAGE_Clostr_CDKM9_NC_048642(4),PHAGE_Clostr_CDKM15_NC_048643(3),PHAGE_Brevib_Jimmer2_NC_041976(2),PHAGE_Clostr_phiMMP01_NC_028883(2),PHAGE_Brevib_Jimmer1_NC_029104(2),PHAGE_Clostr_CDMH1_NC_024144(2),PHAGE_Clostr_phiMMP03_NC_028959(2),PHAGE_Brevib_Osiris_NC_028969(2),PHAGE_Clostr_phiC2_NC_009231(2),PHAGE_Brevib_Abouo_NC_029029(1),PHAGE_Clostr_phiCD119_NC_007917(1),PHAGE_Lactoc_bIL312_NC_002671(1)…
RT095/ST2		2	55.9Kb	intact (150)	contig1:2599269-2655170	0	80	72	28.63	PHAGE_Clostr_phiMMP01_NC_028883(37),PHAGE_Clostr_phiC2_NC_009231(29),PHAGE_Clostr_phiMMP03_NC_028959(28),PHAGE_Clostr_CDMH1_NC_024144(28),PHAGE_Clostr_phiMMP02_NC_019421(11),PHAGE_Clostr_CDKM15_NC_048643(9),PHAGE_Clostr_CDKM9_NC_048642(9),PHAGE_Clostr_phiCDHM19_NC_028996(6),PHAGE_Clostr_phiCT453A_NC_028991(6),PHAGE_Clostr_phiCT9441A_NC_029022(6),PHAGE_Clostr_phiCD481_1_NC_028951(5),PHAGE_Clostr_p…
		3	27.3Kb	incomplete (60)	contig1:2872274-2899611	0	31	24	27.71	PHAGE_Clostr_phiCDHM19_NC_028996(11),PHAGE_Clostr_phiCD119_NC_007917(8),PHAGE_Clostr_phiCD481_1_NC_028951(7),PHAGE_Clostr_phiCDHM14_NC_048665(6),PHAGE_Clostr_phiCD506_NC_028838(6),PHAGE_Clostr_phiCTC2B_NC_030951(4),PHAGE_Clostr_phiCT19406B_NC_030947(4),PHAGE_Clostr_phiCDHM11_NC_029001(3),PHAGE_Clostr_phiMMP04_NC_019422(3),PHAGE_Clostr_phiCT453B_NC_029004(3),PHAGE_Clostr_phiCD27_NC_011398(2),PHAGE…
		4	18.1Kb	incomplete (40)	contig1:3992557-4010675	0	16	13	29.84	PHAGE_Escher_ESCO5_NC_047776(4),PHAGE_Escher_phAPEC8_NC_020079(4),PHAGE_Escher_ESCO13_NC_047770(4),PHAGE_Escher_vB_EcoM_Schickermooser_NC_048196(4),PHAGE_Entero_phi92_NC_023693(4),PHAGE_Geobac_E3_NC_029073(3),PHAGE_Prochl_P_SSM2_NC_006883(3),PHAGE_Clostr_phiCD211_NC_029048(2),PHAGE_Prochl_P_SSM7_NC_015290(2),PHAGE_Synech_S_MbCM100_NC_023584(2),PHAGE_Clostr_c_st_NC_007581(2),PHAGE_Bacill_Page_NC_0…
C. difficile ARC135	JAVJDB000000000.1	1	14.1Kb	incomplete (30)	contig1:432742-446862	0	28	13	25.41	PHAGE_Clostr_CDKM9_NC_048642(4),PHAGE_Clostr_CDKM15_NC_048643(3),PHAGE_Clostr_phiMMP03_NC_028959(2),PHAGE_Brevib_Jimmer2_NC_041976(2),PHAGE_Brevib_Jimmer1_NC_029104(2),PHAGE_Clostr_CDMH1_NC_024144(2),PHAGE_Brevib_Osiris_NC_028969(2),PHAGE_Clostr_phiC2_NC_009231(2),PHAGE_Clostr_phiMMP01_NC_028883(2),PHAGE_Lactob_phiAT3_NC_005893(1),PHAGE_Vibrio_1.026.O._10N.222.49.C7_NC_049430(1),PHAGE_Brevib_Abou…
RT077/ST13		2	27.4Kb	incomplete (60)	contig1:3449048-3476478	0	30	24	27.7	PHAGE_Clostr_phiCDHM19_NC_028996(11),PHAGE_Clostr_phiCD481_1_NC_028951(7),PHAGE_Clostr_phiCD119_NC_007917(7),PHAGE_Clostr_phiCD506_NC_028838(6),PHAGE_Clostr_phiCDHM14_NC_048665(6),PHAGE_Clostr_phiCDHM11_NC_029001(4),PHAGE_Clostr_phiCT19406B_NC_030947(4),PHAGE_Clostr_phiCTC2B_NC_030951(4),PHAGE_Clostr_phiCT453B_NC_029004(3),PHAGE_Clostr_phiMMP04_NC_019422(3),PHAGE_Brevib_Abouo_NC_029029(2),PHAGE_C…
		3	56.7Kb	intact (150)	contig1:3693725-3750493	0	82	73	28.55	PHAGE_Clostr_phiMMP01_NC_028883(37),PHAGE_Clostr_phiC2_NC_009231(30),PHAGE_Clostr_phiMMP03_NC_028959(29),PHAGE_Clostr_CDMH1_NC_024144(27),PHAGE_Clostr_phiMMP02_NC_019421(11),PHAGE_Clostr_CDKM9_NC_048642(9),PHAGE_Clostr_CDKM15_NC_048643(9),PHAGE_Clostr_phiCT9441A_NC_029022(6),PHAGE_Clostr_phiCDHM19_NC_028996(6),PHAGE_Clostr_phiCT453A_NC_028991(6),PHAGE_Clostr_phiCDHM11_NC_029001(5),PHAGE_Clostr_ph…
		4	124.7Kb	questionable (90)	contig2:1231-125972	0	146	116	26.44	PHAGE_Clostr_phiCD211_NC_029048(101),PHAGE_Clostr_c_st_NC_007581(13),PHAGE_Bacill_vB_BanS_Tsamsa_NC_023007(10),PHAGE_Geobac_E3_NC_029073(9),PHAGE_Brevib_Sundance_NC_028749(8),PHAGE_Clostr_phiCDHM19_NC_028996(7),PHAGE_Lactoc_WRP3_NC_027341(6),PHAGE_Bacill_SPbeta_NC_001884(6),PHAGE_Staphy_SPbeta_like_NC_029119(6),PHAGE_Lactoc_phiL47_NC_023574(6),PHAGE_Clostr_phiC2_NC_009231(5),PHAGE_Staphy_vB_SepS_…
C. difficile ARE136	JAVJDA000000000.1	1	17.9Kb	incomplete (40)	contig1:286060-304049	0	16	13	29.96	PHAGE_Escher_ESCO5_NC_047776(4),PHAGE_Escher_vB_EcoM_Schickermooser_NC_048196(4),PHAGE_Entero_phi92_NC_023693(4),PHAGE_Escher_phAPEC8_NC_020079(4),PHAGE_Escher_ESCO13_NC_047770(4),PHAGE_Prochl_P_SSM2_NC_006883(3),PHAGE_Geobac_E3_NC_029073(3),PHAGE_Synech_S_MbCM100_NC_023584(2),PHAGE_Clostr_phiCD211_NC_029048(2),PHAGE_Clostr_c_st_NC_007581(2),PHAGE_Prochl_P_SSM7_NC_015290(2),PHAGE_Bacill_G_NC_0237…
RT120/ST4		2	27.3Kb	incomplete (40)	contig1:1432523-1459896	0	30	24	28.01	PHAGE_Clostr_phiCDHM19_NC_028996(11),PHAGE_Clostr_phiCDHM14_NC_048665(7),PHAGE_Clostr_phiCD119_NC_007917(7),PHAGE_Clostr_phiCD481_1_NC_028951(7),PHAGE_Clostr_phiCD506_NC_028838(6),PHAGE_Clostr_phiCT19406B_NC_030947(4),PHAGE_Clostr_phiCDHM11_NC_029001(4),PHAGE_Clostr_phiCTC2B_NC_030951(4),PHAGE_Clostr_phiMMP04_NC_019422(3),PHAGE_Clostr_phiCT453B_NC_029004(3),PHAGE_Clostr_phiCDHM13_NC_029116(3),PHA…
		3	44.7Kb	intact (110)	contig1:1675966-1720757	0	57	49	28.55	PHAGE_Clostr_phiMMP01_NC_028883(11),PHAGE_Clostr_phiCT19406A_NC_030950(10),PHAGE_Clostr_CDKM9_NC_048642(10),PHAGE_Clostr_phiCTC2A_NC_030949(9),PHAGE_Clostr_phiCD38_2_NC_015568(8),PHAGE_Clostr_phiCD146_NC_028958(7),PHAGE_Clostr_phiMMP03_NC_028959(7),PHAGE_Clostr_phiCD111_NC_028905(7),PHAGE_Clostr_phiC2_NC_009231(7),PHAGE_Clostr_phiMMP02_NC_019421(6),PHAGE_Clostr_CDKM15_NC_048643(6),PHAGE_Clostr_ph…
		4	11.2Kb	incomplete (30)	contig1:2052955-2064212	0	12	9	27.95	PHAGE_Clostr_c_st_NC_007581(2),PHAGE_Bacill_G_NC_023719(2),PHAGE_Geobac_GBSV1_NC_008376(2),PHAGE_Lactob_phiJB_NC_022775(1),PHAGE_Clostr_phiCD6356_NC_015262(1),PHAGE_Bacill_BMBtpLA_NC_028748(1),PHAGE_Deep_s_D6E_NC_019544(1),PHAGE_Bacill_vB_BtS_BMBtp14_NC_048640(1),PHAGE_Brevib_Jenst_NC_028805(1),PHAGE_Bacill_phBC6A51_NC_004820(1),PHAGE_Paenib_Yerffej_NC_048714(1),PHAGE_Bacill_Waukesha92_NC_025424(…
		5	13.7Kb	incomplete (30)	contig1:2486282-2499995	0	26	13	25.46	PHAGE_Clostr_CDKM9_NC_048642(4),PHAGE_Clostr_CDKM15_NC_048643(3),PHAGE_Brevib_Jimmer1_NC_029104(2),PHAGE_Clostr_phiMMP03_NC_028959(2),PHAGE_Brevib_Osiris_NC_028969(2),PHAGE_Clostr_CDMH1_NC_024144(2),PHAGE_Brevib_Jimmer2_NC_041976(2),PHAGE_Clostr_phiC2_NC_009231(2),PHAGE_Clostr_phiMMP01_NC_028883(2),PHAGE_Vibrio_vB_VspP_pVa5_NC_049379(1),PHAGE_Vibrio_1.097.O._10N.286.49.B3_NC_049431(1),PHAGE_Aerom…
		6	124.5Kb	intact (101)	contig2:639-125155	1 (Ser-GCT)	167	136	26.24	PHAGE_Clostr_phiCD211_NC_029048(128),PHAGE_Brevib_Sundance_NC_028749(10),PHAGE_Clostr_c_st_NC_007581(10),PHAGE_Bacill_vB_BanS_Tsamsa_NC_023007(7),PHAGE_Staphy_6ec_NC_024355(6),PHAGE_Geobac_E3_NC_029073(6),PHAGE_Bacill_SPbeta_NC_001884(6),PHAGE_Lactoc_phiL47_NC_023574(6),PHAGE_Lactoc_WRP3_NC_027341(6),PHAGE_Staphy_SPbeta_like_NC_029119(5),PHAGE_Staphy_vB_SepS_SEP9_NC_023582(5),PHAGE_Clostr_phiCD11…
C. difficile ARE137	JAVJCZ000000000.1	1	13.7Kb	incomplete (30)	contig1:1535074-1548787	0	27	13	25.46	PHAGE_Clostr_CDKM9_NC_048642(4),PHAGE_Clostr_CDKM15_NC_048643(3),PHAGE_Brevib_Jimmer1_NC_029104(2),PHAGE_Clostr_phiMMP03_NC_028959(2),PHAGE_Clostr_phiC2_NC_009231(2),PHAGE_Brevib_Jimmer2_NC_041976(2),PHAGE_Clostr_CDMH1_NC_024144(2),PHAGE_Brevib_Osiris_NC_028969(2),PHAGE_Clostr_phiMMP01_NC_028883(2),PHAGE_Geobac_E3_NC_029073(1),PHAGE_Synech_ACG_2014f_NC_047713(1),PHAGE_Lactoc_bIL312_NC_002671(1),P…
RT120/ST4		2	44.1Kb	intact (110)	contig1:2338812-2382915	0	57	49	28.65	PHAGE_Clostr_phiMMP01_NC_028883(11),PHAGE_Clostr_CDKM9_NC_048642(10),PHAGE_Clostr_phiCT19406A_NC_030950(10),PHAGE_Clostr_phiCTC2A_NC_030949(9),PHAGE_Clostr_phiMMP03_NC_028959(7),PHAGE_Clostr_phiCD146_NC_028958(7),PHAGE_Clostr_phiC2_NC_009231(7),PHAGE_Clostr_phiCD38_2_NC_015568(7),PHAGE_Clostr_phiCD111_NC_028905(7),PHAGE_Clostr_phiMMP02_NC_019421(6),PHAGE_Clostr_CDKM15_NC_048643(6),PHAGE_Clostr_ph…
		3	27.2Kb	incomplete (60)	contig1:2599271-2626551	0	31	24	28.02	PHAGE_Clostr_phiCDHM19_NC_028996(11),PHAGE_Clostr_phiCD119_NC_007917(8),PHAGE_Clostr_phiCD481_1_NC_028951(7),PHAGE_Clostr_phiCD506_NC_028838(7),PHAGE_Clostr_phiCDHM14_NC_048665(6),PHAGE_Clostr_phiCTC2B_NC_030951(4),PHAGE_Clostr_phiCT19406B_NC_030947(4),PHAGE_Clostr_phiCDHM11_NC_029001(3),PHAGE_Clostr_phiCT453B_NC_029004(3),PHAGE_Clostr_phiCDHM13_NC_029116(3),PHAGE_Clostr_phiMMP04_NC_019422(3),PHA…
		4	17.9Kb	incomplete (40)	contig1:3769937-3787926	0	16	13	29.96	PHAGE_Escher_phAPEC8_NC_020079(4),PHAGE_Escher_vB_EcoM_Schickermooser_NC_048196(4),PHAGE_Escher_ESCO13_NC_047770(4),PHAGE_Escher_ESCO5_NC_047776(4),PHAGE_Entero_phi92_NC_023693(4),PHAGE_Geobac_E3_NC_029073(3),PHAGE_Prochl_P_SSM2_NC_006883(3),PHAGE_Clostr_phiCD211_NC_029048(2),PHAGE_Clostr_c_st_NC_007581(2),PHAGE_Synech_S_MbCM100_NC_023584(2),PHAGE_Prochl_P_SSM7_NC_015290(2),PHAGE_Cyanop_S_RIM12_N…
		5	124.1Kb	intact (101)	contig2:670-124841	1 (Ser-GCT)	169	138	26.25	PHAGE_Clostr_phiCD211_NC_029048(129),PHAGE_Brevib_Sundance_NC_028749(10),PHAGE_Clostr_c_st_NC_007581(10),PHAGE_Bacill_vB_BanS_Tsamsa_NC_023007(7),PHAGE_Lactoc_phiL47_NC_023574(6),PHAGE_Lactoc_WRP3_NC_027341(6),PHAGE_Geobac_E3_NC_029073(6),PHAGE_Staphy_6ec_NC_024355(6),PHAGE_Bacill_SPbeta_NC_001884(6),PHAGE_Staphy_vB_SepS_SEP9_NC_023582(5),PHAGE_Staphy_SPbeta_like_NC_029119(5),PHAGE_Clostr_phiCD48…
C. difficile ARE138	JAVJCY000000000.1	1	27.3Kb	incomplete (40)	contig1:124670-152043	0	30	24	28.01	PHAGE_Clostr_phiCDHM19_NC_028996(11),PHAGE_Clostr_phiCD119_NC_007917(7),PHAGE_Clostr_phiCDHM14_NC_048665(7),PHAGE_Clostr_phiCD481_1_NC_028951(7),PHAGE_Clostr_phiCD506_NC_028838(6),PHAGE_Clostr_phiCT19406B_NC_030947(4),PHAGE_Clostr_phiCTC2B_NC_030951(4),PHAGE_Clostr_phiCDHM11_NC_029001(4),PHAGE_Clostr_phiCDHM13_NC_029116(3),PHAGE_Clostr_phiCT453B_NC_029004(3),PHAGE_Clostr_phiMMP04_NC_019422(3),PHA…
RT120/ST4		2	44.8Kb	intact (110)	contig1:368112-412931	0	57	48	28.56	PHAGE_Clostr_CDKM9_NC_048642(10),PHAGE_Clostr_phiMMP01_NC_028883(10),PHAGE_Clostr_phiCT19406A_NC_030950(10),PHAGE_Clostr_phiCTC2A_NC_030949(9),PHAGE_Clostr_phiCD38_2_NC_015568(8),PHAGE_Clostr_phiMMP03_NC_028959(8),PHAGE_Clostr_phiCD146_NC_028958(7),PHAGE_Clostr_CDKM15_NC_048643(7),PHAGE_Clostr_phiCD111_NC_028905(7),PHAGE_Clostr_phiMMP02_NC_019421(6),PHAGE_Clostr_phiC2_NC_009231(6),PHAGE_Clostr_ph…
		3	13.7Kb	incomplete (30)	contig1:1202459-1216172	0	26	13	25.46	PHAGE_Clostr_CDKM9_NC_048642(4),PHAGE_Clostr_CDKM15_NC_048643(3),PHAGE_Brevib_Osiris_NC_028969(2),PHAGE_Clostr_CDMH1_NC_024144(2),PHAGE_Brevib_Jimmer2_NC_041976(2),PHAGE_Clostr_phiC2_NC_009231(2),PHAGE_Clostr_phiMMP01_NC_028883(2),PHAGE_Clostr_phiMMP03_NC_028959(2),PHAGE_Brevib_Jimmer1_NC_029104(2),PHAGE_Clostr_phiCD6356_NC_015262(1),PHAGE_Geobac_E3_NC_029073(1),PHAGE_Synech_ACG_2014f_NC_047713(1…
		4	17.9Kb	incomplete (40)	contig1:3037483-3055472	0	16	13	29.96	PHAGE_Escher_ESCO5_NC_047776(4),PHAGE_Escher_ESCO13_NC_047770(4),PHAGE_Entero_phi92_NC_023693(4),PHAGE_Escher_phAPEC8_NC_020079(4),PHAGE_Escher_vB_EcoM_Schickermooser_NC_048196(4),PHAGE_Geobac_E3_NC_029073(3),PHAGE_Prochl_P_SSM2_NC_006883(3),PHAGE_Clostr_phiCD211_NC_029048(2),PHAGE_Synech_S_MbCM100_NC_023584(2),PHAGE_Clostr_c_st_NC_007581(2),PHAGE_Prochl_P_SSM7_NC_015290(2),PHAGE_Cyanop_S_RIM12_N…
		5	22.9Kb	incomplete (30)	contig3:8635-31582	0	42	37	24.88	PHAGE_Clostr_phiCD211_NC_029048(34),PHAGE_Clostr_phiCD146_NC_028958(4),PHAGE_Clostr_phiCD111_NC_028905(4),PHAGE_Clostr_phiCD38_2_NC_015568(4),PHAGE_Clostr_phiCD506_NC_028838(2),PHAGE_Clostr_phiCD481_1_NC_028951(2),PHAGE_Strept_5093_NC_012753(1),PHAGE_Erwini_vB_EamM_RAY_NC_041973(1),PHAGE_Strept_20617_NC_023503(1),PHAGE_Bacill_IEBH_NC_011167(1),PHAGE_Bacill_phi4B1_NC_028886(1),PHAGE_Bacill_phiCM3_…
		6	124.5Kb	intact (101)	contig2:678-125203	1 (Ser-GCT)	169	138	26.23	PHAGE_Clostr_phiCD211_NC_029048(129),PHAGE_Clostr_c_st_NC_007581(10),PHAGE_Brevib_Sundance_NC_028749(10),PHAGE_Bacill_vB_BanS_Tsamsa_NC_023007(7),PHAGE_Lactoc_phiL47_NC_023574(6),PHAGE_Bacill_SPbeta_NC_001884(6),PHAGE_Staphy_6ec_NC_024355(6),PHAGE_Lactoc_WRP3_NC_027341(6),PHAGE_Geobac_E3_NC_029073(6),PHAGE_Staphy_vB_SepS_SEP9_NC_023582(5),PHAGE_Staphy_SPbeta_like_NC_029119(5),PHAGE_Clostr_phiCD14…
C. difficile ARC139	JAVJCX000000000.1	1	62.2Kb	intact (100)	contig1:126121-188415	0	78	66	28.41	PHAGE_Clostr_CDKM15_NC_048643(36),PHAGE_Clostr_phiCD27_NC_011398(27),PHAGE_Clostr_CDKM9_NC_048642(26),PHAGE_Clostr_phiMMP02_NC_019421(23),PHAGE_Clostr_phiMMP03_NC_028959(23),PHAGE_Clostr_phiCD505_NC_028764(22),PHAGE_Clostr_phiC2_NC_009231(21),PHAGE_Clostr_phiCDHM19_NC_028996(11),PHAGE_Clostr_CDMH1_NC_024144(11),PHAGE_Clostr_phiMMP01_NC_028883(10),PHAGE_Clostr_phiCD119_NC_007917(7),PHAGE_Clostr_ph…
RT015/ST44		2	18.1Kb	incomplete (40)	contig1:1011433-1029551	0	16	13	29.8	PHAGE_Entero_phi92_NC_023693(4),PHAGE_Escher_ESCO5_NC_047776(4),PHAGE_Escher_vB_EcoM_Schickermooser_NC_048196(4),PHAGE_Escher_phAPEC8_NC_020079(4),PHAGE_Escher_ESCO13_NC_047770(4),PHAGE_Prochl_P_SSM2_NC_006883(3),PHAGE_Geobac_E3_NC_029073(3),PHAGE_Clostr_phiCD211_NC_029048(2),PHAGE_Synech_S_MbCM100_NC_023584(2),PHAGE_Clostr_c_st_NC_007581(2),PHAGE_Prochl_P_SSM7_NC_015290(2),PHAGE_Bacill_BM5_NC_02…
		3	13.5Kb	incomplete (30)	contig1:2972859-2986440	0	30	13	25.43	PHAGE_Clostr_CDKM9_NC_048642(4),PHAGE_Clostr_CDKM15_NC_048643(3),PHAGE_Brevib_Osiris_NC_028969(2),PHAGE_Brevib_Jimmer2_NC_041976(2),PHAGE_Clostr_CDMH1_NC_024144(2),PHAGE_Clostr_phiMMP03_NC_028959(2),PHAGE_Brevib_Jimmer1_NC_029104(2),PHAGE_Clostr_phiMMP01_NC_028883(2),PHAGE_Clostr_phiC2_NC_009231(2),PHAGE_Clostr_phiCD505_NC_028764(1),PHAGE_Synech_ACG_2014f_NC_026927(1),PHAGE_Aeromo_PX29_NC_023688(…
		4	65.6Kb	intact (150)	contig1:3301565-3367222	0	88	78	28.18	PHAGE_Clostr_phiMMP03_NC_028959(43),PHAGE_Clostr_phiMMP01_NC_028883(38),PHAGE_Clostr_phiC2_NC_009231(38),PHAGE_Clostr_CDMH1_NC_024144(36),PHAGE_Clostr_CDKM15_NC_048643(20),PHAGE_Clostr_phiCDHM19_NC_028996(17),PHAGE_Clostr_phiMMP02_NC_019421(16),PHAGE_Clostr_CDKM9_NC_048642(11),PHAGE_Clostr_phiCD119_NC_007917(11),PHAGE_Clostr_phiCD505_NC_028764(9),PHAGE_Thermu_OH2_NC_021784(7),PHAGE_Clostr_phiCT45…
		5	59.4Kb	intact (110)	contig2:314079-373574	0	57	48	28	PHAGE_Clostr_phiMMP01_NC_028883(12),PHAGE_Clostr_phiCT19406A_NC_030950(10),PHAGE_Clostr_CDKM9_NC_048642(9),PHAGE_Clostr_phiCTC2A_NC_030949(9),PHAGE_Clostr_phiCD111_NC_028905(8),PHAGE_Clostr_phiMMP02_NC_019421(8),PHAGE_Clostr_phiCD146_NC_028958(7),PHAGE_Clostr_phiCD38_2_NC_015568(7),PHAGE_Clostr_CDKM15_NC_048643(6),PHAGE_Clostr_phiC2_NC_009231(6),PHAGE_Clostr_phiCD505_NC_028764(6),PHAGE_Clostr_phi…
		6	23.3Kb	incomplete (60)	contig2:588724-612050	0	31	24	28.83	PHAGE_Clostr_phiCDHM19_NC_028996(10),PHAGE_Clostr_phiCD481_1_NC_028951(8),PHAGE_Clostr_phiCD506_NC_028838(8),PHAGE_Clostr_phiCDHM14_NC_048665(7),PHAGE_Clostr_phiCD119_NC_007917(7),PHAGE_Clostr_phiMMP04_NC_019422(6),PHAGE_Clostr_phiCDHM13_NC_029116(5),PHAGE_Clostr_phiCDHM11_NC_029001(5),PHAGE_Clostr_phiCT19406B_NC_030947(4),PHAGE_Clostr_phiCD27_NC_011398(4),PHAGE_Clostr_phiCTC2B_NC_030951(4),PHAGE…
		7	27.5Kb	intact (100)	contig3:22175-49720	0	36	33	29.94	PHAGE_Clostr_CDMH1_NC_024144(23),PHAGE_Clostr_phiMMP01_NC_028883(22),PHAGE_Clostr_phiMMP03_NC_028959(21),PHAGE_Clostr_phiC2_NC_009231(21),PHAGE_Clostr_phiCT453A_NC_028991(7),PHAGE_Clostr_phiCDHM19_NC_028996(6),PHAGE_Thermu_OH2_NC_021784(4),PHAGE_Clostr_phiCD119_NC_007917(3),PHAGE_Clostr_phiCT9441A_NC_029022(3),PHAGE_Clostr_phiCD27_NC_011398(2),PHAGE_Clostr_phiCD211_NC_029048(2),PHAGE_Clostr_phiCD…
		8	27.4Kb	incomplete (30)	contig3:51501-78956	0	31	18	27.38	PHAGE_Entero_IME_EFm1_NC_024356(3),PHAGE_Clostr_phiCD211_NC_029048(2),PHAGE_Clostr_CDKM15_NC_048643(2),PHAGE_Thermo_THSA_485A_NC_018264(2),PHAGE_Clostr_phiCT453A_NC_028991(2),PHAGE_Clostr_phiMMP03_NC_028959(2),PHAGE_Clostr_phiCT19406A_NC_030950(2),PHAGE_Clostr_phiMMP04_NC_019422(2),PHAGE_Microb_Hendrix_NC_047977(1),PHAGE_Bacill_0305phi8_36_NC_009760(1),PHAGE_Entero_LY0322_NC_042125(1),PHAGE_Enter…
		9	7.3Kb	incomplete (50)	contig6:1-7315	0	14	10	25.74	PHAGE_Clostr_phiCD211_NC_029048(9),PHAGE_Clostr_CDKM15_NC_048643(2),PHAGE_Clostr_phiCD6356_NC_015262(2),PHAGE_Clostr_phiCDHM14_NC_048665(2),PHAGE_Clostr_phiCD481_1_NC_028951(2),PHAGE_Clostr_phiCD119_NC_007917(2),PHAGE_Brevib_Jimmer1_NC_029104(1),PHAGE_Faecal_FP_Mushu_NC_047913(1),PHAGE_Brevib_Sundance_NC_028749(1),PHAGE_Clostr_CDMH1_NC_024144(1),PHAGE_Paenib_Vegas_NC_028767(1),PHAGE_Thermo_THSA_4…
		10	47.6Kb	intact (130)	contig5:131-47774	0	71	53	28.43	PHAGE_Clostr_phiCDHM19_NC_028996(20),PHAGE_Clostr_phiCD119_NC_007917(13),PHAGE_Clostr_phiCD27_NC_011398(10),PHAGE_Clostr_phiCD506_NC_028838(9),PHAGE_Clostr_CDKM9_NC_048642(9),PHAGE_Clostr_phiCD6356_NC_015262(9),PHAGE_Clostr_phiMMP02_NC_019421(7),PHAGE_Clostr_phiCD505_NC_028764(7),PHAGE_Clostr_phiCD481_1_NC_028951(6),PHAGE_Clostr_phiCTC2B_NC_030951(6),PHAGE_Clostr_phiCT19406B_NC_030947(6),PHAGE_Cl…
C. difficile ARC140	JAVJCW000000000.1	1	13.9Kb	incomplete (30)	contig1:221068-235054	0	27	13	25.42	PHAGE_Clostr_CDKM9_NC_048642(4),PHAGE_Clostr_CDKM15_NC_048643(3),PHAGE_Brevib_Jimmer1_NC_029104(2),PHAGE_Brevib_Osiris_NC_028969(2),PHAGE_Clostr_phiMMP03_NC_028959(2),PHAGE_Clostr_phiC2_NC_009231(2),PHAGE_Clostr_CDMH1_NC_024144(2),PHAGE_Brevib_Jimmer2_NC_041976(2),PHAGE_Clostr_phiMMP01_NC_028883(2),PHAGE_Clostr_phiCD6356_NC_015262(1),PHAGE_Clostr_phiCD111_NC_028905(1),PHAGE_Clostr_phiMMP04_NC_019…
RT014/ST2		2	27.3Kb	incomplete (60)	contig1:1286880-1314217	0	31	24	27.72	PHAGE_Clostr_phiCDHM19_NC_028996(11),PHAGE_Clostr_phiCD119_NC_007917(8),PHAGE_Clostr_phiCD481_1_NC_028951(7),PHAGE_Clostr_phiCDHM14_NC_048665(6),PHAGE_Clostr_phiCD506_NC_028838(6),PHAGE_Clostr_phiCTC2B_NC_030951(4),PHAGE_Clostr_phiCT19406B_NC_030947(4),PHAGE_Clostr_phiMMP04_NC_019422(3),PHAGE_Clostr_phiCT453B_NC_029004(3),PHAGE_Clostr_phiCDHM11_NC_029001(3),PHAGE_Brevib_Osiris_NC_028969(2),PHAGE_…
		3	18.1Kb	incomplete (40)	contig1:2426697-2444815	0	16	13	29.84	PHAGE_Escher_ESCO13_NC_047770(4),PHAGE_Entero_phi92_NC_023693(4),PHAGE_Escher_phAPEC8_NC_020079(4),PHAGE_Escher_ESCO5_NC_047776(4),PHAGE_Escher_vB_EcoM_Schickermooser_NC_048196(4),PHAGE_Geobac_E3_NC_029073(3),PHAGE_Prochl_P_SSM2_NC_006883(3),PHAGE_Prochl_P_SSM7_NC_015290(2),PHAGE_Clostr_phiCD211_NC_029048(2),PHAGE_Clostr_c_st_NC_007581(2),PHAGE_Synech_S_MbCM100_NC_023584(2),PHAGE_Bacill_BM5_NC_02…
		4	14.9Kb	incomplete (10)	contig3:1-14947	0	29	22	24.95	PHAGE_Clostr_phiCD211_NC_029048(17),PHAGE_Clostr_CDKM9_NC_048642(2),PHAGE_Clostr_phiCD505_NC_028764(1),PHAGE_Bacill_phiNIT1_NC_021856(1),PHAGE_Strept_Sfi21_NC_000872(1),PHAGE_Anoxyb_A403_NC_048701(1),PHAGE_Strept_Alq132_NC_013598(1),PHAGE_Strept_315.2_NC_004585(1),PHAGE_Brevib_Jimmer2_NC_041976(1),PHAGE_Bacill_Fah_NC_007814(1),PHAGE_Microb_Min1_NC_009603(1),PHAGE_Mycoba_Fredward_NC_022753(1),PHAG…
		5	145.3Kb	intact (100)	contig3:6552-151941	1 (Ser-GCT)	149	114	30.6	PHAGE_Clostr_phiCD211_NC_029048(96),PHAGE_Clostr_c_st_NC_007581(12),PHAGE_Brevib_Sundance_NC_028749(9),PHAGE_Staphy_SPbeta_like_NC_029119(8),PHAGE_Lactoc_WRP3_NC_027341(8),PHAGE_Bacill_vB_BanS_Tsamsa_NC_023007(8),PHAGE_Bacill_SPbeta_NC_001884(8),PHAGE_Geobac_E3_NC_029073(7),PHAGE_Lactoc_phiL47_NC_023574(6),PHAGE_Clostr_phiMMP02_NC_019421(6),PHAGE_Clostr_phiCDHM19_NC_028996(5),PHAGE_Staphy_6ec_NC_…
C. difficile ARC141	JAVJCV000000000.1	1	67.5Kb	intact (130)	contig1:1123040-1190629	0	86	84	28.58	PHAGE_Clostr_phiMMP03_NC_028959(70),PHAGE_Clostr_phiC2_NC_009231(59),PHAGE_Clostr_phiMMP01_NC_028883(45),PHAGE_Clostr_CDKM15_NC_048643(33),PHAGE_Clostr_CDMH1_NC_024144(33),PHAGE_Clostr_CDKM9_NC_048642(21),PHAGE_Clostr_phiCDHM19_NC_028996(20),PHAGE_Clostr_phiCD27_NC_011398(18),PHAGE_Clostr_phiMMP02_NC_019421(17),PHAGE_Clostr_phiCD505_NC_028764(15),PHAGE_Clostr_phiCD119_NC_007917(11),PHAGE_Clostr_p…
RT020/ST2		2	27.4Kb	incomplete (60)	contig1:1439290-1466720	0	30	24	27.71	PHAGE_Clostr_phiCDHM19_NC_028996(11),PHAGE_Clostr_phiCD119_NC_007917(7),PHAGE_Clostr_phiCD481_1_NC_028951(7),PHAGE_Clostr_phiCD506_NC_028838(6),PHAGE_Clostr_phiCDHM14_NC_048665(6),PHAGE_Clostr_phiCTC2B_NC_030951(4),PHAGE_Clostr_phiCT19406B_NC_030947(4),PHAGE_Clostr_phiCDHM11_NC_029001(4),PHAGE_Clostr_phiCT453B_NC_029004(3),PHAGE_Clostr_phiMMP04_NC_019422(3),PHAGE_Brevib_Jimmer2_NC_041976(2),PHAGE…
		3	56.7Kb	intact (150)	contig1:1683926-1740694	0	81	72	28.54	PHAGE_Clostr_phiMMP01_NC_028883(37),PHAGE_Clostr_phiC2_NC_009231(29),PHAGE_Clostr_phiMMP03_NC_028959(28),PHAGE_Clostr_CDMH1_NC_024144(28),PHAGE_Clostr_phiMMP02_NC_019421(11),PHAGE_Clostr_CDKM15_NC_048643(9),PHAGE_Clostr_CDKM9_NC_048642(9),PHAGE_Clostr_phiCDHM19_NC_028996(6),PHAGE_Clostr_phiCT453A_NC_028991(6),PHAGE_Clostr_phiCT9441A_NC_029022(6),PHAGE_Clostr_phiCDHM14_NC_048665(5),PHAGE_Clostr_ph…
		4	13.9Kb	incomplete (30)	contig1:2578342-2592260	0	27	13	25.38	PHAGE_Clostr_CDKM9_NC_048642(4),PHAGE_Clostr_CDKM15_NC_048643(3),PHAGE_Clostr_phiMMP01_NC_028883(2),PHAGE_Clostr_phiC2_NC_009231(2),PHAGE_Brevib_Jimmer2_NC_041976(2),PHAGE_Brevib_Osiris_NC_028969(2),PHAGE_Clostr_CDMH1_NC_024144(2),PHAGE_Clostr_phiMMP03_NC_028959(2),PHAGE_Brevib_Jimmer1_NC_029104(2),PHAGE_Clostr_phiMMP04_NC_019422(1),PHAGE_Lactoc_bIL312_NC_002671(1),PHAGE_Brocho_A9_NC_015253(1),PH…
C. difficile ARE143	JAVJCU000000000.1	1	13.7Kb	incomplete (30)	contig1:422991-436704	0	26	13	25.46	PHAGE_Clostr_CDKM9_NC_048642(4),PHAGE_Clostr_CDKM15_NC_048643(3),PHAGE_Brevib_Jimmer2_NC_041976(2),PHAGE_Clostr_phiMMP01_NC_028883(2),PHAGE_Brevib_Osiris_NC_028969(2),PHAGE_Clostr_CDMH1_NC_024144(2),PHAGE_Clostr_phiMMP03_NC_028959(2),PHAGE_Clostr_phiC2_NC_009231(2),PHAGE_Brevib_Jimmer1_NC_029104(2),PHAGE_Entero_EFP01_NC_047796(1),PHAGE_Brevib_Abouo_NC_029029(1),PHAGE_Synech_ACG_2014f_NC_047713(1)…
RT120/ST4		2	17.9Kb	incomplete (40)	contig1:2258055-2276044	0	16	13	29.96	PHAGE_Escher_vB_EcoM_Schickermooser_NC_048196(4),PHAGE_Escher_ESCO13_NC_047770(4),PHAGE_Entero_phi92_NC_023693(4),PHAGE_Escher_ESCO5_NC_047776(4),PHAGE_Escher_phAPEC8_NC_020079(4),PHAGE_Prochl_P_SSM2_NC_006883(3),PHAGE_Geobac_E3_NC_029073(3),PHAGE_Clostr_c_st_NC_007581(2),PHAGE_Prochl_P_SSM7_NC_015290(2),PHAGE_Synech_S_MbCM100_NC_023584(2),PHAGE_Clostr_phiCD211_NC_029048(2),PHAGE_Bacill_G_NC_0237…
		3	27.3Kb	incomplete (40)	contig1:3419523-3446896	0	30	24	28.01	PHAGE_Clostr_phiCDHM19_NC_028996(11),PHAGE_Clostr_phiCD481_1_NC_028951(7),PHAGE_Clostr_phiCD119_NC_007917(7),PHAGE_Clostr_phiCDHM14_NC_048665(7),PHAGE_Clostr_phiCD506_NC_028838(6),PHAGE_Clostr_phiCT19406B_NC_030947(4),PHAGE_Clostr_phiCDHM11_NC_029001(4),PHAGE_Clostr_phiCTC2B_NC_030951(4),PHAGE_Clostr_phiMMP04_NC_019422(3),PHAGE_Clostr_phiCT453B_NC_029004(3),PHAGE_Clostr_phiCDHM13_NC_029116(3),PHA…
		4	34.6Kb	questionable (70)	contig1:3662792-3697431	0	45	37	28.87	PHAGE_Clostr_phiMMP01_NC_028883(11),PHAGE_Clostr_phiCT19406A_NC_030950(10),PHAGE_Clostr_CDKM9_NC_048642(10),PHAGE_Clostr_phiCTC2A_NC_030949(9),PHAGE_Clostr_phiC2_NC_009231(7),PHAGE_Clostr_phiMMP03_NC_028959(7),PHAGE_Clostr_CDKM15_NC_048643(6),PHAGE_Clostr_phiMMP02_NC_019421(5),PHAGE_Clostr_phiCT9441A_NC_029022(5),PHAGE_Clostr_phiCTP1_NC_014457(4),PHAGE_Strept_Dp_1_NC_015274(4),PHAGE_Clostr_phiCD5…
		5	19.8Kb	questionable (80)	contig2:1127-20939	0	18	16	29.11	PHAGE_Clostr_phiCD38_2_NC_015568(9),PHAGE_Clostr_phiCD111_NC_028905(8),PHAGE_Clostr_phiCD146_NC_028958(7),PHAGE_Clostr_phiCD6356_NC_015262(5),PHAGE_Clostr_phiCD211_NC_029048(5),PHAGE_Clostr_phiCD506_NC_028838(4),PHAGE_Lister_LP_030_2_NC_021539(2),PHAGE_Clostr_phiCT19406C_NC_029006(2),PHAGE_Lister_2389_NC_003291(1),PHAGE_Clostr_phiCD27_NC_011398(1),PHAGE_Geobac_E2_NC_009552(1),PHAGE_Clostr_phiMMP0…
		6	131.6Kb	intact (100)	contig3:6402-138097	1 (Ser-GCT)	169	137	26.15	PHAGE_Clostr_phiCD211_NC_029048(127),PHAGE_Clostr_c_st_NC_007581(9),PHAGE_Brevib_Sundance_NC_028749(9),PHAGE_Lactoc_phiL47_NC_023574(7),PHAGE_Geobac_E3_NC_029073(7),PHAGE_Bacill_vB_BanS_Tsamsa_NC_023007(7),PHAGE_Lactoc_WRP3_NC_027341(6),PHAGE_Staphy_6ec_NC_024355(6),PHAGE_Bacill_SPbeta_NC_001884(6),PHAGE_Staphy_SPbeta_like_NC_029119(5),PHAGE_Staphy_vB_SepS_SEP9_NC_023582(5),PHAGE_Lactoc_949_NC_01…
C. difficile ARE144	JAVJCT000000000.1	1	13.7Kb	incomplete (30)	contig1:489811-503524	0	27	13	25.46	PHAGE_Clostr_CDKM9_NC_048642(4),PHAGE_Clostr_CDKM15_NC_048643(3),PHAGE_Clostr_phiMMP03_NC_028959(2),PHAGE_Brevib_Jimmer1_NC_029104(2),PHAGE_Clostr_phiC2_NC_009231(2),PHAGE_Brevib_Osiris_NC_028969(2),PHAGE_Clostr_CDMH1_NC_024144(2),PHAGE_Brevib_Jimmer2_NC_041976(2),PHAGE_Clostr_phiMMP01_NC_028883(2),PHAGE_Lactoc_bIL312_NC_002671(1),PHAGE_Clostr_phiCD505_NC_028764(1),PHAGE_Clostr_phiCD38_2_NC_01556…
RT120/ST4		2	13.7Kb	incomplete (30)	contig1:925319-939086	0	12	9	27.08	PHAGE_Clostr_c_st_NC_007581(2),PHAGE_Bacill_G_NC_023719(2),PHAGE_Geobac_GBSV1_NC_008376(2),PHAGE_Bacill_IEBH_NC_011167(1),PHAGE_Bacill_SP_15_NC_031245(1),PHAGE_Clostr_phiCD111_NC_028905(1),PHAGE_Bacill_Waukesha92_NC_025424(1),PHAGE_Bacill_BMBtpLA_NC_028748(1),PHAGE_Clostr_PhiS63_NC_017978(1),PHAGE_Bacill_vB_BtS_B83_NC_048762(1),PHAGE_Gordon_Emalyn_NC_031234(1),PHAGE_Prochl_P_SSP7_NC_006882(1),PHA…
		3	44.1Kb	intact (110)	contig1:1269302-1313459	0	58	50	28.67	PHAGE_Clostr_phiMMP01_NC_028883(11),PHAGE_Clostr_phiCT19406A_NC_030950(10),PHAGE_Clostr_CDKM9_NC_048642(10),PHAGE_Clostr_phiCTC2A_NC_030949(9),PHAGE_Clostr_phiCD111_NC_028905(7),PHAGE_Clostr_phiCD38_2_NC_015568(7),PHAGE_Clostr_phiC2_NC_009231(7),PHAGE_Clostr_phiCD146_NC_028958(7),PHAGE_Clostr_phiMMP03_NC_028959(7),PHAGE_Clostr_phiMMP02_NC_019421(6),PHAGE_Clostr_CDKM15_NC_048643(6),PHAGE_Clostr_ph…
		4	27.2Kb	incomplete (60)	contig1:1529826-1557106	0	31	24	28.02	PHAGE_Clostr_phiCDHM19_NC_028996(11),PHAGE_Clostr_phiCD119_NC_007917(8),PHAGE_Clostr_phiCD481_1_NC_028951(7),PHAGE_Clostr_phiCD506_NC_028838(7),PHAGE_Clostr_phiCDHM14_NC_048665(6),PHAGE_Clostr_phiCT19406B_NC_030947(4),PHAGE_Clostr_phiCTC2B_NC_030951(4),PHAGE_Clostr_phiCT453B_NC_029004(3),PHAGE_Clostr_phiCDHM11_NC_029001(3),PHAGE_Clostr_phiMMP04_NC_019422(3),PHAGE_Clostr_phiCDHM13_NC_029116(3),PHA…
		5	17.9Kb	incomplete (40)	contig1:2700621-2718610	0	16	13	29.96	PHAGE_Escher_ESCO5_NC_047776(4),PHAGE_Entero_phi92_NC_023693(4),PHAGE_Escher_ESCO13_NC_047770(4),PHAGE_Escher_phAPEC8_NC_020079(4),PHAGE_Escher_vB_EcoM_Schickermooser_NC_048196(4),PHAGE_Geobac_E3_NC_029073(3),PHAGE_Prochl_P_SSM2_NC_006883(3),PHAGE_Prochl_P_SSM7_NC_015290(2),PHAGE_Synech_S_MbCM100_NC_023584(2),PHAGE_Clostr_phiCD211_NC_029048(2),PHAGE_Clostr_c_st_NC_007581(2),PHAGE_Prochl_Syn1_NC_0…
		6	124.9Kb	intact (100)	contig2:186-125122	1 (Ser-GCT)	165	136	26.24	PHAGE_Clostr_phiCD211_NC_029048(127),PHAGE_Clostr_c_st_NC_007581(9),PHAGE_Brevib_Sundance_NC_028749(8),PHAGE_Lactoc_phiL47_NC_023574(7),PHAGE_Bacill_vB_BanS_Tsamsa_NC_023007(7),PHAGE_Staphy_6ec_NC_024355(6),PHAGE_Bacill_SPbeta_NC_001884(6),PHAGE_Lactoc_WRP3_NC_027341(6),PHAGE_Staphy_SPbeta_like_NC_029119(5),PHAGE_Staphy_vB_SepS_SEP9_NC_023582(5),PHAGE_Geobac_E3_NC_029073(5),PHAGE_Clostr_phiCD111_…
C. difficile ARE145	JAVJCS000000000.1	1	34.2Kb	intact (150)	contig1:300-34578	0	45	43	29.25	PHAGE_Clostr_CDMH1_NC_024144(28),PHAGE_Clostr_phiC2_NC_009231(27),PHAGE_Clostr_phiMMP01_NC_028883(26),PHAGE_Clostr_phiMMP03_NC_028959(26),PHAGE_Clostr_phiMMP02_NC_019421(7),PHAGE_Clostr_phiCDHM19_NC_028996(7),PHAGE_Clostr_phiCT453A_NC_028991(6),PHAGE_Clostr_phiCT9441A_NC_029022(6),PHAGE_Clostr_phiCD6356_NC_015262(4),PHAGE_Clostr_CDKM9_NC_048642(4),PHAGE_Clostr_CDKM15_NC_048643(4),PHAGE_Clostr_phi…
UC/ST109		2	32.5Kb	incomplete (30)	contig1:31259-63770	0	28	17	27.77	PHAGE_Entero_IME_EFm1_NC_024356(3),PHAGE_Clostr_phiCD211_NC_029048(2),PHAGE_Thermo_THSA_485A_NC_018264(2),PHAGE_Clostr_phiCD6356_NC_015262(2),PHAGE_Clostr_phiCT453A_NC_028991(2),PHAGE_Clostr_phiCT19406A_NC_030950(2),PHAGE_Paenib_PG1_NC_021558(1),PHAGE_Mycoba_Send513_NC_042033(1),PHAGE_Lactob_Ldl1_NC_026609(1),PHAGE_Staphy_StauST398_1_NC_021326(1),PHAGE_Microb_Hendrix_NC_047977(1),PHAGE_Lactob_PLE…
		3	11Kb	incomplete (30)	contig1:619666-630673	0	7	7	25.94	PHAGE_Bacill_G_NC_023719(1),PHAGE_Bacill_vB_BtS_BMBtp14_NC_048640(1),PHAGE_Ralsto_RP12_NC_041911(1),PHAGE_Erwini_vB_EamM_EarlPhillipIV_NC_031007(1),PHAGE_Campyl_CP220_NC_027997(1),PHAGE_Plankt_PaV_LD_NC_016564(1),PHAGE_Campyl_CP21_NC_019507(1),PHAGE_Bacill_vB_BanS_Tsamsa_NC_023007(1),PHAGE_Shigel_Sf6_NC_005344(1),PHAGE_Erwini_vB_EamM_Caitlin_NC_031120(1),PHAGE_Erwini_vB_EamM_Asesino_NC_031107(1),…
		4	23.8Kb	questionable (70)	contig1:2919366-2943244	0	23	15	26.63	PHAGE_Clostr_phiMMP03_NC_028959(5),PHAGE_Clostr_phiMMP04_NC_019422(4),PHAGE_Clostr_phiC2_NC_009231(4),PHAGE_Clostr_CDKM15_NC_048643(3),PHAGE_Clostr_phiCD481_1_NC_028951(3),PHAGE_Clostr_CDKM9_NC_048642(3),PHAGE_Clostr_phiCD506_NC_028838(3),PHAGE_Clostr_phiMMP02_NC_019421(3),PHAGE_Clostr_phiCD211_NC_029048(3),PHAGE_Clostr_phiMMP01_NC_028883(3),PHAGE_Clostr_phiCD505_NC_028764(2),PHAGE_Clostr_phiCDHM…
		5	7.2Kb	incomplete (40)	contig1:3366464-3373707	0	9	7	28.51	PHAGE_Clostr_c_st_NC_007581(4),PHAGE_Clostr_vB_CpeS_CP51_NC_021325(1),PHAGE_Bacill_phBC6A51_NC_004820(1),PHAGE_Strept_phiNJ2_NC_019418(1),PHAGE_Clostr_phiCD146_NC_028958(1),PHAGE_Bacill_IEBH_NC_011167(1),PHAGE_Faecal_FP_Brigit_NC_047909(1),PHAGE_Clostr_phiCT19406C_NC_029006(1),PHAGE_Clostr_phiCD506_NC_028838(1),PHAGE_Bacill_G_NC_023719(1),PHAGE_Geobac_GBSV1_NC_008376(1),PHAGE_Anoxyb_A403_NC_04870…
		6	67.7Kb	intact (130)	contig1:3691088-3758828	0	70	59	28.38	PHAGE_Clostr_phiMMP01_NC_028883(31),PHAGE_Clostr_phiMMP03_NC_028959(31),PHAGE_Clostr_phiC2_NC_009231(31),PHAGE_Clostr_CDMH1_NC_024144(26),PHAGE_Clostr_phiCT453A_NC_028991(12),PHAGE_Clostr_CDKM9_NC_048642(11),PHAGE_Clostr_phiCD505_NC_028764(9),PHAGE_Clostr_CDKM15_NC_048643(7),PHAGE_Clostr_phiCDHM19_NC_028996(6),PHAGE_Thermu_OH2_NC_021784(6),PHAGE_Clostr_phiMMP02_NC_019421(6),PHAGE_Clostr_phiCD506_…
		7	27.2Kb	incomplete (60)	contig1:3975097-4002364	0	31	24	28.14	PHAGE_Clostr_phiCDHM19_NC_028996(10),PHAGE_Clostr_phiCD119_NC_007917(8),PHAGE_Clostr_phiCD506_NC_028838(7),PHAGE_Clostr_phiCD481_1_NC_028951(7),PHAGE_Clostr_phiCDHM14_NC_048665(6),PHAGE_Clostr_phiCDHM11_NC_029001(4),PHAGE_Clostr_phiCT453B_NC_029004(4),PHAGE_Clostr_phiCTC2B_NC_030951(4),PHAGE_Clostr_phiCT19406B_NC_030947(4),PHAGE_Clostr_phiMMP04_NC_019422(3),PHAGE_Clostr_phiCT453A_NC_028991(2),PHA…
C. difficile ARE146	JAVJCR000000000.1	1	9.7Kb	incomplete (30)	contig1:754583-764376	0	7	7	25.77	PHAGE_Salmon_SPN3US_NC_027402(1),PHAGE_Erwini_vB_EamM_EarlPhillipIV_NC_031007(1),PHAGE_Erwini_vB_EamM_ChrisDB_NC_031126(1),PHAGE_Bacill_SPbeta_NC_001884(1),PHAGE_Plankt_PaV_LD_NC_016564(1),PHAGE_Erwini_Derbicus_NC_048173(1),PHAGE_Bacill_vB_BtS_BMBtp14_NC_048640(1),PHAGE_Erwini_vB_EamM_Caitlin_NC_031120(1),PHAGE_Ralsto_RP12_NC_041911(1),PHAGE_Campyl_CP220_NC_027997(1),PHAGE_Shigel_Sf6_NC_005344(1)…
RT085/ST39		2	27.3Kb	incomplete (40)	contig1:1445749-1473049	0	30	24	27.99	PHAGE_Clostr_phiCDHM19_NC_028996(11),PHAGE_Clostr_phiCD481_1_NC_028951(7),PHAGE_Clostr_phiCDHM14_NC_048665(7),PHAGE_Clostr_phiCD119_NC_007917(7),PHAGE_Clostr_phiCD506_NC_028838(6),PHAGE_Clostr_phiCDHM11_NC_029001(5),PHAGE_Clostr_phiCTC2B_NC_030951(4),PHAGE_Clostr_phiCT19406B_NC_030947(4),PHAGE_Clostr_phiMMP04_NC_019422(3),PHAGE_Clostr_phiCT453B_NC_029004(3),PHAGE_Brevib_Osiris_NC_028969(2),PHAGE_…
		3	55Kb	intact (150)	contig1:1688892-1743938	0	68	60	28.84	PHAGE_Clostr_phiC2_NC_009231(34),PHAGE_Clostr_phiMMP03_NC_028959(28),PHAGE_Clostr_phiMMP01_NC_028883(27),PHAGE_Clostr_CDMH1_NC_024144(26),PHAGE_Clostr_phiCT453A_NC_028991(12),PHAGE_Clostr_CDKM9_NC_048642(9),PHAGE_Clostr_CDKM15_NC_048643(6),PHAGE_Thermu_OH2_NC_021784(6),PHAGE_Clostr_phiMMP02_NC_019421(5),PHAGE_Clostr_phiCDHM14_NC_048665(4),PHAGE_Clostr_phiCDHM19_NC_028996(4),PHAGE_Clostr_phiCD27_N…
		4	17.2Kb	incomplete (40)	contig1:2062056-2079333	0	14	10	27.31	PHAGE_Clostr_c_st_NC_007581(6),PHAGE_Geobac_GBSV1_NC_008376(2),PHAGE_Bacill_G_NC_023719(2),PHAGE_Bacill_IEBH_NC_011167(1),PHAGE_Clostr_PhiS63_NC_017978(1),PHAGE_Gordon_Emalyn_NC_031234(1),PHAGE_Clostr_phiCD38_2_NC_015568(1),PHAGE_Clostr_phiCD146_NC_028958(1),PHAGE_Bacill_Mgbh1_NC_041879(1),PHAGE_Deep_s_D6E_NC_019544(1),PHAGE_Bacill_phBC6A51_NC_004820(1),PHAGE_Lactob_phiJB_NC_022775(1),PHAGE_Proch…
		5	27.8Kb	questionable (70)	contig1:2499833-2527693	0	20	15	27.62	PHAGE_Clostr_phiMMP03_NC_028959(5),PHAGE_Clostr_phiMMP04_NC_019422(4),PHAGE_Clostr_phiCD506_NC_028838(4),PHAGE_Clostr_phiC2_NC_009231(4),PHAGE_Clostr_phiMMP01_NC_028883(3),PHAGE_Clostr_CDKM15_NC_048643(3),PHAGE_Clostr_phiCD481_1_NC_028951(3),PHAGE_Clostr_phiCDHM11_NC_029001(3),PHAGE_Clostr_CDKM9_NC_048642(3),PHAGE_Clostr_phiCD211_NC_029048(3),PHAGE_Clostr_phiCDHM14_NC_048665(3),PHAGE_Clostr_phiMM…
C. difficile RS147	JAVJCQ000000000.1	1	23.5Kb	incomplete (50)	contig1:448850-472362	0	13	7	31.36	PHAGE_Bordet_vB_BbrM_PHB04_NC_047861(1),PHAGE_Bacill_SPbeta_NC_001884(1),PHAGE_Bacill_BM5_NC_029069(1),PHAGE_Geobac_E2_NC_009552(1),PHAGE_Bacill_Bobb_NC_024792(1),PHAGE_Deep_s_D6E_NC_019544(1),PHAGE_Clostr_phiCD111_NC_028905(1),PHAGE_Clostr_phiMMP03_NC_028959(1),PHAGE_Clostr_phiCD38_2_NC_015568(1),PHAGE_Faecal_FP_Epona_NC_047910(1),PHAGE_Entero_EFC_1_NC_025453(1),PHAGE_Clostr_phiC2_NC_009231(1),P…
RT073/ST109		2	9.7Kb	incomplete (30)	contig1:719092-728885	0	7	7	25.79	PHAGE_Erwini_phiEaH2_NC_019929(1),PHAGE_Erwini_vB_EamM_EarlPhillipIV_NC_031007(1),PHAGE_Erwini_Derbicus_NC_048173(1),PHAGE_Bacill_vB_BtS_BMBtp14_NC_048640(1),PHAGE_Salmon_SPN3US_NC_027402(1),PHAGE_Ralsto_RP12_NC_041911(1),PHAGE_Shigel_Sf6_NC_005344(1),PHAGE_Bacill_SPbeta_NC_001884(1),PHAGE_Campyl_CP220_NC_027997(1),PHAGE_Erwini_vB_EamM_ChrisDB_NC_031126(1),PHAGE_Bacill_G_NC_023719(1),PHAGE_Plankt…
		3	27.3Kb	incomplete (40)	contig1:1434832-1462195	0	30	24	28.13	PHAGE_Clostr_phiCDHM19_NC_028996(11),PHAGE_Clostr_phiCD481_1_NC_028951(7),PHAGE_Clostr_phiCD119_NC_007917(7),PHAGE_Clostr_phiCDHM14_NC_048665(7),PHAGE_Clostr_phiCD506_NC_028838(6),PHAGE_Clostr_phiCTC2B_NC_030951(4),PHAGE_Clostr_phiCT19406B_NC_030947(4),PHAGE_Clostr_phiCDHM11_NC_029001(4),PHAGE_Clostr_phiCT453B_NC_029004(4),PHAGE_Clostr_phiMMP04_NC_019422(3),PHAGE_Clostr_phiCDHM13_NC_029116(2),PHA…
		4	52.7Kb	intact (150)	contig1:1678099-1730814	0	71	62	28.98	PHAGE_Clostr_phiC2_NC_009231(32),PHAGE_Clostr_phiMMP01_NC_028883(30),PHAGE_Clostr_phiMMP03_NC_028959(29),PHAGE_Clostr_CDMH1_NC_024144(26),PHAGE_Clostr_phiCT453A_NC_028991(12),PHAGE_Clostr_CDKM9_NC_048642(12),PHAGE_Clostr_phiCD505_NC_028764(8),PHAGE_Clostr_phiCD6356_NC_015262(7),PHAGE_Clostr_CDKM15_NC_048643(7),PHAGE_Clostr_phiCD27_NC_011398(6),PHAGE_Clostr_phiMMP02_NC_019421(6),PHAGE_Thermu_OH2_N…
		5	7.2Kb	incomplete (40)	contig1:2072060-2079303	0	9	7	28.51	PHAGE_Clostr_c_st_NC_007581(4),PHAGE_Bacill_BMBtpLA_NC_028748(1),PHAGE_Bacill_IEBH_NC_011167(1),PHAGE_Geobac_GBSV1_NC_008376(1),PHAGE_Clostr_phiCD27_NC_011398(1),PHAGE_Faecal_FP_Brigit_NC_047909(1),PHAGE_Bacill_SP_10_NC_019487(1),PHAGE_Clostr_phiCD211_NC_029048(1),PHAGE_Bacill_Waukesha92_NC_025424(1),PHAGE_Clostr_phiCD111_NC_028905(1),PHAGE_Bacill_phBC6A51_NC_004820(1),PHAGE_Bacill_0305phi8_36_NC…
		6	29.5Kb	questionable (70)	contig1:2509298-2538881	0	21	15	27.38	PHAGE_Clostr_phiMMP01_NC_028883(4),PHAGE_Clostr_phiMMP04_NC_019422(4),PHAGE_Clostr_phiC2_NC_009231(4),PHAGE_Clostr_phiMMP03_NC_028959(4),PHAGE_Clostr_phiCD211_NC_029048(3),PHAGE_Clostr_CDKM15_NC_048643(3),PHAGE_Clostr_phiMMP02_NC_019421(3),PHAGE_Clostr_phiCDHM11_NC_029001(3),PHAGE_Clostr_CDKM9_NC_048642(3),PHAGE_Clostr_phiCD27_NC_011398(2),PHAGE_Clostr_phiCDHM14_NC_048665(2),PHAGE_Clostr_phiCDHM1…
		7	25.3Kb	incomplete (50)	contig1:2764313-2789661	0	13	10	27.54	PHAGE_Clostr_CDMH1_NC_024144(5),PHAGE_Clostr_CDKM15_NC_048643(3),PHAGE_Clostr_phiCD6356_NC_015262(2),PHAGE_Clostr_phiCD211_NC_029048(2),PHAGE_Clostr_phiCD119_NC_007917(2),PHAGE_Clostr_phiCD111_NC_028905(2),PHAGE_Clostr_phiCDHM19_NC_028996(2),PHAGE_Clostr_phiCD38_2_NC_015568(2),PHAGE_Vibrio_VBP32_NC_020868(1),PHAGE_Lactoc_bIL312_NC_002671(1),PHAGE_Brevib_Davies_NC_022980(1),PHAGE_Clostr_phiCD146_N…
		8	54.4Kb	intact (150)	contig1:3674072-3728550	0	69	61	29	PHAGE_Clostr_CDMH1_NC_024144(34),PHAGE_Clostr_phiMMP01_NC_028883(32),PHAGE_Clostr_phiMMP03_NC_028959(32),PHAGE_Clostr_phiC2_NC_009231(31),PHAGE_Clostr_phiMMP02_NC_019421(19),PHAGE_Clostr_phiCDHM19_NC_028996(12),PHAGE_Clostr_phiCD505_NC_028764(11),PHAGE_Clostr_CDKM15_NC_048643(10),PHAGE_Clostr_phiCD119_NC_007917(8),PHAGE_Clostr_CDKM9_NC_048642(7),PHAGE_Thermu_OH2_NC_021784(6),PHAGE_Clostr_phiCT453…
		9	133.3Kb	intact (120)	contig2:3-133304	1 (Ser-GCT)	176	157	26.42	PHAGE_Clostr_phiCD211_NC_029048(153),PHAGE_Clostr_c_st_NC_007581(16),PHAGE_Brevib_Sundance_NC_028749(10),PHAGE_Geobac_E3_NC_029073(9),PHAGE_Bacill_vB_BanS_Tsamsa_NC_023007(8),PHAGE_Lactoc_WRP3_NC_027341(7),PHAGE_Clostr_phiMMP02_NC_019421(7),PHAGE_Lactoc_phiL47_NC_023574(6),PHAGE_Staphy_6ec_NC_024355(5),PHAGE_Staphy_SPbeta_like_NC_029119(5),PHAGE_Clostr_phiCD506_NC_028838(5),PHAGE_Bacill_G_NC_0237…
C. difficile RS148	JAVJCP000000000.1	1	13.7Kb	incomplete (30)	contig1:417371-431083	0	26	13	25.48	PHAGE_Clostr_CDKM9_NC_048642(4),PHAGE_Clostr_CDKM15_NC_048643(3),PHAGE_Brevib_Jimmer1_NC_029104(2),PHAGE_Clostr_phiC2_NC_009231(2),PHAGE_Brevib_Jimmer2_NC_041976(2),PHAGE_Brevib_Osiris_NC_028969(2),PHAGE_Clostr_phiMMP03_NC_028959(2),PHAGE_Clostr_CDMH1_NC_024144(2),PHAGE_Clostr_phiMMP01_NC_028883(2),PHAGE_Brevib_Abouo_NC_029029(1),PHAGE_Synech_ACG_2014f_NC_047714(1),PHAGE_Geobac_E3_NC_029073(1),PH…
RT001/ST3		2	20.6Kb	incomplete (40)	contig2:547188-567845	0	27	20	27.62	PHAGE_Clostr_phiCDHM19_NC_028996(9),PHAGE_Clostr_phiCD119_NC_007917(7),PHAGE_Clostr_phiCDHM14_NC_048665(6),PHAGE_Clostr_phiCD506_NC_028838(5),PHAGE_Clostr_phiCDHM11_NC_029001(5),PHAGE_Clostr_phiMMP04_NC_019422(5),PHAGE_Clostr_phiCD481_1_NC_028951(5),PHAGE_Clostr_phiCT19406B_NC_030947(4),PHAGE_Clostr_phiCTC2B_NC_030951(4),PHAGE_Clostr_phiCDHM13_NC_029116(3),PHAGE_Clostr_phiCT453B_NC_029004(3),PHAG…
		3	61.2Kb	intact (150)	contig3:13978-75238	0	82	57	28.43	PHAGE_Clostr_CDMH1_NC_024144(26),PHAGE_Clostr_phiMMP01_NC_028883(25),PHAGE_Clostr_phiMMP03_NC_028959(24),PHAGE_Clostr_phiC2_NC_009231(22),PHAGE_Clostr_phiCT453A_NC_028991(9),PHAGE_Clostr_phiCDHM19_NC_028996(6),PHAGE_Thermu_OH2_NC_021784(6),PHAGE_Clostr_phiCD211_NC_029048(4),PHAGE_Clostr_phiCD505_NC_028764(4),PHAGE_Clostr_CDKM15_NC_048643(4),PHAGE_Clostr_phiMMP02_NC_019421(4),PHAGE_Clostr_phiCD635…
C. difficile RS149	JAVJCO000000000.1	1	7Kb	incomplete (40)	contig1:1-7079	0	9	7	28.54	PHAGE_Clostr_c_st_NC_007581(4),PHAGE_Bacill_0305phi8_36_NC_009760(1),PHAGE_Strept_phiNJ2_NC_019418(1),PHAGE_Bacill_IEBH_NC_011167(1),PHAGE_Geobac_GBSV1_NC_008376(1),PHAGE_Clostr_phiCD38_2_NC_015568(1),PHAGE_Bacill_Waukesha92_NC_025424(1),PHAGE_Clostr_phiCT19406C_NC_029006(1),PHAGE_Clostr_phiCD211_NC_029048(1),PHAGE_Anoxyb_A403_NC_048701(1),PHAGE_Bacill_SP_10_NC_019487(1),PHAGE_Clostr_phiCD6356_NC…
RT073/ST109		2	58.5Kb	intact (150)	contig1:342624-401158	0	71	61	28.8	PHAGE_Clostr_phiC2_NC_009231(32),PHAGE_Clostr_phiMMP01_NC_028883(30),PHAGE_Clostr_phiMMP03_NC_028959(28),PHAGE_Clostr_CDMH1_NC_024144(26),PHAGE_Clostr_phiCT453A_NC_028991(12),PHAGE_Clostr_CDKM9_NC_048642(12),PHAGE_Clostr_CDKM15_NC_048643(7),PHAGE_Clostr_phiCD505_NC_028764(7),PHAGE_Clostr_phiCD6356_NC_015262(6),PHAGE_Thermu_OH2_NC_021784(6),PHAGE_Clostr_phiCD27_NC_011398(5),PHAGE_Clostr_phiCDHM19_…
		3	27.2Kb	incomplete (60)	contig1:617359-644629	0	31	24	28.14	PHAGE_Clostr_phiCDHM19_NC_028996(11),PHAGE_Clostr_phiCD119_NC_007917(8),PHAGE_Clostr_phiCD506_NC_028838(7),PHAGE_Clostr_phiCD481_1_NC_028951(7),PHAGE_Clostr_phiCDHM14_NC_048665(6),PHAGE_Clostr_phiCT453B_NC_029004(4),PHAGE_Clostr_phiCTC2B_NC_030951(4),PHAGE_Clostr_phiCT19406B_NC_030947(4),PHAGE_Clostr_phiMMP04_NC_019422(3),PHAGE_Clostr_phiCDHM11_NC_029001(3),PHAGE_Brevib_Abouo_NC_029029(2),PHAGE_C…
		4	20.1Kb	incomplete (20)	contig1:774378-794573	0	16	9	27.14	PHAGE_Clostr_phiCD38_2_NC_015568(1),PHAGE_Brevib_Jenst_NC_028805(1),PHAGE_Clostr_phiCD211_NC_029048(1),PHAGE_Bacill_vB_BtS_B83_NC_048762(1),PHAGE_Bacill_BCU4_NC_047735(1),PHAGE_Bacill_vB_BtS_BMBtp14_NC_048640(1),PHAGE_Geobac_E3_NC_029073(1),PHAGE_Clostr_phiCT453A_NC_028991(1),PHAGE_Mycoba_Send513_NC_042033(1),PHAGE_Clostr_phiMMP03_NC_028959(1),PHAGE_Clostr_phiCD111_NC_028905(1),PHAGE_Clostr_phiMM…
		5	11Kb	incomplete (30)	contig1:1350490-1361497	0	7	7	25.94	PHAGE_Salmon_SPN3US_NC_027402(1),PHAGE_Shigel_Sf6_NC_005344(1),PHAGE_Staphy_SPbeta_like_NC_029119(1),PHAGE_Erwini_vB_EamM_EarlPhillipIV_NC_031007(1),PHAGE_Campyl_CP220_NC_027997(1),PHAGE_Bacill_vB_BtS_BMBtp14_NC_048640(1),PHAGE_Ralsto_RP12_NC_041911(1),PHAGE_Erwini_vB_EamM_ChrisDB_NC_031126(1),PHAGE_Erwini_vB_EamM_Asesino_NC_031107(1),PHAGE_Erwini_Derbicus_NC_048173(1),PHAGE_Erwini_phiEaH2_NC_019…
		6	14.6Kb	incomplete (50)	contig1:1618618-1633236	0	12	7	31.58	PHAGE_Bacill_SPbeta_NC_001884(1),PHAGE_Bordet_vB_BbrM_PHB04_NC_047861(1),PHAGE_Clostr_phiCD111_NC_028905(1),PHAGE_Bacill_BM5_NC_029069(1),PHAGE_Clostr_phiCD211_NC_029048(1),PHAGE_Clostr_c_st_NC_007581(1),PHAGE_Geobac_E2_NC_009552(1),PHAGE_Clostr_phiC2_NC_009231(1),PHAGE_Clostr_phiMMP03_NC_028959(1),PHAGE_Clostr_phiCD146_NC_028958(1),PHAGE_Clostr_phiCD38_2_NC_015568(1),PHAGE_Entero_EFC_1_NC_025453…
		7	46.6Kb	intact (150)	contig1:2536885-2583545	0	70	63	29.02	PHAGE_Clostr_phiMMP03_NC_028959(34),PHAGE_Clostr_CDMH1_NC_024144(34),PHAGE_Clostr_phiC2_NC_009231(32),PHAGE_Clostr_phiMMP01_NC_028883(32),PHAGE_Clostr_phiMMP02_NC_019421(19),PHAGE_Clostr_phiCDHM19_NC_028996(13),PHAGE_Clostr_phiCD505_NC_028764(13),PHAGE_Clostr_CDKM15_NC_048643(10),PHAGE_Clostr_CDKM9_NC_048642(8),PHAGE_Clostr_phiCD119_NC_007917(8),PHAGE_Clostr_phiCD27_NC_011398(7),PHAGE_Thermu_OH2_…
		8	21.8Kb	incomplete (50)	contig1:3486669-3508521	0	13	11	27.83	PHAGE_Clostr_CDMH1_NC_024144(5),PHAGE_Clostr_CDKM15_NC_048643(3),PHAGE_Clostr_phiCD111_NC_028905(2),PHAGE_Clostr_phiCD119_NC_007917(2),PHAGE_Clostr_phiCD211_NC_029048(2),PHAGE_Clostr_phiCD38_2_NC_015568(2),PHAGE_Clostr_phiCD6356_NC_015262(2),PHAGE_Clostr_phiCDHM19_NC_028996(2),PHAGE_Clostr_phiCD506_NC_028838(1),PHAGE_Vibrio_1.026.O._10N.222.49.C7_NC_049430(1),PHAGE_Clostr_phiMMP04_NC_019422(1),PH…
		9	23.8Kb	questionable (70)	contig1:3739232-3763047	0	23	15	26.65	PHAGE_Clostr_phiMMP03_NC_028959(5),PHAGE_Clostr_phiMMP04_NC_019422(4),PHAGE_Clostr_phiC2_NC_009231(4),PHAGE_Clostr_phiCDHM11_NC_029001(3),PHAGE_Clostr_phiMMP01_NC_028883(3),PHAGE_Clostr_CDKM9_NC_048642(3),PHAGE_Clostr_phiCD211_NC_029048(3),PHAGE_Clostr_phiMMP02_NC_019421(3),PHAGE_Clostr_CDKM15_NC_048643(3),PHAGE_Clostr_phiCD506_NC_028838(2),PHAGE_Clostr_phiCDHM19_NC_028996(2),PHAGE_Clostr_phiCD48…
		10	133.1Kb	intact (120)	contig2:597-133768	1 (Ser-GCT)	175	156	26.42	PHAGE_Clostr_phiCD211_NC_029048(153),PHAGE_Clostr_c_st_NC_007581(16),PHAGE_Brevib_Sundance_NC_028749(10),PHAGE_Geobac_E3_NC_029073(9),PHAGE_Bacill_vB_BanS_Tsamsa_NC_023007(8),PHAGE_Lactoc_WRP3_NC_027341(7),PHAGE_Clostr_phiMMP02_NC_019421(7),PHAGE_Staphy_SPbeta_like_NC_029119(6),PHAGE_Lactoc_phiL47_NC_023574(6),PHAGE_Bacill_SPbeta_NC_001884(6),PHAGE_Clostr_phiCDHM19_NC_028996(5),PHAGE_Clostr_phiCD…
C. difficile RS150	JAVJCN000000000.1	1	11.4Kb	incomplete (40)	contig1:2701-14105	0	14	10	27.82	PHAGE_Clostr_c_st_NC_007581(6),PHAGE_Bacill_G_NC_023719(2),PHAGE_Geobac_GBSV1_NC_008376(2),PHAGE_Clostr_susfortuna_NC_048712(1),PHAGE_Paenib_Jacopo_NC_048718(1),PHAGE_Clostr_phiCD6356_NC_015262(1),PHAGE_Bacill_0305phi8_36_NC_009760(1),PHAGE_Deep_s_D6E_NC_019544(1),PHAGE_Clostr_phiCD27_NC_011398(1),PHAGE_Bacill_phBC6A51_NC_004820(1),PHAGE_Bacill_vB_BtS_B83_NC_048762(1),PHAGE_Lactob_phiJB_NC_022775…
RT073/ST109		2	29.5Kb	questionable (70)	contig1:417481-447064	0	21	15	27.38	PHAGE_Clostr_phiMMP04_NC_019422(4),PHAGE_Clostr_phiC2_NC_009231(4),PHAGE_Clostr_phiMMP01_NC_028883(4),PHAGE_Clostr_phiMMP03_NC_028959(4),PHAGE_Clostr_phiCDHM11_NC_029001(3),PHAGE_Clostr_phiMMP02_NC_019421(3),PHAGE_Clostr_phiCD211_NC_029048(3),PHAGE_Clostr_CDKM9_NC_048642(3),PHAGE_Clostr_CDKM15_NC_048643(3),PHAGE_Clostr_phiCD27_NC_011398(2),PHAGE_Clostr_phiCDHM19_NC_028996(2),PHAGE_Clostr_phiCD481…
		3	25.3Kb	incomplete (50)	contig1:672497-697845	0	13	10	27.54	PHAGE_Clostr_CDMH1_NC_024144(5),PHAGE_Clostr_CDKM15_NC_048643(3),PHAGE_Clostr_phiCD211_NC_029048(2),PHAGE_Clostr_phiCDHM19_NC_028996(2),PHAGE_Clostr_phiCD38_2_NC_015568(2),PHAGE_Clostr_phiCD6356_NC_015262(2),PHAGE_Clostr_phiCD111_NC_028905(2),PHAGE_Clostr_phiCD119_NC_007917(2),PHAGE_Bacill_phBC6A52_NC_004821(1),PHAGE_Clostr_phiMMP04_NC_019422(1),PHAGE_Clostr_phiCD506_NC_028838(1),PHAGE_Lactoc_bIL…
		4	54.4Kb	intact (150)	contig1:1582245-1636723	0	69	61	29	PHAGE_Clostr_CDMH1_NC_024144(34),PHAGE_Clostr_phiMMP01_NC_028883(32),PHAGE_Clostr_phiMMP03_NC_028959(32),PHAGE_Clostr_phiC2_NC_009231(31),PHAGE_Clostr_phiMMP02_NC_019421(19),PHAGE_Clostr_phiCDHM19_NC_028996(12),PHAGE_Clostr_phiCD505_NC_028764(11),PHAGE_Clostr_CDKM15_NC_048643(10),PHAGE_Clostr_phiCD119_NC_007917(8),PHAGE_Clostr_CDKM9_NC_048642(7),PHAGE_Clostr_phiCD27_NC_011398(6),PHAGE_Thermu_OH2_…
		5	23.5Kb	incomplete (50)	contig1:2543043-2566555	0	13	7	31.36	PHAGE_Anoxyb_A403_NC_048701(1),PHAGE_Geobac_E2_NC_009552(1),PHAGE_Clostr_CDKM9_NC_048642(1),PHAGE_Deep_s_D6E_NC_019544(1),PHAGE_Clostr_phiCD211_NC_029048(1),PHAGE_Clostr_phiMMP03_NC_028959(1),PHAGE_Clostr_phiCD111_NC_028905(1),PHAGE_Faecal_FP_Epona_NC_047910(1),PHAGE_Clostr_phiCD146_NC_028958(1),PHAGE_Entero_EFC_1_NC_025453(1),PHAGE_Bacill_0305phi8_36_NC_009760(1),PHAGE_Clostr_c_st_NC_007581(1),P…
		6	9.7Kb	incomplete (30)	contig1:2813285-2823078	0	7	7	25.79	PHAGE_Staphy_SPbeta_like_NC_029119(1),PHAGE_Erwini_vB_EamM_Asesino_NC_031107(1),PHAGE_Bacill_SPbeta_NC_001884(1),PHAGE_Bacill_G_NC_023719(1),PHAGE_Ralsto_RP12_NC_041911(1),PHAGE_Bacill_vB_BtS_BMBtp14_NC_048640(1),PHAGE_Salmon_SSU5_NC_018843(1),PHAGE_Erwini_Derbicus_NC_048173(1),PHAGE_Shigel_Sf6_NC_005344(1),PHAGE_Bacill_vB_BanS_Tsamsa_NC_023007(1),PHAGE_Campyl_CP220_NC_027997(1),PHAGE_Erwini_vB_E…
		7	27.3Kb	incomplete (40)	contig19:3529022-3556385	0	30	24	28.13	PHAGE_Clostr_phiCDHM19_NC_028996(11),PHAGE_Clostr_phiCD119_NC_007917(7),PHAGE_Clostr_phiCD481_1_NC_028951(7),PHAGE_Clostr_phiCDHM14_NC_048665(7),PHAGE_Clostr_phiCD506_NC_028838(6),PHAGE_Clostr_phiCTC2B_NC_030951(4),PHAGE_Clostr_phiCT19406B_NC_030947(4),PHAGE_Clostr_phiCDHM11_NC_029001(4),PHAGE_Clostr_phiCT453B_NC_029004(4),PHAGE_Clostr_phiMMP04_NC_019422(3),PHAGE_Brevib_Osiris_NC_028969(2),PHAGE_…
		8	18.5Kb	incomplete (40)	contig1:3772162-3790716	0	24	21	28.6	PHAGE_Clostr_CDKM9_NC_048642(7),PHAGE_Clostr_phiCT453A_NC_028991(6),PHAGE_Clostr_phiMMP01_NC_028883(6),PHAGE_Clostr_phiCD505_NC_028764(5),PHAGE_Clostr_phiC2_NC_009231(5),PHAGE_Clostr_phiMMP03_NC_028959(4),PHAGE_Clostr_CDMH1_NC_024144(4),PHAGE_Clostr_phiMMP02_NC_019421(3),PHAGE_Entero_phiFL4A_NC_013644(3),PHAGE_Coryne_Adelaide_NC_048791(2),PHAGE_Staphy_vB_SauS_phi2_NC_028862(2),PHAGE_Staphy_3A_NC_…
		9	47.9Kb	intact (140)	contig2:347624-395535	0	68	56	29.24	PHAGE_Clostr_phiC2_NC_009231(29),PHAGE_Clostr_phiMMP01_NC_028883(29),PHAGE_Clostr_phiMMP03_NC_028959(27),PHAGE_Clostr_CDMH1_NC_024144(27),PHAGE_Clostr_phiCT453A_NC_028991(11),PHAGE_Clostr_CDKM9_NC_048642(9),PHAGE_Clostr_phiCD6356_NC_015262(7),PHAGE_Clostr_phiCD505_NC_028764(6),PHAGE_Thermu_OH2_NC_021784(6),PHAGE_Clostr_CDKM15_NC_048643(6),PHAGE_Clostr_phiCDHM19_NC_028996(5),PHAGE_Clostr_phiCD27_N…
		10	133.6Kb	intact (120)	contig3:134-133823	1 (Ser-GCT)	175	156	26.42	PHAGE_Clostr_phiCD211_NC_029048(153),PHAGE_Clostr_c_st_NC_007581(16),PHAGE_Brevib_Sundance_NC_028749(10),PHAGE_Geobac_E3_NC_029073(9),PHAGE_Bacill_vB_BanS_Tsamsa_NC_023007(8),PHAGE_Lactoc_WRP3_NC_027341(7),PHAGE_Clostr_phiMMP02_NC_019421(7),PHAGE_Lactoc_phiL47_NC_023574(6),PHAGE_Staphy_SPbeta_like_NC_029119(5),PHAGE_Bacill_SPbeta_NC_001884(5),PHAGE_Clostr_phiCD506_NC_028838(5),PHAGE_Bacill_G_NC_0…
C. difficile RS151	JAVJCM000000000.1	1	46.6Kb	intact (150)	contig1:457400-504060	0	70	63	29.02	PHAGE_Clostr_phiMMP03_NC_028959(34),PHAGE_Clostr_CDMH1_NC_024144(34),PHAGE_Clostr_phiMMP01_NC_028883(32),PHAGE_Clostr_phiC2_NC_009231(32),PHAGE_Clostr_phiMMP02_NC_019421(19),PHAGE_Clostr_phiCDHM19_NC_028996(13),PHAGE_Clostr_phiCD505_NC_028764(13),PHAGE_Clostr_CDKM15_NC_048643(10),PHAGE_Clostr_CDKM9_NC_048642(8),PHAGE_Clostr_phiCD119_NC_007917(8),PHAGE_Clostr_phiCD27_NC_011398(7),PHAGE_Thermu_OH2_…
RT073/ST109		2	21.8Kb	incomplete (50)	contig1:1407186-1429039	0	13	11	27.83	PHAGE_Clostr_CDMH1_NC_024144(5),PHAGE_Clostr_CDKM15_NC_048643(3),PHAGE_Clostr_phiCD119_NC_007917(2),PHAGE_Clostr_phiCD111_NC_028905(2),PHAGE_Clostr_phiCDHM19_NC_028996(2),PHAGE_Clostr_phiCD38_2_NC_015568(2),PHAGE_Clostr_phiCD211_NC_029048(2),PHAGE_Clostr_phiCD6356_NC_015262(2),PHAGE_Vibrio_1.026.O._10N.222.49.C7_NC_049430(1),PHAGE_Vibrio_1.097.O._10N.286.49.B3_NC_049431(1),PHAGE_Clostr_phiMMP04_N…
		3	23.8Kb	questionable (70)	contig1:1659751-1683566	0	23	15	26.65	PHAGE_Clostr_phiMMP03_NC_028959(5),PHAGE_Clostr_phiMMP04_NC_019422(4),PHAGE_Clostr_phiC2_NC_009231(4),PHAGE_Clostr_CDKM15_NC_048643(3),PHAGE_Clostr_phiMMP01_NC_028883(3),PHAGE_Clostr_phiCDHM11_NC_029001(3),PHAGE_Clostr_phiCD211_NC_029048(3),PHAGE_Clostr_CDKM9_NC_048642(3),PHAGE_Clostr_phiMMP02_NC_019421(3),PHAGE_Clostr_phiCD506_NC_028838(2),PHAGE_Clostr_phiCD505_NC_028764(2),PHAGE_Clostr_phiCD27_…
		4	7.2Kb	incomplete (40)	contig1:2106708-2113951	0	9	7	28.51	PHAGE_Clostr_c_st_NC_007581(4),PHAGE_Gordon_Emalyn_NC_031234(1),PHAGE_Clostr_phiCD146_NC_028958(1),PHAGE_Geobac_GBSV1_NC_008376(1),PHAGE_Clostr_phiCD211_NC_029048(1),PHAGE_Bacill_SP_15_NC_031245(1),PHAGE_Bacill_SP_10_NC_019487(1),PHAGE_Bacill_G_NC_023719(1),PHAGE_Anoxyb_A403_NC_048701(1),PHAGE_Bacill_phBC6A51_NC_004820(1),PHAGE_Clostr_phiCD38_2_NC_015568(1),PHAGE_Bacill_0305phi8_36_NC_009760(1),P…
		5	58.5Kb	intact (150)	contig1:2449304-2507838	0	71	61	28.8	PHAGE_Clostr_phiC2_NC_009231(32),PHAGE_Clostr_phiMMP01_NC_028883(30),PHAGE_Clostr_phiMMP03_NC_028959(28),PHAGE_Clostr_CDMH1_NC_024144(26),PHAGE_Clostr_CDKM9_NC_048642(12),PHAGE_Clostr_phiCT453A_NC_028991(12),PHAGE_Clostr_phiCD505_NC_028764(7),PHAGE_Clostr_CDKM15_NC_048643(7),PHAGE_Clostr_phiCD6356_NC_015262(6),PHAGE_Thermu_OH2_NC_021784(6),PHAGE_Clostr_phiCDHM19_NC_028996(5),PHAGE_Clostr_phiMMP02…
		6	27.2Kb	incomplete (60)	contig1:2724038-2751307	0	32	24	28.14	PHAGE_Clostr_phiCDHM19_NC_028996(11),PHAGE_Clostr_phiCD119_NC_007917(8),PHAGE_Clostr_phiCD481_1_NC_028951(7),PHAGE_Clostr_phiCD506_NC_028838(7),PHAGE_Clostr_phiCDHM14_NC_048665(6),PHAGE_Clostr_phiCTC2B_NC_030951(4),PHAGE_Clostr_phiCT19406B_NC_030947(4),PHAGE_Clostr_phiCT453B_NC_029004(4),PHAGE_Clostr_phiMMP04_NC_019422(3),PHAGE_Clostr_phiCDHM11_NC_029001(3),PHAGE_Clostr_phiCT453A_NC_028991(2),PHA…
		7	11Kb	incomplete (30)	contig1:3442172-3453179	0	7	7	25.94	PHAGE_Bacill_vB_BtS_BMBtp14_NC_048640(1),PHAGE_Erwini_Derbicus_NC_048173(1),PHAGE_Shigel_Sf6_NC_005344(1),PHAGE_Bacill_SPbeta_NC_001884(1),PHAGE_Campyl_CP220_NC_027997(1),PHAGE_Erwini_vB_EamM_ChrisDB_NC_031126(1),PHAGE_Salmon_SPN3US_NC_027402(1),PHAGE_Bacill_G_NC_023719(1),PHAGE_Bacill_vB_BanS_Tsamsa_NC_023007(1),PHAGE_Ralsto_RP12_NC_041911(1),PHAGE_Staphy_SPbeta_like_NC_029119(1),PHAGE_Erwini_vB…
		8	14.6Kb	incomplete (50)	contig1:3710299-3724918	0	12	7	31.57	PHAGE_Clostr_phiC2_NC_009231(1),PHAGE_Faecal_FP_Epona_NC_047910(1),PHAGE_Clostr_phiMMP01_NC_028883(1),PHAGE_Clostr_phiCD146_NC_028958(1),PHAGE_Deep_s_D6E_NC_019544(1),PHAGE_Clostr_c_st_NC_007581(1),PHAGE_Geobac_E2_NC_009552(1),PHAGE_Clostr_CDKM9_NC_048642(1),PHAGE_Clostr_phiMMP03_NC_028959(1),PHAGE_Bacill_SPbeta_NC_001884(1),PHAGE_Entero_EFC_1_NC_025453(1),PHAGE_Bordet_vB_BbrM_PHB04_NC_047861(1),…
		9	132.9Kb	intact (120)	contig2:490-133470	1 (Ser-GCT)	173	156	26.41	PHAGE_Clostr_phiCD211_NC_029048(152),PHAGE_Clostr_c_st_NC_007581(15),PHAGE_Geobac_E3_NC_029073(9),PHAGE_Brevib_Sundance_NC_028749(9),PHAGE_Bacill_vB_BanS_Tsamsa_NC_023007(8),PHAGE_Lactoc_WRP3_NC_027341(7),PHAGE_Lactoc_phiL47_NC_023574(7),PHAGE_Clostr_phiMMP02_NC_019421(6),PHAGE_Clostr_phiCD506_NC_028838(5),PHAGE_Bacill_G_NC_023719(5),PHAGE_Staphy_SPbeta_like_NC_029119(5),PHAGE_Clostr_phiCDHM19_NC…
C. difficile RS152	JAVJCL000000000.1	1	46.6Kb	intact (150)	contig1:457670-504330	0	70	63	29.02	PHAGE_Clostr_CDMH1_NC_024144(34),PHAGE_Clostr_phiMMP03_NC_028959(34),PHAGE_Clostr_phiMMP01_NC_028883(32),PHAGE_Clostr_phiC2_NC_009231(32),PHAGE_Clostr_phiMMP02_NC_019421(19),PHAGE_Clostr_phiCDHM19_NC_028996(13),PHAGE_Clostr_phiCD505_NC_028764(13),PHAGE_Clostr_CDKM15_NC_048643(10),PHAGE_Clostr_CDKM9_NC_048642(8),PHAGE_Clostr_phiCD119_NC_007917(8),PHAGE_Clostr_phiCD27_NC_011398(7),PHAGE_Thermu_OH2_…
RT073/ST109		2	21.8Kb	incomplete (50)	contig1:1407458-1429311	0	13	11	27.83	PHAGE_Clostr_CDMH1_NC_024144(5),PHAGE_Clostr_CDKM15_NC_048643(3),PHAGE_Clostr_phiCD38_2_NC_015568(2),PHAGE_Clostr_phiCD119_NC_007917(2),PHAGE_Clostr_phiCD111_NC_028905(2),PHAGE_Clostr_phiCD211_NC_029048(2),PHAGE_Clostr_phiCD6356_NC_015262(2),PHAGE_Clostr_phiCDHM19_NC_028996(2),PHAGE_Clostr_phiCD505_NC_028764(1),PHAGE_Vibrio_VBP32_NC_020868(1),PHAGE_Bacill_phBC6A52_NC_004821(1),PHAGE_Clostr_phiCD4…
		3	23.8Kb	questionable (70)	contig1:1660022-1683837	0	23	15	26.65	PHAGE_Clostr_phiMMP03_NC_028959(5),PHAGE_Clostr_phiMMP04_NC_019422(4),PHAGE_Clostr_phiC2_NC_009231(4),PHAGE_Clostr_CDKM15_NC_048643(3),PHAGE_Clostr_phiMMP01_NC_028883(3),PHAGE_Clostr_phiMMP02_NC_019421(3),PHAGE_Clostr_phiCDHM11_NC_029001(3),PHAGE_Clostr_phiCD211_NC_029048(3),PHAGE_Clostr_CDKM9_NC_048642(3),PHAGE_Clostr_phiCD27_NC_011398(2),PHAGE_Clostr_phiCDHM14_NC_048665(2),PHAGE_Clostr_phiCD481…
		4	7.2Kb	incomplete (40)	contig1:2129010-2136253	0	9	7	28.51	PHAGE_Clostr_c_st_NC_007581(4),PHAGE_Gordon_Emalyn_NC_031234(1),PHAGE_Geobac_GBSV1_NC_008376(1),PHAGE_Clostr_phiCD27_NC_011398(1),PHAGE_Clostr_phiCD38_2_NC_015568(1),PHAGE_Clostr_phiCD111_NC_028905(1),PHAGE_Faecal_FP_Brigit_NC_047909(1),PHAGE_Bacill_BMBtpLA_NC_028748(1),PHAGE_Bacill_phBC6A51_NC_004820(1),PHAGE_Clostr_phiCD506_NC_028838(1),PHAGE_Clostr_phiCD146_NC_028958(1),PHAGE_Bacill_IEBH_NC_01…
		5	58.5Kb	intact (150)	contig1:2462965-2521499	0	71	61	28.8	PHAGE_Clostr_phiC2_NC_009231(32),PHAGE_Clostr_phiMMP01_NC_028883(30),PHAGE_Clostr_phiMMP03_NC_028959(28),PHAGE_Clostr_CDMH1_NC_024144(26),PHAGE_Clostr_CDKM9_NC_048642(12),PHAGE_Clostr_phiCT453A_NC_028991(12),PHAGE_Clostr_phiCD505_NC_028764(7),PHAGE_Clostr_CDKM15_NC_048643(7),PHAGE_Thermu_OH2_NC_021784(6),PHAGE_Clostr_phiCD6356_NC_015262(6),PHAGE_Clostr_phiCDHM19_NC_028996(5),PHAGE_Clostr_phiMMP02…
		6	27.2Kb	incomplete (60)	contig1:2737697-2764966	0	32	24	28.14	PHAGE_Clostr_phiCDHM19_NC_028996(11),PHAGE_Clostr_phiCD119_NC_007917(8),PHAGE_Clostr_phiCD481_1_NC_028951(7),PHAGE_Clostr_phiCD506_NC_028838(7),PHAGE_Clostr_phiCDHM14_NC_048665(6),PHAGE_Clostr_phiCTC2B_NC_030951(4),PHAGE_Clostr_phiCT453B_NC_029004(4),PHAGE_Clostr_phiCT19406B_NC_030947(4),PHAGE_Clostr_phiCDHM11_NC_029001(3),PHAGE_Clostr_phiMMP04_NC_019422(3),PHAGE_Brevib_Jimmer2_NC_041976(2),PHAGE…
		7	11Kb	incomplete (30)	contig1:3455901-3466908	0	7	7	25.94	PHAGE_Erwini_Derbicus_NC_048173(1),PHAGE_Plankt_PaV_LD_NC_016564(1),PHAGE_Erwini_vB_EamM_ChrisDB_NC_031126(1),PHAGE_Staphy_SPbeta_like_NC_029119(1),PHAGE_Erwini_vB_EamM_Asesino_NC_031107(1),PHAGE_Salmon_SPN3US_NC_027402(1),PHAGE_Erwini_vB_EamM_EarlPhillipIV_NC_031007(1),PHAGE_Erwini_phiEaH2_NC_019929(1),PHAGE_Shigel_Sf6_NC_005344(1),PHAGE_Salmon_SSU5_NC_018843(1),PHAGE_Erwini_vB_EamM_Caitlin_NC_0…
		8	14.6Kb	incomplete (50)	contig1:3724028-3738647	0	12	7	31.57	PHAGE_Faecal_FP_Epona_NC_047910(1),PHAGE_Clostr_CDKM15_NC_048643(1),PHAGE_Bacill_BM5_NC_029069(1),PHAGE_Clostr_phiCD38_2_NC_015568(1),PHAGE_Clostr_phiMMP01_NC_028883(1),PHAGE_Deep_s_D6E_NC_019544(1),PHAGE_Entero_EFC_1_NC_025453(1),PHAGE_Clostr_phiCD111_NC_028905(1),PHAGE_Bordet_vB_BbrM_PHB04_NC_047861(1),PHAGE_Clostr_phiCD146_NC_028958(1),PHAGE_Geobac_E2_NC_009552(1),PHAGE_Bacill_Bobb_NC_024792(1…
		9	133.6Kb	intact (120)	contig2:3-133625	1 (Ser-GCT)	175	156	26.42	PHAGE_Clostr_phiCD211_NC_029048(153),PHAGE_Clostr_c_st_NC_007581(16),PHAGE_Brevib_Sundance_NC_028749(10),PHAGE_Geobac_E3_NC_029073(9),PHAGE_Bacill_vB_BanS_Tsamsa_NC_023007(8),PHAGE_Clostr_phiMMP02_NC_019421(7),PHAGE_Lactoc_WRP3_NC_027341(7),PHAGE_Lactoc_phiL47_NC_023574(6),PHAGE_Staphy_SPbeta_like_NC_029119(5),PHAGE_Staphy_6ec_NC_024355(5),PHAGE_Clostr_phiCD506_NC_028838(5),PHAGE_Bacill_G_NC_0237…
C. difficile RS153	JAVJCK000000000.1	1	13.7Kb	incomplete (30)	contig1:2890938-2904650	0	27	13	25.48	PHAGE_Clostr_CDKM9_NC_048642(4),PHAGE_Clostr_CDKM15_NC_048643(3),PHAGE_Clostr_phiMMP03_NC_028959(2),PHAGE_Clostr_CDMH1_NC_024144(2),PHAGE_Brevib_Jimmer1_NC_029104(2),PHAGE_Brevib_Jimmer2_NC_041976(2),PHAGE_Clostr_phiMMP01_NC_028883(2),PHAGE_Clostr_phiC2_NC_009231(2),PHAGE_Brevib_Osiris_NC_028969(2),PHAGE_Synech_ACG_2014f_NC_047713(1),PHAGE_Lactob_phiAT3_NC_005893(1),PHAGE_Brocho_A9_NC_015253(1),P…
RT001/ST3		2	20.6Kb	incomplete (40)	contig1:3900289-3920946	0	27	20	27.62	PHAGE_Clostr_phiCDHM19_NC_028996(9),PHAGE_Clostr_phiCD119_NC_007917(7),PHAGE_Clostr_phiCDHM14_NC_048665(6),PHAGE_Clostr_phiCD506_NC_028838(5),PHAGE_Clostr_phiCD481_1_NC_028951(5),PHAGE_Clostr_phiMMP04_NC_019422(5),PHAGE_Clostr_phiCDHM11_NC_029001(5),PHAGE_Clostr_phiCTC2B_NC_030951(4),PHAGE_Clostr_phiCT19406B_NC_030947(4),PHAGE_Clostr_phiCT453B_NC_029004(3),PHAGE_Clostr_phiCDHM13_NC_029116(3),PHAG…
		3	51.1Kb	intact (130)	contig2:2760-53954	0	73	53	28.36	PHAGE_Clostr_CDMH1_NC_024144(26),PHAGE_Clostr_phiMMP01_NC_028883(25),PHAGE_Clostr_phiMMP03_NC_028959(24),PHAGE_Clostr_phiC2_NC_009231(22),PHAGE_Clostr_phiCT453A_NC_028991(9),PHAGE_Thermu_OH2_NC_021784(6),PHAGE_Clostr_phiCDHM19_NC_028996(5),PHAGE_Clostr_phiCD211_NC_029048(4),PHAGE_Clostr_phiMMP02_NC_019421(4),PHAGE_Clostr_phiCD505_NC_028764(4),PHAGE_Clostr_CDKM15_NC_048643(4),PHAGE_Thermo_THSA_485…
		4	13.5Kb	incomplete (10)	contig3:9782-23367	0	23	13	26.43	PHAGE_Clostr_phiCTC2A_NC_030949(3),PHAGE_Clostr_CDMH1_NC_024144(3),PHAGE_Clostr_phiMMP03_NC_028959(3),PHAGE_Clostr_phiCT19406A_NC_030950(3),PHAGE_Brevib_Davies_NC_022980(2),PHAGE_Clostr_CDKM9_NC_048642(2),PHAGE_Clostr_phiCT453A_NC_028991(2),PHAGE_Clostr_CDKM15_NC_048643(2),PHAGE_Clostr_phiCD505_NC_028764(2),PHAGE_Clostr_phiMMP02_NC_019421(2),PHAGE_Clostr_phiCD6356_NC_015262(2),PHAGE_Brevib_Osiris…
C. difficile RS154	JAVJCJ000000000.1	1	13.7Kb	incomplete (30)	contig1:422427-436139	0	26	13	25.48	PHAGE_Clostr_CDKM9_NC_048642(4),PHAGE_Clostr_CDKM15_NC_048643(3),PHAGE_Clostr_phiMMP03_NC_028959(2),PHAGE_Clostr_CDMH1_NC_024144(2),PHAGE_Brevib_Jimmer1_NC_029104(2),PHAGE_Clostr_phiMMP01_NC_028883(2),PHAGE_Clostr_phiC2_NC_009231(2),PHAGE_Brevib_Osiris_NC_028969(2),PHAGE_Brevib_Jimmer2_NC_041976(2),PHAGE_Clostr_c_st_NC_007581(1),PHAGE_Clostr_phiCD111_NC_028905(1),PHAGE_Vibrio_1.097.O._10N.286.49.…
RT001/ST3		2	20.7Kb	incomplete (40)	contig2:119947-140697	0	27	20	27.61	PHAGE_Clostr_phiCDHM19_NC_028996(9),PHAGE_Clostr_phiCDHM14_NC_048665(6),PHAGE_Clostr_phiCD506_NC_028838(6),PHAGE_Clostr_phiCD119_NC_007917(6),PHAGE_Clostr_phiCD481_1_NC_028951(5),PHAGE_Clostr_phiCDHM11_NC_029001(5),PHAGE_Clostr_phiMMP04_NC_019422(5),PHAGE_Clostr_phiCT19406B_NC_030947(4),PHAGE_Clostr_phiCTC2B_NC_030951(4),PHAGE_Clostr_phiCT453B_NC_029004(3),PHAGE_Clostr_phiCDHM13_NC_029116(3),PHAG…
		3	61.2Kb	intact (150)	contig3:14345-75605	0	81	57	28.43	PHAGE_Clostr_CDMH1_NC_024144(26),PHAGE_Clostr_phiMMP01_NC_028883(25),PHAGE_Clostr_phiMMP03_NC_028959(24),PHAGE_Clostr_phiC2_NC_009231(22),PHAGE_Clostr_phiCT453A_NC_028991(9),PHAGE_Thermu_OH2_NC_021784(6),PHAGE_Clostr_phiCDHM19_NC_028996(6),PHAGE_Clostr_phiMMP02_NC_019421(4),PHAGE_Clostr_phiCD505_NC_028764(4),PHAGE_Clostr_CDKM15_NC_048643(4),PHAGE_Clostr_phiCD211_NC_029048(4),PHAGE_Clostr_phiCT944…
C. difficile DS155	JAVJCI000000000.1	1	21.6Kb	incomplete (50)	contig1:65458-87093	0	17	10	24.58	PHAGE_Clostr_CDKM9_NC_048642(5),PHAGE_Clostr_phiCD27_NC_011398(4),PHAGE_Clostr_phiC2_NC_009231(3),PHAGE_Clostr_phiCDHM19_NC_028996(3),PHAGE_Clostr_CDMH1_NC_024144(2),PHAGE_Clostr_phiMMP03_NC_028959(2),PHAGE_Clostr_phiCD119_NC_007917(2),PHAGE_Clostr_CDKM15_NC_048643(2),PHAGE_Lister_A118_NC_003216(1),PHAGE_Entero_HK633_NC_019719(1),PHAGE_Clostr_phiCD211_NC_029048(1),PHAGE_Lister_LP_030_3_NC_024384(…
RT078/ST11		2	10.4Kb	incomplete (40)	contig1:430816-441275	0	17	10	25.49	PHAGE_Clostr_CDKM15_NC_048643(2),PHAGE_Bacill_0305phi8_36_NC_009760(1),PHAGE_Plankt_PaV_LD_NC_016564(1),PHAGE_Bacill_SPbeta_NC_001884(1),PHAGE_Brevib_Abouo_NC_029029(1),PHAGE_Clostr_phiCD111_NC_028905(1),PHAGE_Bacill_G_NC_023719(1),PHAGE_Vibrio_1.097.O._10N.286.49.B3_NC_049431(1),PHAGE_Clostr_phiMMP01_NC_028883(1),PHAGE_Clostr_phiCD506_NC_028838(1),PHAGE_Brevib_Jimmer2_NC_041976(1),PHAGE_Clostr_p…
		3	27.2Kb	incomplete (40)	contig1:3337968-3365259	0	30	24	27.88	PHAGE_Clostr_phiCDHM19_NC_028996(11),PHAGE_Clostr_phiCDHM14_NC_048665(7),PHAGE_Clostr_phiCD481_1_NC_028951(7),PHAGE_Clostr_phiCD119_NC_007917(7),PHAGE_Clostr_phiCD506_NC_028838(6),PHAGE_Clostr_phiCDHM11_NC_029001(5),PHAGE_Clostr_phiCT453B_NC_029004(4),PHAGE_Clostr_phiMMP04_NC_019422(3),PHAGE_Clostr_phiCT19406B_NC_030947(3),PHAGE_Clostr_phiCTC2B_NC_030951(3),PHAGE_Brevib_Abouo_NC_029029(2),PHAGE_C…
		4	6.5Kb	incomplete (40)	contig1:3906172-3912701	0	8	6	29.22	PHAGE_Clostr_c_st_NC_007581(3),PHAGE_Lactob_jlb1_NC_024206(1),PHAGE_Clostr_phiCD146_NC_028958(1),PHAGE_Bacill_SP_10_NC_019487(1),PHAGE_Clostr_phiCD27_NC_011398(1),PHAGE_Bacill_BMBtpLA_NC_028748(1),PHAGE_Bacill_Waukesha92_NC_025424(1),PHAGE_Geobac_GBSV1_NC_008376(1),PHAGE_Klebsi_ST437_OXA245phi4.1_NC_049448(1),PHAGE_Bacill_IEBH_NC_011167(1),PHAGE_Clostr_phiCD506_NC_028838(1),PHAGE_Geobac_E3_NC_029…
C. difficile DS156	JAVJCH000000000.1	1	10.4Kb	incomplete (30)	contig1:1402760-1413219	0	16	9	25.49	PHAGE_Clostr_CDKM15_NC_048643(2),PHAGE_Lactoc_bIL312_NC_002671(1),PHAGE_Brevib_Abouo_NC_029029(1),PHAGE_Brevib_Jimmer1_NC_029104(1),PHAGE_Clostr_CDKM9_NC_048642(1),PHAGE_Clostr_phiCD38_2_NC_015568(1),PHAGE_Clostr_phiCD506_NC_028838(1),PHAGE_Vibrio_1.097.O._10N.286.49.B3_NC_049431(1),PHAGE_Clostr_phiMMP01_NC_028883(1),PHAGE_Bacill_SPbeta_NC_001884(1),PHAGE_Vibrio_vB_VspP_pVa5_NC_049379(1),PHAGE_Cl…
RT078/ST11		2	23.2Kb	incomplete (50)	contig1:1764562-1787818	0	20	10	25.14	PHAGE_Clostr_CDKM9_NC_048642(5),PHAGE_Clostr_phiCD27_NC_011398(4),PHAGE_Clostr_phiCDHM19_NC_028996(3),PHAGE_Clostr_phiC2_NC_009231(3),PHAGE_Clostr_CDKM15_NC_048643(2),PHAGE_Clostr_CDMH1_NC_024144(2),PHAGE_Clostr_phiCD119_NC_007917(2),PHAGE_Clostr_phiMMP03_NC_028959(2),PHAGE_Clostr_phiCD211_NC_029048(1),PHAGE_Geobac_GBSV1_NC_008376(1),PHAGE_Lister_LP_030_3_NC_024384(1),PHAGE_Lister_vB_LmoS_293_NC_…
		3	22.6Kb	incomplete (50)	contig1:1840365-1863043	0	19	12	27.93	PHAGE_Clostr_c_st_NC_007581(5),PHAGE_Geobac_GBSV1_NC_008376(2),PHAGE_Bacill_G_NC_023719(2),PHAGE_Paenib_Jacopo_NC_048718(1),PHAGE_Bacill_SP_10_NC_019487(1),PHAGE_Rhizob_RHEph10_NC_034248(1),PHAGE_Bacill_vB_BtS_BMBtp14_NC_048640(1),PHAGE_Paenib_Tripp_NC_028930(1),PHAGE_Bacill_Mgbh1_NC_041879(1),PHAGE_Geobac_E3_NC_029073(1),PHAGE_Bacill_IEBH_NC_011167(1),PHAGE_Prochl_P_SSP7_NC_006882(1),PHAGE_Clost…
		4	27.1Kb	incomplete (40)	contig1:2397817-2425015	0	30	24	27.89	PHAGE_Clostr_phiCDHM19_NC_028996(11),PHAGE_Clostr_phiCD119_NC_007917(8),PHAGE_Clostr_phiCDHM14_NC_048665(7),PHAGE_Clostr_phiCD481_1_NC_028951(7),PHAGE_Clostr_phiCD506_NC_028838(6),PHAGE_Clostr_phiCDHM11_NC_029001(4),PHAGE_Clostr_phiCT453B_NC_029004(4),PHAGE_Clostr_phiCT19406B_NC_030947(3),PHAGE_Clostr_phiCTC2B_NC_030951(3),PHAGE_Clostr_phiMMP04_NC_019422(3),PHAGE_Brevib_Jimmer1_NC_029104(2),PHAGE…
C. difficile DS157	JAVJCG000000000.1	1	13.6Kb	incomplete (30)	contig1:423883-437530	0	26	13	25.44	PHAGE_Clostr_CDKM9_NC_048642(4),PHAGE_Clostr_CDKM15_NC_048643(3),PHAGE_Clostr_CDMH1_NC_024144(2),PHAGE_Clostr_phiMMP01_NC_028883(2),PHAGE_Brevib_Jimmer1_NC_029104(2),PHAGE_Brevib_Jimmer2_NC_041976(2),PHAGE_Clostr_phiC2_NC_009231(2),PHAGE_Brevib_Osiris_NC_028969(2),PHAGE_Clostr_phiMMP03_NC_028959(2),PHAGE_Clostr_phiMMP04_NC_019422(1),PHAGE_Entero_EFP01_NC_047796(1),PHAGE_Vibrio_vB_VspP_pVa5_NC_049…
RT001/ST3		2	56.3Kb	intact (150)	contig1:2536391-2592699	0	87	69	28.33	PHAGE_Clostr_phiC2_NC_009231(34),PHAGE_Clostr_phiMMP03_NC_028959(31),PHAGE_Clostr_CDMH1_NC_024144(27),PHAGE_Clostr_phiMMP01_NC_028883(26),PHAGE_Clostr_phiCDHM19_NC_028996(18),PHAGE_Clostr_CDKM15_NC_048643(17),PHAGE_Clostr_CDKM9_NC_048642(17),PHAGE_Clostr_phiCD505_NC_028764(14),PHAGE_Clostr_phiCD27_NC_011398(14),PHAGE_Clostr_phiMMP02_NC_019421(13),PHAGE_Clostr_phiCT9441A_NC_029022(7),PHAGE_Brevib_…
		3	20.7Kb	incomplete (40)	contig1:3526549-3547299	0	27	20	27.61	PHAGE_Clostr_phiCDHM19_NC_028996(9),PHAGE_Clostr_phiCD119_NC_007917(6),PHAGE_Clostr_phiCDHM14_NC_048665(6),PHAGE_Clostr_phiCD506_NC_028838(6),PHAGE_Clostr_phiCDHM11_NC_029001(5),PHAGE_Clostr_phiMMP04_NC_019422(5),PHAGE_Clostr_phiCD481_1_NC_028951(5),PHAGE_Clostr_phiCT19406B_NC_030947(4),PHAGE_Clostr_phiCTC2B_NC_030951(4),PHAGE_Clostr_phiCT453B_NC_029004(3),PHAGE_Clostr_phiCDHM13_NC_029116(3),PHAG…
C. difficile DS158	JAVJCF000000000.1	1	27.2Kb	incomplete (40)	contig1:1511713-1539004	0	31	24	27.88	PHAGE_Clostr_phiCDHM19_NC_028996(11),PHAGE_Clostr_phiCD119_NC_007917(8),PHAGE_Clostr_phiCDHM14_NC_048665(7),PHAGE_Clostr_phiCD481_1_NC_028951(7),PHAGE_Clostr_phiCD506_NC_028838(6),PHAGE_Clostr_phiCT453B_NC_029004(4),PHAGE_Clostr_phiCDHM11_NC_029001(4),PHAGE_Clostr_phiCTC2B_NC_030951(3),PHAGE_Clostr_phiCT19406B_NC_030947(3),PHAGE_Clostr_phiMMP04_NC_019422(3),PHAGE_Clostr_phiCT453A_NC_028991(2),PHA…
RT126/ST11		2	10.4Kb	incomplete (40)	contig2:467564-478023	0	17	10	25.49	PHAGE_Clostr_CDKM15_NC_048643(2),PHAGE_Clostr_phiCD146_NC_028958(1),PHAGE_Brevib_Jimmer1_NC_029104(1),PHAGE_Brevib_Osiris_NC_028969(1),PHAGE_Vibrio_1.097.O._10N.286.49.B3_NC_049431(1),PHAGE_Clostr_phiMMP01_NC_028883(1),PHAGE_Brevib_Jimmer2_NC_041976(1),PHAGE_Bacill_Palmer_NC_028926(1),PHAGE_Vibrio_vB_VspP_pVa5_NC_049379(1),PHAGE_Altero_vB_AspP_H4/4_NC_047834(1),PHAGE_Ralsto_RP12_NC_041911(1),PHAG…
		3	23.2Kb	incomplete (50)	contig2:829368-852624	0	25	12	25.14	PHAGE_Clostr_CDKM9_NC_048642(6),PHAGE_Clostr_phiCD27_NC_011398(4),PHAGE_Clostr_phiC2_NC_009231(3),PHAGE_Clostr_phiCDHM19_NC_028996(3),PHAGE_Clostr_CDKM15_NC_048643(3),PHAGE_Clostr_CDMH1_NC_024144(3),PHAGE_Clostr_phiCD505_NC_028764(2),PHAGE_Clostr_phiCD119_NC_007917(2),PHAGE_Clostr_phiMMP03_NC_028959(2),PHAGE_Clostr_phiMMP02_NC_019421(2),PHAGE_Clostr_phiMMP01_NC_028883(2),PHAGE_Clostr_phiCD111_NC_…
C. difficile DS159	JAVJCE000000000.1	1	10.4Kb	incomplete (40)	contig1:1536466-1546925	0	17	10	25.49	PHAGE_Clostr_CDKM15_NC_048643(2),PHAGE_Brevib_Jimmer2_NC_041976(1),PHAGE_Vibrio_vB_VspP_pVa5_NC_049379(1),PHAGE_Clostr_phiCD38_2_NC_015568(1),PHAGE_Clostr_phiC2_NC_009231(1),PHAGE_Brevib_Osiris_NC_028969(1),PHAGE_Clostr_CDKM9_NC_048642(1),PHAGE_Clostr_phiCD211_NC_029048(1),PHAGE_Bacill_SPbeta_NC_001884(1),PHAGE_Brevib_Davies_NC_022980(1),PHAGE_Altero_vB_AspP_H4/4_NC_047834(1),PHAGE_Brevib_Abouo_N…
RT126/ST11		2	23.2Kb	incomplete (50)	contig1:1898266-1921522	0	26	12	25.14	PHAGE_Clostr_CDKM9_NC_048642(6),PHAGE_Clostr_phiCD27_NC_011398(4),PHAGE_Clostr_CDMH1_NC_024144(3),PHAGE_Clostr_CDKM15_NC_048643(3),PHAGE_Clostr_phiC2_NC_009231(3),PHAGE_Clostr_phiCDHM19_NC_028996(3),PHAGE_Clostr_phiMMP02_NC_019421(2),PHAGE_Clostr_phiMMP03_NC_028959(2),PHAGE_Clostr_phiMMP01_NC_028883(2),PHAGE_Clostr_phiCD505_NC_028764(2),PHAGE_Clostr_phiCD119_NC_007917(2),PHAGE_Geobac_GBSV1_NC_008…
		3	30.5Kb	questionable (80)	contig1:1964780-1995319	0	12	10	33.45	PHAGE_Clostr_c_st_NC_007581(3),PHAGE_Deep_s_D6E_NC_019544(2),PHAGE_Bacill_G_NC_023719(2),PHAGE_Paenib_Jacopo_NC_048718(2),PHAGE_Bacill_Gamma_NC_007458(1),PHAGE_Rhizob_RR1_A_NC_021560(1),PHAGE_Bacill_Fah_NC_007814(1),PHAGE_Bacill_Mgbh1_NC_041879(1),PHAGE_Paenib_Leyra_NC_048692(1),PHAGE_Geobac_GBSV1_NC_008376(1),PHAGE_Lactob_phiPYB5_NC_027982(1),PHAGE_Clostr_phiCD27_NC_011398(1),PHAGE_Lactob_P1_NC_…
		4	6.5Kb	incomplete (40)	contig1:2089206-2095735	0	9	6	29.22	PHAGE_Clostr_c_st_NC_007581(3),PHAGE_Bacill_BMBtpLA_NC_028748(1),PHAGE_Bacill_Waukesha92_NC_025424(1),PHAGE_Geobac_GBSV1_NC_008376(1),PHAGE_Lactob_jlb1_NC_024206(1),PHAGE_Clostr_phiCD111_NC_028905(1),PHAGE_Clostr_phiCD27_NC_011398(1),PHAGE_Clostr_phiCD6356_NC_015262(1),PHAGE_Geobac_E3_NC_029073(1),PHAGE_Klebsi_ST437_OXA245phi4.1_NC_049448(1),PHAGE_Bacill_SP_15_NC_031245(1),PHAGE_Clostr_phiCD38_2_…
		5	27.2Kb	incomplete (40)	contig1:2665420-2692711	0	31	24	27.88	PHAGE_Clostr_phiCDHM19_NC_028996(11),PHAGE_Clostr_phiCD119_NC_007917(8),PHAGE_Clostr_phiCDHM14_NC_048665(7),PHAGE_Clostr_phiCD481_1_NC_028951(7),PHAGE_Clostr_phiCD506_NC_028838(6),PHAGE_Clostr_phiCT453B_NC_029004(4),PHAGE_Clostr_phiCDHM11_NC_029001(4),PHAGE_Clostr_phiCTC2B_NC_030951(3),PHAGE_Clostr_phiMMP04_NC_019422(3),PHAGE_Clostr_phiCT19406B_NC_030947(3),PHAGE_Clostr_phiCD27_NC_011398(2),PHAGE…
C. difficile DS160	JAVJCD000000000.1	1	61Kb	intact (140)	contig1:322551-383568	0	63	52	28.42	PHAGE_Clostr_phiMMP01_NC_028883(30),PHAGE_Clostr_CDMH1_NC_024144(28),PHAGE_Clostr_phiMMP03_NC_028959(28),PHAGE_Clostr_phiC2_NC_009231(27),PHAGE_Clostr_phiCT453A_NC_028991(13),PHAGE_Clostr_phiCDHM19_NC_028996(8),PHAGE_Clostr_CDKM9_NC_048642(6),PHAGE_Clostr_phiMMP02_NC_019421(5),PHAGE_Brevib_Abouo_NC_029029(4),PHAGE_Clostr_phiCD505_NC_028764(4),PHAGE_Entero_phiFL4A_NC_013644(3),PHAGE_Thermu_OH2_NC_…
UC/ST1074		2	9Kb	incomplete (30)	contig1:544382-553413	0	8	6	26.17	PHAGE_Brocho_A9_NC_015253(2),PHAGE_Staphy_phiIPLA_C1C_NC_028962(1),PHAGE_Clostr_phiCT9441A_NC_029022(1),PHAGE_Entero_EFP01_NC_047796(1),PHAGE_Geobac_E3_NC_029073(1),PHAGE_Clostr_phiCD27_NC_011398(1),PHAGE_Clostr_phiCTC2A_NC_030949(1),PHAGE_Clostr_c_st_NC_007581(1),PHAGE_Bacill_G_NC_023719(1),PHAGE_Bacill_SP_15_NC_031245(1),PHAGE_Bacill_phiNIT1_NC_021856(1),PHAGE_Staphy_phiSA_BS1_NC_047945(1),PHAG…
		3	8.2Kb	incomplete (20)	contig1:555849-564131	0	6	6	25.26	PHAGE_Bacter_Sitara_NC_028854(1),PHAGE_Bacter_Diva_NC_028788(1),PHAGE_Paenib_Jacopo_NC_048718(1),PHAGE_Pseudo_YuA_NC_010116(1),PHAGE_Clostr_phiCDHM19_NC_028996(1),PHAGE_Pseudo_MP1412_NC_018282(1),PHAGE_Bacill_G_NC_023719(1),PHAGE_Paenib_Xenia_NC_028837(1),PHAGE_Bacill_SP_15_NC_031245(1),PHAGE_Paenib_Shelly_NC_041909(1),PHAGE_Clostr_phiCD119_NC_007917(1),PHAGE_Clostr_CDMH1_NC_024144(1),PHAGE_Klebs…
		4	27.3Kb	incomplete (60)	contig1:609865-637222	0	31	24	28.01	PHAGE_Clostr_phiCDHM19_NC_028996(10),PHAGE_Clostr_phiCD119_NC_007917(8),PHAGE_Clostr_phiCD481_1_NC_028951(7),PHAGE_Clostr_phiCD506_NC_028838(7),PHAGE_Clostr_phiCDHM14_NC_048665(6),PHAGE_Clostr_phiCDHM11_NC_029001(4),PHAGE_Clostr_phiCTC2B_NC_030951(4),PHAGE_Clostr_phiCT19406B_NC_030947(4),PHAGE_Clostr_phiCT453B_NC_029004(4),PHAGE_Clostr_phiMMP04_NC_019422(3),PHAGE_Brevib_Davies_NC_022980(2),PHAGE_…
		5	61.2Kb	intact (150)	contig1:1635862-1697061	0	79	69	28.88	PHAGE_Clostr_phiMMP03_NC_028959(35),PHAGE_Clostr_phiC2_NC_009231(34),PHAGE_Clostr_phiMMP01_NC_028883(34),PHAGE_Clostr_CDMH1_NC_024144(33),PHAGE_Clostr_CDKM9_NC_048642(14),PHAGE_Clostr_CDKM15_NC_048643(14),PHAGE_Clostr_phiCD505_NC_028764(13),PHAGE_Clostr_phiCDHM19_NC_028996(13),PHAGE_Clostr_phiMMP02_NC_019421(12),PHAGE_Clostr_phiCD119_NC_007917(10),PHAGE_Clostr_phiCD27_NC_011398(9),PHAGE_Thermu_OH…
		6	18.1Kb	incomplete (40)	contig1:1853164-1871282	0	16	13	29.81	PHAGE_Escher_ESCO13_NC_047770(4),PHAGE_Escher_vB_EcoM_Schickermooser_NC_048196(4),PHAGE_Entero_phi92_NC_023693(4),PHAGE_Escher_ESCO5_NC_047776(4),PHAGE_Escher_phAPEC8_NC_020079(4),PHAGE_Prochl_P_SSM2_NC_006883(3),PHAGE_Geobac_E3_NC_029073(3),PHAGE_Prochl_P_SSM7_NC_015290(2),PHAGE_Clostr_c_st_NC_007581(2),PHAGE_Synech_S_MbCM100_NC_023584(2),PHAGE_Clostr_phiCD211_NC_029048(2),PHAGE_Prochl_Syn1_NC_0…
		7	131.1Kb	intact (100)	contig3:976-132127	0	176	144	26.43	PHAGE_Clostr_phiCD211_NC_029048(127),PHAGE_Brevib_Sundance_NC_028749(11),PHAGE_Clostr_c_st_NC_007581(9),PHAGE_Bacill_vB_BanS_Tsamsa_NC_023007(8),PHAGE_Clostr_phiMMP02_NC_019421(7),PHAGE_Lactoc_WRP3_NC_027341(7),PHAGE_Bacill_SPbeta_NC_001884(6),PHAGE_Lactoc_phiL47_NC_023574(6),PHAGE_Staphy_6ec_NC_024355(6),PHAGE_Clostr_phiCD146_NC_028958(5),PHAGE_Clostr_phiCD27_NC_011398(5),PHAGE_Clostr_phiCD111_N…
		8	6.2Kb	incomplete (20)	contig4:41418-47671	0	7	6	28.17	PHAGE_Clostr_c_st_NC_007581(3),PHAGE_Bacill_IEBH_NC_011167(1),PHAGE_Anoxyb_A403_NC_048701(1),PHAGE_Bacill_SP_15_NC_031245(1),PHAGE_Clostr_vB_CpeS_CP51_NC_021325(1),PHAGE_Bacill_G_NC_023719(1),PHAGE_Strept_phiNJ2_NC_019418(1),PHAGE_Clostr_phiCT19406C_NC_029006(1),PHAGE_Clostr_phiCD27_NC_011398(1),PHAGE_Bacill_phBC6A51_NC_004820(1),PHAGE_Geobac_E3_NC_029073(1),PHAGE_Bacill_SP_10_NC_019487(1),PHAGE_…
		9	39.3Kb	intact (109)	contig5:758-40074	0	52	48	30.86	PHAGE_Clostr_phiCD111_NC_028905(40),PHAGE_Clostr_phiCD146_NC_028958(38),PHAGE_Clostr_phiCD38_2_NC_015568(36),PHAGE_Clostr_phiCD6356_NC_015262(13),PHAGE_Clostr_phiCD506_NC_028838(10),PHAGE_Faecal_FP_Lugh_NC_047912(6),PHAGE_Clostr_phiCDHM14_NC_048665(5),PHAGE_Clostr_phiCDHM11_NC_029001(4),PHAGE_Clostr_phiCD481_1_NC_028951(4),PHAGE_Clostr_phiCD211_NC_029048(3),PHAGE_Clostr_phiCDHM13_NC_029116(3),PHA…
C. difficile DS161	JAVJCC000000000.1	1	13.6Kb	incomplete (30)	contig1:419623-433270	0	26	13	25.44	PHAGE_Clostr_CDKM9_NC_048642(4),PHAGE_Clostr_CDKM15_NC_048643(3),PHAGE_Brevib_Jimmer2_NC_041976(2),PHAGE_Clostr_phiC2_NC_009231(2),PHAGE_Clostr_phiMMP01_NC_028883(2),PHAGE_Brevib_Osiris_NC_028969(2),PHAGE_Clostr_CDMH1_NC_024144(2),PHAGE_Brevib_Jimmer1_NC_029104(2),PHAGE_Clostr_phiMMP03_NC_028959(2),PHAGE_Vibrio_vB_VspP_pVa5_NC_049379(1),PHAGE_Lactoc_bIL312_NC_002671(1),PHAGE_Vibrio_1.097.O._10N.2…
RT001/ST3		2	56.3Kb	intact (150)	contig1:2531741-2588049	0	87	69	28.33	PHAGE_Clostr_phiC2_NC_009231(34),PHAGE_Clostr_phiMMP03_NC_028959(31),PHAGE_Clostr_CDMH1_NC_024144(27),PHAGE_Clostr_phiMMP01_NC_028883(26),PHAGE_Clostr_phiCDHM19_NC_028996(18),PHAGE_Clostr_CDKM15_NC_048643(17),PHAGE_Clostr_CDKM9_NC_048642(17),PHAGE_Clostr_phiCD505_NC_028764(14),PHAGE_Clostr_phiCD27_NC_011398(14),PHAGE_Clostr_phiMMP02_NC_019421(13),PHAGE_Clostr_phiCT9441A_NC_029022(7),PHAGE_Clostr_…
		3	20.7Kb	incomplete (40)	contig1:3521895-3542645	0	27	20	27.61	PHAGE_Clostr_phiCDHM19_NC_028996(9),PHAGE_Clostr_phiCD506_NC_028838(6),PHAGE_Clostr_phiCDHM14_NC_048665(6),PHAGE_Clostr_phiCD119_NC_007917(6),PHAGE_Clostr_phiCD481_1_NC_028951(5),PHAGE_Clostr_phiCDHM11_NC_029001(5),PHAGE_Clostr_phiMMP04_NC_019422(5),PHAGE_Clostr_phiCT19406B_NC_030947(4),PHAGE_Clostr_phiCTC2B_NC_030951(4),PHAGE_Clostr_phiCT453B_NC_029004(3),PHAGE_Clostr_phiCDHM13_NC_029116(3),PHAG…
C. difficile DS162	JAVJCB000000000.1	1	27.2Kb	incomplete (40)	contig1:1360302-1387593	0	30	24	27.88	PHAGE_Clostr_phiCDHM19_NC_028996(11),PHAGE_Clostr_phiCD481_1_NC_028951(7),PHAGE_Clostr_phiCDHM14_NC_048665(7),PHAGE_Clostr_phiCD119_NC_007917(7),PHAGE_Clostr_phiCD506_NC_028838(6),PHAGE_Clostr_phiCDHM11_NC_029001(5),PHAGE_Clostr_phiCT453B_NC_029004(4),PHAGE_Clostr_phiCTC2B_NC_030951(3),PHAGE_Clostr_phiCT19406B_NC_030947(3),PHAGE_Clostr_phiMMP04_NC_019422(3),PHAGE_Clostr_phiCD27_NC_011398(2),PHAGE…
RT078/ST11		2	16.4Kb	incomplete (50)	contig1:1928503-1944919	0	19	12	28.9	PHAGE_Clostr_c_st_NC_007581(5),PHAGE_Geobac_GBSV1_NC_008376(2),PHAGE_Bacill_G_NC_023719(2),PHAGE_Rhizob_RHEph10_NC_034248(1),PHAGE_Bacill_Waukesha92_NC_025424(1),PHAGE_Bacill_vB_BtS_B83_NC_048762(1),PHAGE_Clostr_phiCD146_NC_028958(1),PHAGE_Lactob_jlb1_NC_024206(1),PHAGE_Bacill_0305phi8_36_NC_009760(1),PHAGE_Bacill_vB_BtS_BMBtp14_NC_048640(1),PHAGE_Deep_s_D6E_NC_019544(1),PHAGE_Bacill_IEBH_NC_0111…
		3	21.6Kb	incomplete (50)	contig1:2006759-2028394	0	17	10	24.58	PHAGE_Clostr_CDKM9_NC_048642(5),PHAGE_Clostr_phiCD27_NC_011398(4),PHAGE_Clostr_phiCDHM19_NC_028996(3),PHAGE_Clostr_phiC2_NC_009231(3),PHAGE_Clostr_phiMMP03_NC_028959(2),PHAGE_Clostr_CDMH1_NC_024144(2),PHAGE_Clostr_phiCD119_NC_007917(2),PHAGE_Clostr_CDKM15_NC_048643(2),PHAGE_Clostr_phiCD505_NC_028764(1),PHAGE_Lister_LP_030_3_NC_024384(1),PHAGE_Lister_vB_LmoS_293_NC_028929(1),PHAGE_Clostr_phiMMP02_…
		4	40.5Kb	questionable (70)	contig1:2360437-2401025	0	24	13	30.56	PHAGE_Clostr_CDKM15_NC_048643(2),PHAGE_Ralsto_RP12_NC_041911(1),PHAGE_Clostr_phiCD38_2_NC_015568(1),PHAGE_Clostr_phiMMP01_NC_028883(1),PHAGE_Bacill_Fah_NC_007814(1),PHAGE_Clostr_phiMMP03_NC_028959(1),PHAGE_Clostr_phiCD506_NC_028838(1),PHAGE_Bacill_G_NC_023719(1),PHAGE_Bacill_WBeta_NC_007734(1),PHAGE_Plankt_PaV_LD_NC_016564(1),PHAGE_Clostr_CDKM9_NC_048642(1),PHAGE_Clostr_phiC2_NC_009231(1),PHAGE_C…
C. difficile DS163	JAVJCA000000000.1	1	46.1Kb	intact (130)	contig1:626-46747	0	66	51	28.51	PHAGE_Clostr_CDMH1_NC_024144(26),PHAGE_Clostr_phiMMP01_NC_028883(25),PHAGE_Clostr_phiMMP03_NC_028959(24),PHAGE_Clostr_phiC2_NC_009231(22),PHAGE_Clostr_phiCT453A_NC_028991(8),PHAGE_Thermu_OH2_NC_021784(6),PHAGE_Clostr_phiCDHM19_NC_028996(5),PHAGE_Clostr_CDKM15_NC_048643(4),PHAGE_Clostr_phiMMP02_NC_019421(4),PHAGE_Clostr_phiCD505_NC_028764(4),PHAGE_Brevib_Abouo_NC_029029(3),PHAGE_Clostr_CDKM9_NC_04…
RT001/ST3		2	20.7Kb	incomplete (40)	contig1:176114-196864	0	27	20	27.61	PHAGE_Clostr_phiCDHM19_NC_028996(9),PHAGE_Clostr_phiCD119_NC_007917(6),PHAGE_Clostr_phiCDHM14_NC_048665(6),PHAGE_Clostr_phiCD506_NC_028838(6),PHAGE_Clostr_phiMMP04_NC_019422(5),PHAGE_Clostr_phiCD481_1_NC_028951(5),PHAGE_Clostr_phiCDHM11_NC_029001(5),PHAGE_Clostr_phiCTC2B_NC_030951(4),PHAGE_Clostr_phiCT19406B_NC_030947(4),PHAGE_Clostr_phiCT453B_NC_029004(3),PHAGE_Clostr_phiCDHM13_NC_029116(3),PHAG…
		3	13.7Kb	incomplete (30)	contig1:1221143-1234854	0	26	13	25.47	PHAGE_Clostr_CDKM9_NC_048642(4),PHAGE_Clostr_CDKM15_NC_048643(3),PHAGE_Brevib_Jimmer2_NC_041976(2),PHAGE_Brevib_Jimmer1_NC_029104(2),PHAGE_Clostr_CDMH1_NC_024144(2),PHAGE_Clostr_phiC2_NC_009231(2),PHAGE_Clostr_phiMMP01_NC_028883(2),PHAGE_Brevib_Osiris_NC_028969(2),PHAGE_Clostr_phiMMP03_NC_028959(2),PHAGE_Synech_ACG_2014f_NC_047713(1),PHAGE_Entero_EFP01_NC_047796(1),PHAGE_Synech_ACG_2014f_NC_02692…
		4	59.9Kb	intact (150)	contig1:2357790-2417764	0	79	73	28.48	PHAGE_Clostr_phiC2_NC_009231(42),PHAGE_Clostr_phiMMP03_NC_028959(41),PHAGE_Clostr_CDMH1_NC_024144(39),PHAGE_Clostr_phiMMP01_NC_028883(33),PHAGE_Clostr_phiCDHM19_NC_028996(22),PHAGE_Clostr_phiCD27_NC_011398(17),PHAGE_Clostr_CDKM9_NC_048642(14),PHAGE_Clostr_CDKM15_NC_048643(14),PHAGE_Clostr_phiMMP02_NC_019421(14),PHAGE_Clostr_phiCD119_NC_007917(13),PHAGE_Clostr_phiCD505_NC_028764(11),PHAGE_Thermu_O…
		5	39.8Kb	intact (120)	contig2:2-39868	0	55	41	28.43	PHAGE_Clostr_phiCDHM19_NC_028996(17),PHAGE_Clostr_phiCD119_NC_007917(12),PHAGE_Clostr_phiMMP04_NC_019422(8),PHAGE_Clostr_phiCD506_NC_028838(8),PHAGE_Clostr_phiCD481_1_NC_028951(6),PHAGE_Clostr_phiCDHM11_NC_029001(6),PHAGE_Clostr_phiCT19406B_NC_030947(6),PHAGE_Clostr_phiCTC2B_NC_030951(6),PHAGE_Clostr_phiCDHM14_NC_048665(5),PHAGE_Clostr_phiCT453B_NC_029004(5),PHAGE_Clostr_phiCDHM13_NC_029116(5),PH…
C. difficile RS164	JAVJBZ000000000.1	1	46.6Kb	intact (150)	contig1:489027-535687	0	70	63	29.02	PHAGE_Clostr_CDMH1_NC_024144(34),PHAGE_Clostr_phiMMP03_NC_028959(34),PHAGE_Clostr_phiMMP01_NC_028883(32),PHAGE_Clostr_phiC2_NC_009231(32),PHAGE_Clostr_phiMMP02_NC_019421(19),PHAGE_Clostr_phiCDHM19_NC_028996(13),PHAGE_Clostr_phiCD505_NC_028764(13),PHAGE_Clostr_CDKM15_NC_048643(10),PHAGE_Clostr_CDKM9_NC_048642(8),PHAGE_Clostr_phiCD119_NC_007917(8),PHAGE_Clostr_phiCD27_NC_011398(7),PHAGE_Thermu_OH2_…
RT073/ST109		2	21.8Kb	incomplete (50)	contig1:1438831-1460684	0	13	11	27.83	PHAGE_Clostr_CDMH1_NC_024144(5),PHAGE_Clostr_CDKM15_NC_048643(3),PHAGE_Clostr_phiCD111_NC_028905(2),PHAGE_Clostr_phiCD38_2_NC_015568(2),PHAGE_Clostr_phiCD211_NC_029048(2),PHAGE_Clostr_phiCDHM19_NC_028996(2),PHAGE_Clostr_phiCD119_NC_007917(2),PHAGE_Clostr_phiCD6356_NC_015262(2),PHAGE_Brevib_Davies_NC_022980(1),PHAGE_Lactoc_bIL312_NC_002671(1),PHAGE_Clostr_phiCD505_NC_028764(1),PHAGE_Vibrio_vB_VspP…
		3	23.8Kb	questionable (70)	contig1:1691396-1715211	0	23	15	26.65	PHAGE_Clostr_phiMMP03_NC_028959(5),PHAGE_Clostr_phiMMP04_NC_019422(4),PHAGE_Clostr_phiC2_NC_009231(4),PHAGE_Clostr_CDKM15_NC_048643(3),PHAGE_Clostr_phiMMP01_NC_028883(3),PHAGE_Clostr_phiCDHM11_NC_029001(3),PHAGE_Clostr_phiMMP02_NC_019421(3),PHAGE_Clostr_CDKM9_NC_048642(3),PHAGE_Clostr_phiCD211_NC_029048(3),PHAGE_Clostr_phiCD505_NC_028764(2),PHAGE_Clostr_phiCDHM14_NC_048665(2),PHAGE_Clostr_phiCD50…
		4	14.1Kb	incomplete (40)	contig1:2111648-2125761	0	14	10	27.39	PHAGE_Clostr_c_st_NC_007581(6),PHAGE_Bacill_G_NC_023719(2),PHAGE_Geobac_GBSV1_NC_008376(2),PHAGE_Clostr_phiCD27_NC_011398(1),PHAGE_Brevib_Jenst_NC_028805(1),PHAGE_Bacill_vB_BtS_BMBtp14_NC_048640(1),PHAGE_Clostr_phiCD506_NC_028838(1),PHAGE_Bacill_phBC6A51_NC_004820(1),PHAGE_Paenib_Jacopo_NC_048718(1),PHAGE_Clostr_PhiS63_NC_017978(1),PHAGE_Gordon_Emalyn_NC_031234(1),PHAGE_Bacill_0305phi8_36_NC_0097…
		5	23.5Kb	incomplete (50)	contig2:425302-448814	0	13	7	31.36	PHAGE_Bacill_SPbeta_NC_001884(1),PHAGE_Clostr_c_st_NC_007581(1),PHAGE_Clostr_phiMMP03_NC_028959(1),PHAGE_Anoxyb_A403_NC_048701(1),PHAGE_Bacill_BM5_NC_029069(1),PHAGE_Clostr_phiCD111_NC_028905(1),PHAGE_Clostr_CDKM15_NC_048643(1),PHAGE_Clostr_phiCD38_2_NC_015568(1),PHAGE_Clostr_CDKM9_NC_048642(1),PHAGE_Bacill_0305phi8_36_NC_009760(1),PHAGE_Clostr_phiCD211_NC_029048(1),PHAGE_Bacill_Bobb_NC_024792(1)…
		6	9.7Kb	incomplete (30)	contig2:695543-705336	0	9	7	25.79	PHAGE_Bacill_vB_BanS_Tsamsa_NC_023007(1),PHAGE_Staphy_SPbeta_like_NC_029119(1),PHAGE_Plankt_PaV_LD_NC_016564(1),PHAGE_Shigel_Sf6_NC_005344(1),PHAGE_Salmon_SPN3US_NC_027402(1),PHAGE_Ralsto_RP12_NC_041911(1),PHAGE_Bacill_G_NC_023719(1),PHAGE_Salmon_SSU5_NC_018843(1),PHAGE_Bacill_vB_BtS_BMBtp14_NC_048640(1),PHAGE_Erwini_vB_EamM_EarlPhillipIV_NC_031007(1),PHAGE_Campyl_CP220_NC_027997(1),PHAGE_Erwini_…
		7	7.2Kb	incomplete (40)	contig3:17418-24661	0	9	7	28.51	PHAGE_Clostr_c_st_NC_007581(4),PHAGE_Clostr_vB_CpeS_CP51_NC_021325(1),PHAGE_Clostr_phiCD38_2_NC_015568(1),PHAGE_Bacill_SP_10_NC_019487(1),PHAGE_Clostr_phiCD211_NC_029048(1),PHAGE_Bacill_BMBtpLA_NC_028748(1),PHAGE_Strept_phiNJ2_NC_019418(1),PHAGE_Clostr_phiCD6356_NC_015262(1),PHAGE_Clostr_phiCT19406C_NC_029006(1),PHAGE_Bacill_SP_15_NC_031245(1),PHAGE_Geobac_GBSV1_NC_008376(1),PHAGE_Clostr_phiCD146…
		8	58.5Kb	intact (150)	contig3:360211-418744	0	76	64	28.8	PHAGE_Clostr_phiC2_NC_009231(32),PHAGE_Clostr_phiMMP01_NC_028883(31),PHAGE_Clostr_phiMMP03_NC_028959(30),PHAGE_Clostr_CDMH1_NC_024144(27),PHAGE_Clostr_CDKM9_NC_048642(13),PHAGE_Clostr_phiCT453A_NC_028991(12),PHAGE_Clostr_phiCD505_NC_028764(7),PHAGE_Clostr_phiCD6356_NC_015262(7),PHAGE_Clostr_CDKM15_NC_048643(7),PHAGE_Thermu_OH2_NC_021784(6),PHAGE_Clostr_phiCDHM19_NC_028996(5),PHAGE_Clostr_phiMMP02…
		9	27.2Kb	incomplete (60)	contig3:634946-662216	0	31	24	28.14	PHAGE_Clostr_phiCDHM19_NC_028996(11),PHAGE_Clostr_phiCD119_NC_007917(8),PHAGE_Clostr_phiCD481_1_NC_028951(7),PHAGE_Clostr_phiCD506_NC_028838(7),PHAGE_Clostr_phiCDHM14_NC_048665(6),PHAGE_Clostr_phiCTC2B_NC_030951(4),PHAGE_Clostr_phiCT19406B_NC_030947(4),PHAGE_Clostr_phiCT453B_NC_029004(4),PHAGE_Clostr_phiMMP04_NC_019422(3),PHAGE_Clostr_phiCDHM11_NC_029001(3),PHAGE_Clostr_phiCT453A_NC_028991(2),PHA…
		10	133.6Kb	intact (121)	contig_4:80-133776	1 (Ser-GCT)	176	158	26.41	PHAGE_Clostr_phiCD211_NC_029048(154),PHAGE_Clostr_c_st_NC_007581(15),PHAGE_Brevib_Sundance_NC_028749(9),PHAGE_Geobac_E3_NC_029073(9),PHAGE_Bacill_vB_BanS_Tsamsa_NC_023007(8),PHAGE_Lactoc_phiL47_NC_023574(7),PHAGE_Lactoc_WRP3_NC_027341(7),PHAGE_Bacill_G_NC_023719(6),PHAGE_Clostr_phiMMP02_NC_019421(6),PHAGE_Bacill_SPbeta_NC_001884(5),PHAGE_Staphy_SPbeta_like_NC_029119(5),PHAGE_Clostr_phiCDHM19_NC_0…
C. difficile RS165	JAVJBY000000000.1	1	58.5Kb	intact (150)	contig1:318697-377231	0	71	61	28.8	PHAGE_Clostr_phiC2_NC_009231(32),PHAGE_Clostr_phiMMP01_NC_028883(30),PHAGE_Clostr_phiMMP03_NC_028959(28),PHAGE_Clostr_CDMH1_NC_024144(26),PHAGE_Clostr_phiCT453A_NC_028991(12),PHAGE_Clostr_CDKM9_NC_048642(12),PHAGE_Clostr_CDKM15_NC_048643(7),PHAGE_Clostr_phiCD505_NC_028764(7),PHAGE_Thermu_OH2_NC_021784(6),PHAGE_Clostr_phiCD6356_NC_015262(6),PHAGE_Clostr_phiCDHM19_NC_028996(5),PHAGE_Clostr_phiMMP02…
RT073/ST109		2	27.2Kb	incomplete (60)	contig1:593430-620700	0	31	24	28.14	PHAGE_Clostr_phiCDHM19_NC_028996(11),PHAGE_Clostr_phiCD119_NC_007917(8),PHAGE_Clostr_phiCD481_1_NC_028951(7),PHAGE_Clostr_phiCD506_NC_028838(7),PHAGE_Clostr_phiCDHM14_NC_048665(6),PHAGE_Clostr_phiCT453B_NC_029004(4),PHAGE_Clostr_phiCTC2B_NC_030951(4),PHAGE_Clostr_phiCT19406B_NC_030947(4),PHAGE_Clostr_phiCDHM11_NC_029001(3),PHAGE_Clostr_phiMMP04_NC_019422(3),PHAGE_Clostr_CDMH1_NC_024144(2),PHAGE_B…
		3	20.1Kb	incomplete (20)	contig1:750449-770644	0	16	9	27.14	PHAGE_Clostr_phiMMP03_NC_028959(1),PHAGE_Geobac_E3_NC_029073(1),PHAGE_Clostr_phiCTC2A_NC_030949(1),PHAGE_Bacill_vB_BtS_B83_NC_048762(1),PHAGE_Bacill_Mgbh1_NC_041879(1),PHAGE_Clostr_phiCT19406A_NC_030950(1),PHAGE_Clostr_phiCD211_NC_029048(1),PHAGE_Clostr_phiCT453A_NC_028991(1),PHAGE_Clostr_phiCD111_NC_028905(1),PHAGE_Bacill_BCU4_NC_047735(1),PHAGE_Thermo_THSA_485A_NC_018264(1),PHAGE_Clostr_phiMMP0…
		4	11Kb	incomplete (30)	contig1:1326503-1337510	0	7	7	25.94	PHAGE_Erwini_vB_EamM_Caitlin_NC_031120(1),PHAGE_Campyl_CP220_NC_027997(1),PHAGE_Erwini_vB_EamM_Asesino_NC_031107(1),PHAGE_Bacill_vB_BanS_Tsamsa_NC_023007(1),PHAGE_Salmon_SSU5_NC_018843(1),PHAGE_Bacill_SPbeta_NC_001884(1),PHAGE_Plankt_PaV_LD_NC_016564(1),PHAGE_Shigel_Sf6_NC_005344(1),PHAGE_Erwini_vB_EamM_ChrisDB_NC_031126(1),PHAGE_Bacill_G_NC_023719(1),PHAGE_Staphy_SPbeta_like_NC_029119(1),PHAGE_R…
		5	14.6Kb	incomplete (50)	contig1:1594629-1609248	0	12	7	31.57	PHAGE_Bacill_Bobb_NC_024792(1),PHAGE_Bordet_vB_BbrM_PHB04_NC_047861(1),PHAGE_Bacill_SPbeta_NC_001884(1),PHAGE_Anoxyb_A403_NC_048701(1),PHAGE_Clostr_c_st_NC_007581(1),PHAGE_Deep_s_D6E_NC_019544(1),PHAGE_Clostr_phiMMP03_NC_028959(1),PHAGE_Clostr_phiC2_NC_009231(1),PHAGE_Clostr_CDKM9_NC_048642(1),PHAGE_Entero_EFC_1_NC_025453(1),PHAGE_Clostr_phiCD38_2_NC_015568(1),PHAGE_Faecal_FP_Epona_NC_047910(1),P…
		6	46.6Kb	intact (150)	contig1:2512899-2559559	0	70	63	29.02	PHAGE_Clostr_phiMMP03_NC_028959(34),PHAGE_Clostr_CDMH1_NC_024144(34),PHAGE_Clostr_phiMMP01_NC_028883(32),PHAGE_Clostr_phiC2_NC_009231(32),PHAGE_Clostr_phiMMP02_NC_019421(19),PHAGE_Clostr_phiCDHM19_NC_028996(13),PHAGE_Clostr_phiCD505_NC_028764(13),PHAGE_Clostr_CDKM15_NC_048643(10),PHAGE_Clostr_CDKM9_NC_048642(8),PHAGE_Clostr_phiCD119_NC_007917(8),PHAGE_Clostr_phiCD27_NC_011398(7),PHAGE_Thermu_OH2_…
		7	21.8Kb	incomplete (50)	contig1:3462685-3484538	0	13	11	27.83	PHAGE_Clostr_CDMH1_NC_024144(5),PHAGE_Clostr_CDKM15_NC_048643(3),PHAGE_Clostr_phiCD38_2_NC_015568(2),PHAGE_Clostr_phiCDHM19_NC_028996(2),PHAGE_Clostr_phiCD119_NC_007917(2),PHAGE_Clostr_phiCD111_NC_028905(2),PHAGE_Clostr_phiCD211_NC_029048(2),PHAGE_Clostr_phiCD6356_NC_015262(2),PHAGE_Brevib_Davies_NC_022980(1),PHAGE_Clostr_phiCD506_NC_028838(1),PHAGE_Clostr_phiCDHM14_NC_048665(1),PHAGE_Clostr_phiC…
		8	23.8Kb	questionable (70)	contig1:3715250-3739065	0	23	15	26.65	PHAGE_Clostr_phiMMP03_NC_028959(5),PHAGE_Clostr_phiC2_NC_009231(4),PHAGE_Clostr_phiMMP04_NC_019422(4),PHAGE_Clostr_CDKM9_NC_048642(3),PHAGE_Clostr_phiMMP02_NC_019421(3),PHAGE_Clostr_phiCDHM11_NC_029001(3),PHAGE_Clostr_phiCD211_NC_029048(3),PHAGE_Clostr_phiMMP01_NC_028883(3),PHAGE_Clostr_CDKM15_NC_048643(3),PHAGE_Clostr_phiCD481_1_NC_028951(2),PHAGE_Clostr_phiCDHM19_NC_028996(2),PHAGE_Clostr_phiCD…
		9	7.2Kb	incomplete (40)	contig3:26342-33585	0	9	7	28.51	PHAGE_Clostr_c_st_NC_007581(4),PHAGE_Bacill_BMBtpLA_NC_028748(1),PHAGE_Clostr_phiCD506_NC_028838(1),PHAGE_Geobac_GBSV1_NC_008376(1),PHAGE_Anoxyb_A403_NC_048701(1),PHAGE_Bacill_Waukesha92_NC_025424(1),PHAGE_Clostr_phiCD38_2_NC_015568(1),PHAGE_Strept_phiNJ2_NC_019418(1),PHAGE_Faecal_FP_Brigit_NC_047909(1),PHAGE_Gordon_Emalyn_NC_031234(1),PHAGE_Bacill_0305phi8_36_NC_009760(1),PHAGE_Bacill_SP_15_NC_0…
		10	132.9Kb	intact (120)	contig2:476-133450	1 (Ser-GCT)	173	156	26.41	PHAGE_Clostr_phiCD211_NC_029048(152),PHAGE_Clostr_c_st_NC_007581(15),PHAGE_Brevib_Sundance_NC_028749(9),PHAGE_Geobac_E3_NC_029073(9),PHAGE_Bacill_vB_BanS_Tsamsa_NC_023007(8),PHAGE_Lactoc_phiL47_NC_023574(7),PHAGE_Lactoc_WRP3_NC_027341(7),PHAGE_Clostr_phiMMP02_NC_019421(6),PHAGE_Staphy_SPbeta_like_NC_029119(5),PHAGE_Clostr_phiCD506_NC_028838(5),PHAGE_Bacill_G_NC_023719(5),PHAGE_Staphy_6ec_NC_02435…
C. difficile ARC167	JAVJBX000000000.1	1	14Kb	incomplete (30)	contig1:459412-473451	0	28	13	25.36	PHAGE_Clostr_CDKM9_NC_048642(4),PHAGE_Clostr_CDKM15_NC_048643(3),PHAGE_Clostr_phiC2_NC_009231(2),PHAGE_Brevib_Jimmer2_NC_041976(2),PHAGE_Brevib_Jimmer1_NC_029104(2),PHAGE_Clostr_CDMH1_NC_024144(2),PHAGE_Clostr_phiMMP01_NC_028883(2),PHAGE_Clostr_phiMMP03_NC_028959(2),PHAGE_Brevib_Osiris_NC_028969(2),PHAGE_Synech_ACG_2014f_NC_047713(1),PHAGE_Aeromo_PX29_NC_023688(1),PHAGE_Synech_ACG_2014f_NC_047714…
UC/ST8		2	34.9Kb	intact (110)	contig1:1179450-1214380	0	44	34	29.39	PHAGE_Clostr_phiMMP03_NC_028959(24),PHAGE_Clostr_phiMMP01_NC_028883(24),PHAGE_Clostr_CDMH1_NC_024144(22),PHAGE_Clostr_phiC2_NC_009231(21),PHAGE_Clostr_phiMMP02_NC_019421(6),PHAGE_Clostr_phiCT453A_NC_028991(5),PHAGE_Thermu_OH2_NC_021784(4),PHAGE_Clostr_phiCD505_NC_028764(4),PHAGE_Clostr_phiCDHM19_NC_028996(4),PHAGE_Clostr_phiCT9441A_NC_029022(3),PHAGE_Clostr_CDKM9_NC_048642(3),PHAGE_Clostr_CDKM15_…
		3	14Kb	incomplete (30)	contig1:1214825-1228922	0	16	13	26.66	PHAGE_Clostr_phiCD27_NC_011398(6),PHAGE_Clostr_phiC2_NC_009231(2),PHAGE_Clostr_phiCD505_NC_028764(2),PHAGE_Bacill_BM5_NC_029069(2),PHAGE_Entero_IME_EFm1_NC_024356(2),PHAGE_Clostr_CDKM15_NC_048643(2),PHAGE_Clostr_phiMMP03_NC_028959(2),PHAGE_Clostr_phiCT453A_NC_028991(2),PHAGE_Lactob_phiAT3_NC_005893(1),PHAGE_Clostr_phiCT9441A_NC_029022(1),PHAGE_Bacill_Carmen17_NC_048698(1),PHAGE_Entero_phiFL1A_NC_…
		4	49.2Kb	intact (150)	contig1:2318428-2367639	0	72	67	29.03	PHAGE_Clostr_CDMH1_NC_024144(37),PHAGE_Clostr_phiMMP03_NC_028959(33),PHAGE_Clostr_phiMMP01_NC_028883(29),PHAGE_Clostr_phiC2_NC_009231(28),PHAGE_Clostr_phiCD505_NC_028764(22),PHAGE_Clostr_phiMMP02_NC_019421(18),PHAGE_Clostr_phiCDHM19_NC_028996(17),PHAGE_Clostr_phiCT9441A_NC_029022(7),PHAGE_Clostr_CDKM15_NC_048643(7),PHAGE_Clostr_CDKM9_NC_048642(6),PHAGE_Clostr_phiCD38_2_NC_015568(5),PHAGE_Clostr_p…
		5	18.1Kb	incomplete (40)	contig1:2384907-2403025	0	16	13	29.79	PHAGE_Escher_ESCO13_NC_047770(4),PHAGE_Escher_phAPEC8_NC_020079(4),PHAGE_Escher_vB_EcoM_Schickermooser_NC_048196(4),PHAGE_Escher_ESCO5_NC_047776(4),PHAGE_Entero_phi92_NC_023693(4),PHAGE_Prochl_P_SSM2_NC_006883(3),PHAGE_Geobac_E3_NC_029073(3),PHAGE_Clostr_phiCD211_NC_029048(2),PHAGE_Prochl_P_SSM7_NC_015290(2),PHAGE_Synech_S_MbCM100_NC_023584(2),PHAGE_Clostr_c_st_NC_007581(2),PHAGE_Bacill_G_NC_0237…
		6	27.4Kb	incomplete (60)	contig1:3534555-3562011	0	30	24	27.64	PHAGE_Clostr_phiCDHM19_NC_028996(11),PHAGE_Clostr_phiCD119_NC_007917(7),PHAGE_Clostr_phiCD481_1_NC_028951(7),PHAGE_Clostr_phiCDHM14_NC_048665(6),PHAGE_Clostr_phiCD506_NC_028838(6),PHAGE_Clostr_phiCTC2B_NC_030951(4),PHAGE_Clostr_phiCT19406B_NC_030947(4),PHAGE_Clostr_phiCT453B_NC_029004(3),PHAGE_Clostr_phiMMP04_NC_019422(3),PHAGE_Clostr_phiCDHM11_NC_029001(3),PHAGE_Clostr_phiCT453A_NC_028991(2),PHA…
		7	9Kb	incomplete (40)	contig1:3851345-3860357	0	10	7	27.73	PHAGE_Clostr_c_st_NC_007581(2),PHAGE_Geobac_E3_NC_029073(2),PHAGE_Clostr_phiCD211_NC_029048(2),PHAGE_Bacill_0305phi8_36_NC_009760(1),PHAGE_Bacill_G_NC_023719(1),PHAGE_Caulob_CcrColossus_NC_019406(1),PHAGE_Caulob_CcrPW_NC_048046(1),PHAGE_Bacill_CP_51_NC_025423(1),PHAGE_Acinet_vB_AbaM_ME3_NC_041884(1),PHAGE_Bacill_Mgbh1_NC_041879(1),PHAGE_Helico_phiHP33_NC_016568(1),PHAGE_Nodula_vB_NspS_kac68v161_N…
		8	16Kb	incomplete (20)	contig2:505-16582	0	30	20	27.65	PHAGE_Clostr_phiCD6356_NC_015262(5),PHAGE_Clostr_phiCD119_NC_007917(3),PHAGE_Clostr_phiCD506_NC_028838(3),PHAGE_Clostr_phiC2_NC_009231(2),PHAGE_Entero_EfV12_phi1_NC_048087(2),PHAGE_Clostr_phiSM101_NC_008265(2),PHAGE_Clostr_CDKM9_NC_048642(2),PHAGE_Clostr_CDKM15_NC_048643(2),PHAGE_Entero_EFDG1_NC_029009(2),PHAGE_Aeriba_AP45_NC_048651(2),PHAGE_Clostr_phiCDHM13_NC_029116(2),PHAGE_Clostr_phiCT19406B_…
		9	24.6Kb	intact (100)	contig2:20869-45486	0	31	29	29.21	PHAGE_Clostr_phiCDHM19_NC_028996(16),PHAGE_Clostr_phiCD119_NC_007917(8),PHAGE_Clostr_phiMMP04_NC_019422(7),PHAGE_Clostr_phiCD506_NC_028838(6),PHAGE_Clostr_phiCD481_1_NC_028951(6),PHAGE_Clostr_phiMMP02_NC_019421(5),PHAGE_Clostr_phiCT453B_NC_029004(4),PHAGE_Clostr_phiCD211_NC_029048(4),PHAGE_Clostr_CDKM15_NC_048643(4),PHAGE_Clostr_phiCD27_NC_011398(3),PHAGE_Clostr_phiCTC2B_NC_030951(3),PHAGE_Clostr…
C. difficile ARC168	JAVJBW000000000.1	1	14Kb	incomplete (30)	contig1:1678240-1692280	0	30	13	25.37	PHAGE_Clostr_CDKM9_NC_048642(4),PHAGE_Clostr_CDKM15_NC_048643(3),PHAGE_Brevib_Jimmer1_NC_029104(2),PHAGE_Clostr_phiMMP03_NC_028959(2),PHAGE_Clostr_CDMH1_NC_024144(2),PHAGE_Brevib_Osiris_NC_028969(2),PHAGE_Clostr_phiMMP01_NC_028883(2),PHAGE_Clostr_phiC2_NC_009231(2),PHAGE_Brevib_Jimmer2_NC_041976(2),PHAGE_Clostr_phiCD38_2_NC_015568(1),PHAGE_Clostr_phiCDHM19_NC_028996(1),PHAGE_Clostr_phiCD111_NC_02…
RT159/ST8		2	13.6Kb	incomplete (30)	contig1:2111827-2125452	0	12	9	27.43	PHAGE_Bacill_G_NC_023719(2),PHAGE_Geobac_GBSV1_NC_008376(2),PHAGE_Clostr_c_st_NC_007581(2),PHAGE_Bacill_IEBH_NC_011167(1),PHAGE_Clostr_PhiS63_NC_017978(1),PHAGE_Bacill_SP_15_NC_031245(1),PHAGE_Bacill_Waukesha92_NC_025424(1),PHAGE_Paenib_Jacopo_NC_048718(1),PHAGE_Lactob_phiJB_NC_022775(1),PHAGE_Bacill_0305phi8_36_NC_009760(1),PHAGE_Clostr_susfortuna_NC_048712(1),PHAGE_Deep_s_D6E_NC_019544(1),PHAGE…
		3	5.5Kb	incomplete (40)	contig1:2374985-2380505	0	7	6	28.69	PHAGE_Geobac_E3_NC_029073(2),PHAGE_Clostr_c_st_NC_007581(2),PHAGE_Clostr_phiCD211_NC_029048(2),PHAGE_Helico_phiHP33_NC_016568(1),PHAGE_Bacill_G_NC_023719(1),PHAGE_Bacill_Shanette_NC_028983(1),PHAGE_Acinet_vB_AbaM_ME3_NC_041884(1),PHAGE_Bacill_Mgbh1_NC_041879(1),PHAGE_Nodula_vB_NspS_kac68v161_NC_048757(1),PHAGE_Caulob_CcrColossus_NC_019406(1),PHAGE_Bacill_CP_51_NC_025423(1),PHAGE_Bacill_JL_NC_0289…
		4	55.6Kb	intact (150)	contig1:2457499-2513108	0	70	60	28.92	PHAGE_Clostr_phiC2_NC_009231(29),PHAGE_Clostr_phiMMP01_NC_028883(28),PHAGE_Clostr_phiMMP03_NC_028959(25),PHAGE_Clostr_CDMH1_NC_024144(24),PHAGE_Clostr_phiCT453A_NC_028991(12),PHAGE_Clostr_CDKM9_NC_048642(10),PHAGE_Clostr_CDKM15_NC_048643(7),PHAGE_Clostr_phiCD6356_NC_015262(5),PHAGE_Clostr_phiCD505_NC_028764(5),PHAGE_Clostr_phiMMP02_NC_019421(4),PHAGE_Clostr_phiCT9441A_NC_029022(4),PHAGE_Thermu_OH…
		5	27.4Kb	incomplete (60)	contig1:2729814-2757261	0	31	24	27.64	PHAGE_Clostr_phiCDHM19_NC_028996(11),PHAGE_Clostr_phiCD119_NC_007917(8),PHAGE_Clostr_phiCD506_NC_028838(7),PHAGE_Clostr_phiCD481_1_NC_028951(7),PHAGE_Clostr_phiCDHM14_NC_048665(5),PHAGE_Clostr_phiCTC2B_NC_030951(4),PHAGE_Clostr_phiCT19406B_NC_030947(4),PHAGE_Clostr_phiMMP04_NC_019422(3),PHAGE_Clostr_phiCT453B_NC_029004(3),PHAGE_Brevib_Abouo_NC_029029(2),PHAGE_Clostr_phiCD27_NC_011398(2),PHAGE_Bre…
		6	18.1Kb	incomplete (40)	contig1:3874293-3892411	0	16	13	29.79	PHAGE_Entero_phi92_NC_023693(4),PHAGE_Escher_phAPEC8_NC_020079(4),PHAGE_Escher_vB_EcoM_Schickermooser_NC_048196(4),PHAGE_Escher_ESCO13_NC_047770(4),PHAGE_Escher_ESCO5_NC_047776(4),PHAGE_Geobac_E3_NC_029073(3),PHAGE_Prochl_P_SSM2_NC_006883(3),PHAGE_Prochl_P_SSM7_NC_015290(2),PHAGE_Clostr_c_st_NC_007581(2),PHAGE_Clostr_phiCD211_NC_029048(2),PHAGE_Synech_S_MbCM100_NC_023584(2),PHAGE_Nodula_vB_NspS_k…
		7	9.3Kb	incomplete (10)	contig2:148-9535	0	18	13	27.56	PHAGE_Clostr_phiCD6356_NC_015262(5),PHAGE_Clostr_phiCD505_NC_028764(2),PHAGE_Clostr_phiCD119_NC_007917(2),PHAGE_Clostr_CDKM15_NC_048643(2),PHAGE_Clostr_phiCDHM19_NC_028996(2),PHAGE_Clostr_phiCD38_2_NC_015568(2),PHAGE_Clostr_phiCTC2B_NC_030951(2),PHAGE_Clostr_phiCD111_NC_028905(2),PHAGE_Clostr_phiCT19406C_NC_029006(2),PHAGE_Clostr_phiC2_NC_009231(2),PHAGE_Aeriba_AP45_NC_048651(2),PHAGE_Clostr_phiC…
		8	38Kb	intact (130)	contig2:8263-46263	0	43	36	28.34	PHAGE_Clostr_phiCDHM19_NC_028996(16),PHAGE_Clostr_phiCD119_NC_007917(9),PHAGE_Clostr_phiMMP04_NC_019422(7),PHAGE_Clostr_phiCD481_1_NC_028951(7),PHAGE_Clostr_phiCD506_NC_028838(7),PHAGE_Clostr_phiMMP02_NC_019421(5),PHAGE_Clostr_phiCT453B_NC_029004(4),PHAGE_Clostr_CDKM9_NC_048642(4),PHAGE_Clostr_phiCD211_NC_029048(4),PHAGE_Clostr_phiCD27_NC_011398(4),PHAGE_Clostr_CDKM15_NC_048643(4),PHAGE_Clostr_ph…
C. difficile DS169	JAVJBV000000000.1	1	76.7Kb	intact (150)	contig1:445452-522182	0	83	67	29.72	PHAGE_Clostr_phiMMP03_NC_028959(42),PHAGE_Clostr_CDMH1_NC_024144(35),PHAGE_Clostr_phiC2_NC_009231(34),PHAGE_Clostr_phiMMP01_NC_028883(34),PHAGE_Clostr_CDKM15_NC_048643(17),PHAGE_Clostr_phiCD505_NC_028764(14),PHAGE_Clostr_phiMMP02_NC_019421(11),PHAGE_Clostr_phiCDHM19_NC_028996(10),PHAGE_Clostr_phiCD27_NC_011398(8),PHAGE_Clostr_CDKM9_NC_048642(8),PHAGE_Clostr_phiCD119_NC_007917(7),PHAGE_Clostr_phiC…
UC/ST821		2	8.6Kb	incomplete (50)	contig1:936076-944675	0	6	6	29.86	PHAGE_Clostr_c_st_NC_007581(4),PHAGE_Clostr_phiCD211_NC_029048(3),PHAGE_Bacill_0305phi8_36_NC_009760(1),PHAGE_Vibrio_12A10_NC_029067(1),PHAGE_Bacill_G_NC_023719(1),PHAGE_Entero_CC31_NC_014662(1),PHAGE_Vibrio_12B3_NC_021067(1),PHAGE_Geobac_E3_NC_029073(1),PHAGE_Citrob_vB_CfrM_CfP1_NC_031057(1),PHAGE_Bacill_SP_15_NC_031245(1),PHAGE_Citrob_IME_CF2_NC_029013(1),PHAGE_Cronob_S13_NC_028773(1),PHAGE_Vib…
		3	27.2Kb	incomplete (60)	contig1:1496599-1523895	0	30	24	28.01	PHAGE_Clostr_phiCDHM19_NC_028996(11),PHAGE_Clostr_phiCD481_1_NC_028951(8),PHAGE_Clostr_phiCD119_NC_007917(7),PHAGE_Clostr_phiCDHM14_NC_048665(7),PHAGE_Clostr_phiCD506_NC_028838(6),PHAGE_Clostr_phiCT19406B_NC_030947(4),PHAGE_Clostr_phiCTC2B_NC_030951(4),PHAGE_Clostr_phiCT453B_NC_029004(4),PHAGE_Clostr_phiCDHM11_NC_029001(4),PHAGE_Clostr_phiMMP04_NC_019422(3),PHAGE_Clostr_phiCD27_NC_011398(2),PHAGE…
		4	22.3Kb	incomplete (20)	contig1:1568294-1590607	0	7	6	25.85	PHAGE_Paenib_Jacopo_NC_048718(1),PHAGE_Pseudo_YuA_NC_010116(1),PHAGE_Paenib_Leyra_NC_048692(1),PHAGE_Clostr_phiCDHM19_NC_028996(1),PHAGE_Clostr_CDMH1_NC_024144(1),PHAGE_Bacter_Sitara_NC_028854(1),PHAGE_Klebsi_ST16_OXA48phi5.4_NC_049450(1),PHAGE_Clostr_phiCD119_NC_007917(1),PHAGE_Clostr_phiCD211_NC_029048(1),PHAGE_Paenib_Shelly_NC_041909(1),PHAGE_Bacter_Diva_NC_028788(1),PHAGE_Bacill_SP_15_NC_0312…
		5	9Kb	incomplete (30)	contig1:1579072-1588103	0	8	6	26.3	PHAGE_Brocho_A9_NC_015253(2),PHAGE_Staphy_phiIPLA_C1C_NC_028962(1),PHAGE_Staphy_phiSA_BS2_NC_047948(1),PHAGE_Clostr_phiCTC2A_NC_030949(1),PHAGE_Entero_EFP01_NC_047796(1),PHAGE_Geobac_E3_NC_029073(1),PHAGE_Bacill_SP_15_NC_031245(1),PHAGE_Staphy_phiIBB_SEP1_NC_041928(1),PHAGE_Clostr_phiCT19406A_NC_030950(1),PHAGE_Bacill_phiNIT1_NC_021856(1),PHAGE_Clostr_phiCT9441A_NC_029022(1),PHAGE_Clostr_c_st_NC_…
		6	41.3Kb	questionable (90)	contig1:1748045-1789351	0	50	43	28.59	PHAGE_Clostr_phiMMP01_NC_028883(10),PHAGE_Clostr_phiCT19406A_NC_030950(9),PHAGE_Clostr_phiCTC2A_NC_030949(9),PHAGE_Clostr_CDKM9_NC_048642(7),PHAGE_Clostr_phiCD111_NC_028905(7),PHAGE_Clostr_CDKM15_NC_048643(6),PHAGE_Clostr_phiCD146_NC_028958(6),PHAGE_Clostr_phiCD27_NC_011398(5),PHAGE_Clostr_phiCD505_NC_028764(5),PHAGE_Clostr_phiCD38_2_NC_015568(5),PHAGE_Clostr_phiMMP03_NC_028959(5),PHAGE_Clostr_ph…
		7	17.2Kb	incomplete (40)	contig1:2099192-2116478	0	14	10	27.23	PHAGE_Clostr_c_st_NC_007581(6),PHAGE_Bacill_G_NC_023719(2),PHAGE_Geobac_GBSV1_NC_008376(2),PHAGE_Bacill_BMBtpLA_NC_028748(1),PHAGE_Rhizob_RHEph10_NC_034248(1),PHAGE_Bacill_SP_15_NC_031245(1),PHAGE_Bacill_IEBH_NC_011167(1),PHAGE_Paenib_Tripp_NC_028930(1),PHAGE_Plankt_PaV_LD_NC_016564(1),PHAGE_Clostr_phiCD6356_NC_015262(1),PHAGE_Clostr_phiCD111_NC_028905(1),PHAGE_Clostr_phiCD211_NC_029048(1),PHAGE_…
		8	30.7Kb	intact (120)	contig_1:2180576-2211340	0	46	38	27.99	PHAGE_Clostr_vB_CpeS_CP51_NC_021325(12),PHAGE_Clostr_phiMMP01_NC_028883(10),PHAGE_Clostr_CDKM9_NC_048642(7),PHAGE_Clostr_phiMMP03_NC_028959(6),PHAGE_Clostr_phiCD505_NC_028764(6),PHAGE_Clostr_phiC2_NC_009231(5),PHAGE_Clostr_phiCD6356_NC_015262(4),PHAGE_Clostr_CDMH1_NC_024144(4),PHAGE_Clostr_phiMMP02_NC_019421(4),PHAGE_Clostr_phiCD146_NC_028958(3),PHAGE_Clostr_phiCD38_2_NC_015568(3),PHAGE_Bacill_PB…
		9	64.6Kb	intact (150)	contig1:3745613-3810307	0	75	62	28.48	PHAGE_Clostr_CDMH1_NC_024144(40),PHAGE_Clostr_phiMMP03_NC_028959(34),PHAGE_Clostr_phiMMP01_NC_028883(33),PHAGE_Clostr_phiC2_NC_009231(29),PHAGE_Clostr_phiCDHM19_NC_028996(20),PHAGE_Clostr_phiCD505_NC_028764(14),PHAGE_Clostr_phiMMP02_NC_019421(13),PHAGE_Clostr_CDKM15_NC_048643(12),PHAGE_Clostr_phiCD119_NC_007917(12),PHAGE_Clostr_phiCD27_NC_011398(9),PHAGE_Clostr_CDKM9_NC_048642(7),PHAGE_Clostr_phi…
		10	48.3Kb	intact (140)	contig2:10956-59341	0	55	37	28.06	PHAGE_Clostr_phiCD211_NC_029048(14),PHAGE_Clostr_phiMMP02_NC_019421(6),PHAGE_Clostr_phiCD6356_NC_015262(5),PHAGE_Clostr_phiCT453B_NC_029004(4),PHAGE_Clostr_phi3626_NC_003524(3),PHAGE_Clostr_phiCT19406C_NC_029006(3),PHAGE_Clostr_phiCDHM19_NC_028996(3),PHAGE_Clostr_phiMMP03_NC_028959(3),PHAGE_Clostr_CDKM15_NC_048643(3),PHAGE_Clostr_phiCD27_NC_011398(3),PHAGE_Clostr_PhiS63_NC_017978(3),PHAGE_Clostr_…
		11	7.2Kb	incomplete (40)	contig5:15509-22760	0	9	7	28.45	PHAGE_Clostr_c_st_NC_007581(4),PHAGE_Bacill_BMBtpLA_NC_028748(1),PHAGE_Bacill_SP_15_NC_031245(1),PHAGE_Bacill_IEBH_NC_011167(1),PHAGE_Faecal_FP_Brigit_NC_047909(1),PHAGE_Bacill_G_NC_023719(1),PHAGE_Geobac_GBSV1_NC_008376(1),PHAGE_Bacill_phBC6A51_NC_004820(1),PHAGE_Gordon_Emalyn_NC_031234(1),PHAGE_Clostr_vB_CpeS_CP51_NC_021325(1),PHAGE_Clostr_phiCD6356_NC_015262(1),PHAGE_Clostr_phiCD211_NC_029048(…
		12	48.2Kb	intact (140)	contig3:1-48260	0	70	48	27.8	PHAGE_Clostr_phiCDHM19_NC_028996(14),PHAGE_Clostr_phiCD119_NC_007917(9),PHAGE_Clostr_phiCD6356_NC_015262(9),PHAGE_Clostr_phiMMP04_NC_019422(7),PHAGE_Clostr_phiCD506_NC_028838(7),PHAGE_Clostr_phiCDHM11_NC_029001(6),PHAGE_Clostr_phiCDHM14_NC_048665(6),PHAGE_Clostr_phiCTC2B_NC_030951(5),PHAGE_Clostr_phiCT19406B_NC_030947(5),PHAGE_Clostr_phiCD211_NC_029048(5),PHAGE_Clostr_phiCD111_NC_028905(5),PHAGE_…
C. difficile ARE170	JAVJBU000000000.1	1	17.9Kb	incomplete (40)	contig1:1222116-1240105	0	16	13	29.96	PHAGE_Escher_vB_EcoM_Schickermooser_NC_048196(4),PHAGE_Escher_ESCO5_NC_047776(4),PHAGE_Escher_ESCO13_NC_047770(4),PHAGE_Escher_phAPEC8_NC_020079(4),PHAGE_Entero_phi92_NC_023693(4),PHAGE_Prochl_P_SSM2_NC_006883(3),PHAGE_Geobac_E3_NC_029073(3),PHAGE_Clostr_c_st_NC_007581(2),PHAGE_Synech_S_MbCM100_NC_023584(2),PHAGE_Prochl_P_SSM7_NC_015290(2),PHAGE_Clostr_phiCD211_NC_029048(2),PHAGE_Bacill_Pookie_NC…
RT120/ST4		2	27.3Kb	incomplete (40)	contig1:2398318-2425691	0	30	24	28.01	PHAGE_Clostr_phiCDHM19_NC_028996(11),PHAGE_Clostr_phiCD119_NC_007917(7),PHAGE_Clostr_phiCD481_1_NC_028951(7),PHAGE_Clostr_phiCDHM14_NC_048665(7),PHAGE_Clostr_phiCD506_NC_028838(6),PHAGE_Clostr_phiCTC2B_NC_030951(4),PHAGE_Clostr_phiCT19406B_NC_030947(4),PHAGE_Clostr_phiCDHM11_NC_029001(4),PHAGE_Clostr_phiCDHM13_NC_029116(3),PHAGE_Clostr_phiMMP04_NC_019422(3),PHAGE_Clostr_phiCT453B_NC_029004(3),PHA…
		3	44.6Kb	intact (110)	contig1:2641684-2686296	0	57	49	28.59	PHAGE_Clostr_phiMMP01_NC_028883(11),PHAGE_Clostr_phiCT19406A_NC_030950(10),PHAGE_Clostr_CDKM9_NC_048642(10),PHAGE_Clostr_phiCTC2A_NC_030949(9),PHAGE_Clostr_phiCD38_2_NC_015568(8),PHAGE_Clostr_phiC2_NC_009231(7),PHAGE_Clostr_phiCD111_NC_028905(7),PHAGE_Clostr_phiCD146_NC_028958(7),PHAGE_Clostr_phiMMP03_NC_028959(7),PHAGE_Clostr_CDKM15_NC_048643(6),PHAGE_Clostr_phiMMP02_NC_019421(6),PHAGE_Clostr_ph…
		4	13.7Kb	incomplete (30)	contig2:596355-610067	0	27	13	25.46	PHAGE_Clostr_CDKM9_NC_048642(4),PHAGE_Clostr_CDKM15_NC_048643(3),PHAGE_Clostr_phiMMP03_NC_028959(2),PHAGE_Clostr_phiMMP01_NC_028883(2),PHAGE_Clostr_phiC2_NC_009231(2),PHAGE_Brevib_Jimmer1_NC_029104(2),PHAGE_Clostr_CDMH1_NC_024144(2),PHAGE_Brevib_Osiris_NC_028969(2),PHAGE_Brevib_Jimmer2_NC_041976(2),PHAGE_Clostr_phiMMP04_NC_019422(1),PHAGE_Synech_ACG_2014f_NC_047714(1),PHAGE_Lister_A006_NC_009815(…
		5	13.8Kb	incomplete (30)	contig3:6289-20155	0	12	9	27.17	PHAGE_Clostr_c_st_NC_007581(2),PHAGE_Geobac_GBSV1_NC_008376(2),PHAGE_Bacill_G_NC_023719(2),PHAGE_Deep_s_D6E_NC_019544(1),PHAGE_Clostr_susfortuna_NC_048712(1),PHAGE_Bacill_BMBtpLA_NC_028748(1),PHAGE_Rhizob_RHEph10_NC_034248(1),PHAGE_Prochl_P_SSP7_NC_006882(1),PHAGE_Clostr_phiCD146_NC_028958(1),PHAGE_Clostr_phiCD6356_NC_015262(1),PHAGE_Bacill_phBC6A51_NC_004820(1),PHAGE_Bacill_SP_10_NC_019487(1),PH…
		6	125Kb	intact (101)	contig4:13-125025	1 (Ser-GCT)	170	138	26.24	PHAGE_Clostr_phiCD211_NC_029048(129),PHAGE_Brevib_Sundance_NC_028749(10),PHAGE_Clostr_c_st_NC_007581(10),PHAGE_Bacill_vB_BanS_Tsamsa_NC_023007(7),PHAGE_Lactoc_WRP3_NC_027341(6),PHAGE_Lactoc_phiL47_NC_023574(6),PHAGE_Bacill_SPbeta_NC_001884(6),PHAGE_Staphy_6ec_NC_024355(6),PHAGE_Geobac_E3_NC_029073(6),PHAGE_Staphy_SPbeta_like_NC_029119(5),PHAGE_Staphy_vB_SepS_SEP9_NC_023582(5),PHAGE_Clostr_phiCD48…
C. difficile DS171	JAVJBT000000000.1	1	21.6Kb	incomplete (50)	contig1:63875-85510	0	17	10	24.58	PHAGE_Clostr_CDKM9_NC_048642(5),PHAGE_Clostr_phiCD27_NC_011398(4),PHAGE_Clostr_phiC2_NC_009231(3),PHAGE_Clostr_phiCDHM19_NC_028996(3),PHAGE_Clostr_CDKM15_NC_048643(2),PHAGE_Clostr_phiMMP03_NC_028959(2),PHAGE_Clostr_CDMH1_NC_024144(2),PHAGE_Clostr_phiCD119_NC_007917(2),PHAGE_Lister_A118_NC_003216(1),PHAGE_Clostr_phiCD505_NC_028764(1),PHAGE_Clostr_phiMMP02_NC_019421(1),PHAGE_Clostr_phiCD211_NC_0290…
RT078/ST11		2	40.5Kb	questionable (70)	contig1:435463-476052	0	24	13	30.56	PHAGE_Clostr_CDKM15_NC_048643(2),PHAGE_Clostr_phiCD146_NC_028958(1),PHAGE_Bacill_Palmer_NC_028926(1),PHAGE_Altero_vB_AspP_H4/4_NC_047834(1),PHAGE_Vibrio_vB_VspP_pVa5_NC_049379(1),PHAGE_Anoxyb_A403_NC_048701(1),PHAGE_Brevib_Osiris_NC_028969(1),PHAGE_Ralsto_RP12_NC_041911(1),PHAGE_Lactob_Lj965_NC_005355(1),PHAGE_Bacill_0305phi8_36_NC_009760(1),PHAGE_Lactoc_bIL312_NC_002671(1),PHAGE_Clostr_phiMMP01_…
		3	27.2Kb	incomplete (40)	contig1:3392589-3419880	0	30	24	27.88	PHAGE_Clostr_phiCDHM19_NC_028996(11),PHAGE_Clostr_phiCD119_NC_007917(7),PHAGE_Clostr_phiCD481_1_NC_028951(7),PHAGE_Clostr_phiCDHM14_NC_048665(7),PHAGE_Clostr_phiCD506_NC_028838(6),PHAGE_Clostr_phiCDHM11_NC_029001(5),PHAGE_Clostr_phiCT453B_NC_029004(4),PHAGE_Clostr_phiCT19406B_NC_030947(3),PHAGE_Clostr_phiMMP04_NC_019422(3),PHAGE_Clostr_phiCTC2B_NC_030951(3),PHAGE_Brevib_Davies_NC_022980(2),PHAGE_…
		4	6.5Kb	incomplete (40)	contig1:3960792-3967321	0	8	6	29.22	PHAGE_Clostr_c_st_NC_007581(3),PHAGE_Klebsi_ST437_OXA245phi4.1_NC_049448(1),PHAGE_Gordon_Emalyn_NC_031234(1),PHAGE_Bacill_0305phi8_36_NC_009760(1),PHAGE_Bacill_SP_15_NC_031245(1),PHAGE_Geobac_E3_NC_029073(1),PHAGE_Bacill_SP_10_NC_019487(1),PHAGE_Clostr_phiCD506_NC_028838(1),PHAGE_Clostr_phiCD146_NC_028958(1),PHAGE_Clostr_phiCD211_NC_029048(1),PHAGE_Clostr_phiCD27_NC_011398(1),PHAGE_Clostr_phiCD11…
		5	15.8Kb	incomplete (50)	contig2:3744-19585	0	17	9	39.08	PHAGE_Geobac_TP_84_NC_041918(3),PHAGE_Bacill_Fah_NC_007814(2),PHAGE_Geobac_GBK2_NC_023612(2),PHAGE_Bacill_Gamma_NC_007458(2),PHAGE_Bacill_WBeta_NC_007734(2),PHAGE_Microb_Schubert_NC_048144(2),PHAGE_Microb_Eleri_NC_042109(2),PHAGE_Microb_McGalleon_NC_049927(1),PHAGE_Clostr_phiMMP03_NC_028959(1),PHAGE_Clostr_phiC2_NC_009231(1),PHAGE_Faecal_FP_Brigit_NC_047909(1),PHAGE_Microb_Golden_NC_042117(1),PHA…
		6	27.7Kb	incomplete (30)	contig2:19590-47324	0	34	24	40.66	PHAGE_Coryne_SamW_NC_048069(6),PHAGE_Coryne_Adelaide_NC_048791(6),PHAGE_Coryne_Lederberg_NC_048790(6),PHAGE_Coryne_StAB_NC_048780(6),PHAGE_Coryne_Dina_NC_048787(4),PHAGE_Coryne_Stiles_NC_048789(3),PHAGE_Paenib_Tripp_NC_028930(2),PHAGE_Clostr_phiCT453A_NC_028991(2),PHAGE_Butyri_Arawn_NC_048848(2),PHAGE_Burkho_phiE125_NC_003309(2),PHAGE_Gordon_Gsput1_NC_030932(1),PHAGE_Strept_P9_NC_009819(1),PHAGE_…
C. difficile DS173	JAVJBS000000000.1	1	21.6Kb	incomplete (50)	contig1:65621-87256	0	17	10	24.58	PHAGE_Clostr_CDKM9_NC_048642(5),PHAGE_Clostr_phiCD27_NC_011398(4),PHAGE_Clostr_phiCDHM19_NC_028996(3),PHAGE_Clostr_phiC2_NC_009231(3),PHAGE_Clostr_phiMMP03_NC_028959(2),PHAGE_Clostr_CDMH1_NC_024144(2),PHAGE_Clostr_phiCD119_NC_007917(2),PHAGE_Clostr_CDKM15_NC_048643(2),PHAGE_Bacill_phBC6A52_NC_004821(1),PHAGE_Entero_HK633_NC_019719(1),PHAGE_Clostr_phiMMP02_NC_019421(1),PHAGE_Clostr_phiCD211_NC_029…
[truncated: 201 more rows]
