# Supplementary material for: Prophage Carriage and Genetic Diversity within Environmental Isolates of Clostridioides difficile
Source: Int J Mol Sci. 2023 Dec 19;25(1):2. doi: 10.3390/ijms25010002 (PMC10778935; doi:10.3390/ijms25010002)
Supplement: Supplementary file 1 [file ijms-25-00002-s001.zip › Table S2.xlsx]

## Sheet: Tabelle1
Table S2: Prevalence of intact prophages in the genomes of environmental C. difficile ST isolates (n = 166).
STs	phiMMP01	phiCDMH1	phiCD211	phiCDHM19	phiCD6356	phiC2	phiMMP03	phiSM101	phiCDKM15	phiCD111	phiMMP02	phiCDKM9	phiMMP04	phiCD505	phiCD38_2	phiCD27	phiCD506	phivB_CpeS_CP51	phiCDHM14	phi0305phi8_36
ST11	1	34	0	34	0	0	0	0	2	0	1	0	0	0	0	32	37	0	0	0
ST2	9	0	1	0	0	1	7	0	0	0	0	0	0	4	0	0	0	0	0	0
ST3	0	10	0	6	0	4	0	0	0	0	0	5	0	0	0	0	0	0	0	0
ST4	5	0	7	0	0	0	0	0	0	0	0	1	0	0	0	0	0	0	0	0
ST5	0	5	0	2	0	0	0	0	0	0	3	0	0	1	1	0	0	0	0	0
ST8	1	3	6	8	1	1	2	1	0	0	1	0	0	0	1	0	0	0	0	0
ST109	1	5	7	0	0	7	3	0	0	0	0	0	0	0	0	0	0	0	0	0
ST6	5	2	2	3	2	0	0	0	0	0	1	0	0	0	0	0	0	0	1	0
ST55	1	0	0	0	1	0	3	0	0	0	2	0	0	0	0	0	0	0	0	0
ST54	0	5	0	0	0	0	0	0	0	0	0	0	0	0	0	0	0	0	0	0
ST254	1	2	0	1	0	0	2	0	0	1	0	0	0	0	0	0	0	0	0	1
ST17	1	5	3	0	2	0	0	0	0	0	3	0	0	0	0	0	0	0	0	0
ST44	1	2	0	2	0	1	2	0	2	0	0	1	0	0	0	0	0	0	0	0
ST58	0	3	0	3	0	3	0	0	0	0	0	0	1	0	0	0	0	0	0	0
ST26	2	0	0	1	0	0	0	0	0	0	0	0	0	0	0	0	0	0	0	0
ST35	0	0	0	0	0	1	1	0	0	0	0	0	0	0	0	0	0	0	0	0
ST13	2	0	0	0	0	0	0	0	0	0	0	0	0	0	0	0	0	0	0	0
Others*	9	3	4	2	0	3	5	0	2	1	0	0	0	1	0	2	0	1	0	0
Total	39	79	30	62	6	21	25	1	6	2	11	7	1	6	2	34	37	1	1	1
* "Others" indicate intact prophages with fewer than three assigned ST strains.
