# Supplementary material for: Prophage Carriage and Genetic Diversity within Environmental Isolates of Clostridioides difficile
Source: Int J Mol Sci. 2023 Dec 19;25(1):2. doi: 10.3390/ijms25010002 (PMC10778935; doi:10.3390/ijms25010002)
Supplement: Supplementary file 1 [file ijms-25-00002-s001.zip › Table S3.xlsx]

## Sheet: Tabelle1
Table S3: Prevalence of intact prophages in the genomes of environmental C. difficile RT isolates (n = 166).
RTs	phiMMP01	phiCDMH1	phiCD211	phiCDHM19	phiCD6356	phiC2	phiMMP03	phiSM101	phiCDKM15	phiCD111	phiMMP02	phiCDKM9	phiMMP04	phiCD505	phiCD38_2	phiCD27	phiCD506	phivB_CpeS_CP51	phiCDHM14	phi0305phi8_36
RT126	0	2	0	2	0	0	0	0	0	0	0	0	0	0	0	2	2	0	0	0
RT127	1	28	0	29	0	0	0	0	0	0	1	0	0	0	0	28	29	0	0	0
RT078	0	0	0	2	0	0	0	0	0	0	0	0	0	0	0	0	2	0	0	0
RT020	4	0	0	0	0	1	3	0	0	0	0	0	0	0	0	0	0	0	0	0
RT014	7	0	2	0	0	0	4	0	2	0	0	0	0	0	0	0	0	0	0	0
RT076	0	0	0	0	0	0	0	0	0	0	0	0	0	4	0	0	0	0	0	0
RT001	0	10	0	6	0	4	0	0	0	0	0	5	0	0	0	0	0	0	0	0
RT120	5	0	7	0	0	0	0	0	0	0	0	1	0	0	0	0	0	0	0	0
RT023	0	5	0	2	0	0	0	0	0	0	3	0	0	1	1	0	0	0	0	0
RT073	0	4	7	0	0	7	3	0	0	0	0	0	0	0	0	0	0	0	0	0
RT070	1	0	0	0	1	0	3	0	0	0	2	0	0	0	0	0	0	0	0	0
RT012	0	5	0	0	0	0	0	0	0	0	0	0	0	0	0	0	0	0	0	0
RT018	1	5	3	0	2	0	0	0	0	0	3	0	0	0	0	0	0	0	0	0
RT015	1	2	0	2	0	1	2	0	2	0	0	1	0	0	0	0	0	0	0	0
RT258	0	3	0	3	0	3	0	0	0	0	0	0	1	0	0	0	0	0	0	0
RT140	3	0	0	1	0	0	0	0	0	0	0	0	0	0	0	0	0	0	0	0
RTUC*	6	11	4	7	1	0	6	0	2	2	0	0	0	0	0	2	4	1	0	1
Others**	10	4	7	8	2	5	4	1	0	0	2	0	0	1	1	2	0	0	1	0
Total	39	79	30	62	6	21	25	1	6	2	11	7	1	6	2	34	37	1	1	1
* UC: unclassified RT´s
**"Others" indicate intact prophages with fewer than three assigned RT strains.
