# Supplementary material for: Prophage Carriage and Genetic Diversity within Environmental Isolates of Clostridioides difficile
Source: Int J Mol Sci. 2023 Dec 19;25(1):2. doi: 10.3390/ijms25010002 (PMC10778935; doi:10.3390/ijms25010002)
Supplement: Supplementary file 1 [file ijms-25-00002-s001.zip › Table S4.xlsx]

## Sheet: Tabelle1
Table S4: CRISPR arrays in the genome regions of identified prophages.
Strain name/ (RT/ST)*	Completeness	Prophage name (intact)	Region	CRISPR ID	CRISPR_Start	CRISPR_End	CRISPR Length (bp)	Consensus DR sequences	DR ID	DR No.	DR Length (bp)	Spacers No.
C. difficile RSS1 - RT005/ST6	intact	phiMMP01	1	1_1	30908	31858	950	GTTTTAGATTAACTATATGGAATGTAAAT	R7326	21	29	14
			1	1_2	33486	33710	224	TTTTATATTAACTATGTGGTATGTAAAT	R8849	2	28	3
	intact	phiMMP01	2	2_1	14975	15397	422	GTTTTATATTAACTATGTGGTATGTAAAT	R7360	19	29	6
			2	2_2	37672	38825	1153	GTTTTATATTAACTATGTGGTATGTAAAT	R7360	19	29	17
			2	2_3	40374	40599	225	ATTTTATATTAACTATGTGGTATGTAAA	Unknown	0	28	3
			2	2_4	40744	40903	159	ATTTTATATTAACTATGTGGTATGTAAA	Unknown	0	28	2
	incomplete		4	4_1	4556	5368	812	ATTTACATTCCATATAGTTAATCTAAAAC	R1411	9	29	12
	intact	phiCDHM19	7	7_1	30148	30246	98	GTCACAAATCGGACATTTTTTAG	Unknown	0	23	1
C. difficile RSS2 - RT090/ST1073	intact	phiMMP01	4	4_1	21064	21226	162	ATTTACATTCCATATAGTTAATCTAAAAC	R1411	9	29	2
			4	4_2	21305	21465	160	ATTTACATTCCATATAGTTAATCTAAAAC	R1411	9	29	2
C. difficile RSS3 - RT011/ST36	intact	phiC2	3	3_1	33855	34016	161	GTTTTAGATTAACTATATGGAATGTAAAT	R7326	21	29	2
			3	3_2	34618	35768	1150	GTTTTAGATTAACTATATGGAATGTAAAT	R7326	21	29	17
			3	3_3	37350	37574	224	TTTTATATTAACTATGTGGTATGTAAAT	R8849	2	28	3
	incomplete		4	4_1	4558	4982	424	ATTTACATTCCATATAGTTAATCTAAAAC	R1411	9	29	6
C. difficile RSS4 - UC/ST6	incomplete		2	2_1	8690	9502	812	GTTTTAGATTAACTATATGGAATGTAAAT	R7326	21	29	12
	intact	phiMMP01	4	4_1	15411	15571	160	TTTACATACCACATAGTTAATATAAAAT	Unknown	0	28	2
			4	4_2	15716	15940	224	TTTACATACCACATAGTTAATATAAAAT	Unknown	0	28	3
			4	4_3	17489	18642	1153	ATTTACATACCACATAGTTAATATAAAAC	Unknown	0	29	17
			4	4_4	40917	41339	422	ATTTACATACCACATAGTTAATATAAAAC	Unknown	0	29	6
	intact	phiMMP01	5	5_1	18953	19177	224	ATTTACATACCACATAGTTAATATAAAA	Unknown	0	28	3
			5	5_2	20805	21755	950	ATTTACATTCCATATAGTTAATCTAAAAC	R1411	9	29	14
	intact	phiCD6356	8	8_1	29420	29510	90	TTTAATTTATTTAGAAATAATAT	Unknown	0	23	1
C. difficile RSS5 - RT020/ST2	intact	phiC2	1	1_1	31692	32049	357	GTTTTAGATTAACTATATGGAATGTAAATT	R7327	1	30	5
			1	1_2	35755	36315	560	GTTGAAGAATAACATGAGATGTTTTTAAAT	R6417	1	30	8
	intact	phiMMP01	3	3_1	33139	33497	358	GTTTTAGATTAACTATATGGAATGTAAAT	R7326	21	29	5
			3	3_2	35105	35392	287	TTATATTAACTATGTGGTATGTAAAG	Unknown	0	26	4
			3	3_3	37119	37938	819	GTTTTATATTAACTATGTGGTATGTAAAT	R7360	19	29	12
	incomplete		4	4_1	4558	5107	549	TTTTACATTCCATATAGTTAATCTAAAAC	R8841	3	29	8
C. difficile RSS6 -RT070/ST55	questionable		4	4_1	3105	3192	87	TAAATACCACATAGTTAATATAA	Unknown	0	23	1
			4	4_2	21919	22275	356	TATTATATTAACTATGTGGTATGTAAAG	Unknown	0	28	5
	incomplete		6	6_1	4521	6137	1616	ATTTACATTCCATATAGTTAATCTAAAAC	R1411	9	29	24
C. difficile RSS7 - RT159/ST8	incomplete		6	6_1	4556	5635	1079	ATTTACATTCCATATAGTTAATCTAAAAC	R1411	9	29	16
	intact	phiCD211	8	8_1	57554	57641	87	TTTCGATGTACCATCTCGTGGTA	Unknown	0	23	1
C. difficile RS8 - RT015/ST44	intact	phiCDKM15	2	2_1	14825	15246	421	GTTTACACACTACATAGTCATTATAAAAC	Unknown	0	29	6
			2	2_2	18401	18823	422	ATTTACATACCACATAGTTAATATAAAAT	Unknown	0	29	6
	incomplete		4	4_1	8535	9025	490	GTTTTAGATTAACTATATGGAATGTAAAT	R7326	21	29	7
	intact	phiMMP03	5	5_1	3512	4003	491	AGTTTTATATTAACTATGTGGTATGTAAATT	Unknown	0	31	7
			5	5_2	35081	35769	688	GTTTTAGATTAACTATATGGAATGTAAATT	R7327	1	30	10
	questionable		6	6_1	7405	7629	224	CTTTACATACCACTTAGTTAATATAATAC	Unknown	0	29	3
	incomplete		9	9_1	12467	12758	291	CTTTACATACCACATAGTTAATATAAAAT	Unknown	0	29	4
	intact	phiCDHM19	10	10_1	1624	1722	98	GTCACAAATCGGACATTTTTTAG	Unknown	0	23	1
C. difficile RS9 - UC/ST254	intact	phiMMP03	2	2_1	5696	6054	358	GTTTTATATTAACTATGTGGTATGTAAAT	R7360	19	29	5
			2	2_2	34093	34446	353	TTATATTAACTATGTGGTATGTAAAG	Unknown	0	26	5
C. difficile RSS10 - RT012/ST54	nd.	nd.	nd.	nd.	nd.	nd.	nd.	nd.	nd.	nd.	nd.	nd.
C. difficile RSS11 - RT010/ST15	intact	phiMMP01	3	3_1	32005	32560	555	GTTTTAGATTAACTATATGGAATGTAAAT	R7326	21	29	8
			3	3_2	33162	34044	882	GTTTTAGATTAACTATATGGAATGTAAAT	R7326	21	29	13
	incomplete		5	5_1	4522	4813	291	ATTTACATTCCATATAGTTAATCTAAAAC	R1411	9	29	4
C. difficile RSS12 - RT140/ST26	intact	phiMMP01	2	2_1	32691	32853	162	GTTTTAGATTAACTATATGGAATGTAAATT	R7327	1	30	2
			2	2_2	33454	34340	886	GTTTTAGATTAACTATATGGAATGTAAATT	R7327	1	30	13
	incomplete		3	3_1	830	1976	1146	ATTTACATTCCATATAGTTAATCTAAAAC	R1411	9	29	17
C. difficile RSS13 - RT023/ST5	incomplete		1	1_1	2341	2986	645	GTTTTATATTAACTATATGGAATGTAAATT	Unknown	0	30	9
	intact	phiMMP02	2	2_1	34824	35046	222	TTTATATTAACTAAGTGGTATGTAAAA	Unknown	0	27	3
			2	2_2	36849	37339	490	GTTTTAGATTAACTATATGGAATGTAAAT	R7326	21	29	7
	incomplete		3	3_1	18942	19055	113	CCACTTGCCATATCCTTTACAGCTATT	Unknown	0	27	1
	intact	phiCDMH1	4	4_1	17223	18178	955	ATTTACATTCCATATAGTTAATCTAAAAC	R1411	9	29	14
C. difficile RS14 - RT014/ST14	incomplete		1	1_1	8682	9363	681	GTTTTAGATTAACTATATGGAATGTAAAA	Unknown	0	29	10
	intact	phiMMP01	2	2_1	17967	18918	951	ATTTACATACCACATAGTTAATATAAAAC	Unknown	0	29	14
			2	2_2	20645	20932	287	CTTTACATACCACATAGTTAATATAA	Unknown	0	26	4
			2	2_3	22540	22963	423	ATTTACATTCCATATAGTTAATCTAAAAC	R1411	9	29	6
	intact	phiCDKM15	4	4_1	22328	22554	226	ATTTACATTCCATATAGTTAATCTAAAAC	R1411	9	29	3
			4	4_2	24308	24666	358	TATTTACATACCACATAGTTAATATAAAAT	Unknown	0	30	5
C. difficile RS15 - RT023/ST5	intact	phiCDMH1	2	2_1	25271	26226	955	GTTTTAGATTAACTATATGGAATGTAAAT	R7326	21	29	14
	incomplete		3	3_1	8091	8204	113	AATAGCTGTAAAAGATATGGCAAGTGG	Unknown	0	27	1
	intact	phiMMP02	4	4_1	17665	18155	490	ATTTACATTCCATATAGTTAATCTAAAAC	R1411	9	29	7
			4	4_2	19958	20180	222	TTTTAAATACCACTTAGTTAATATAAA	Unknown	0	27	3
	incomplete		5	5_1	23696	24341	645	AATTTACATTCCATATAGTTAATATAAAAC	Unknown	0	30	9
C. difficile RS16 - RT018/ST17	intact	phiCDMH1	3	3_1	16702	16922	220	TTTACATACCACATAGTTAATATAA	Unknown	0	25	3
			3	3_2	19206	19565	359	ATTTACATTCCATATAGTTAATCTAAAAC	R1411	9	29	5
			3	3_3	22143	22569	426	ATTTACATTCCATATAGTTAATCTAAAAC	R1411	9	29	6
			3	3_4	46413	46772	359	ATTTACATACCACATAGTTAATATAAAAT	Unknown	0	29	5
	intact	phiMMP02	5	5_1	25942	27085	1143	ATTTACATTCCATATAGTTAATCTAAAAC	R1411	9	29	17
	incomplete		6	6_1	8535	9083	548	GTTTTAGATTAACTATATGGAATGTAAAA	Unknown	0	29	8
	questionable		7	7_1	7319	7674	355	CTTTACATACCACTTAGTTAATATAATAC	Unknown	0	29	5
C. difficile RS17 - RT001/ST3	incomplete		4	4_1	4557	5043	486	TTTTACATTCCATATAGTTAATCTAAAAC	R8841	3	29	7
C. difficile DSS18 - UC/ST8	incomplete		3	3_1	8671	9486	815	GTTTTAGATTAACTATATGGAATGTAAAT	R7326	21	29	12
C. difficile DSS19 - UC/ST917	intact	phiMMP01	2	2_1	20842	21201	359	AATTTACATTCCATATAGTTAATCTAAAAC	Unknown	0	30	5
			2	2_2	21802	21896	94	AATTTACATTCCATATAGTTAATCTAAAAC	Unknown	0	30	1
C. difficile ASS20 - RT012/ST54	incomplete		3	3_1	4556	5442	886	ATTTACATTCCATATAGTTAATCTAAAAC	R1411	9	29	13
C. difficile ASS21 - RT014/ST2	intact	phiMMP03	1	1_1	31692	32049	357	GTTTTAGATTAACTATATGGAATGTAAATT	R7327	1	30	5
			1	1_2	35755	36249	494	GTTGAAGAATAACATGAGATGTTTTTAAAT	R6417	1	30	7
	intact	phiMMP01	3	3_1	33138	33496	358	GTTTTAGATTAACTATATGGAATGTAAAT	R7326	21	29	5
			3	3_2	35104	35391	287	TTATATTAACTATGTGGTATGTAAAG	Unknown	0	26	4
			3	3_3	37118	37937	819	GTTTTATATTAACTATGTGGTATGTAAAT	R7360	19	29	12
	incomplete		4	4_1	4558	5239	681	TTTTACATTCCATATAGTTAATCTAAAAC	R8841	3	29	10
C. difficile ASS22 -RT014/ST2	intact	phiMMP01	2	2_1	18141	18960	819	ATTTACATACCACATAGTTAATATAAAAC	Unknown	0	29	12
			2	2_2	20687	20974	287	CTTTACATACCACATAGTTAATATAA	Unknown	0	26	4
			2	2_3	22582	22940	358	ATTTACATTCCATATAGTTAATCTAAAAC	R1411	9	29	5
	intact	phiMMP03	4	4_1	25291	25785	494	ATTTAAAAACATCTCATGTTATTCTTCAAC	Unknown	0	30	7
			4	4_2	29491	29848	357	AATTTACATTCCATATAGTTAATCTAAAAC	Unknown	0	30	5
C. difficile ASS23 - RT126/ST11	incomplete		3	3_1	9234	12164	2930	CTTTACATACCACATAGTTAATATAAAAC	R3412	2	29	44
C. difficile ASS24 - RT126/ST11	incomplete		3	3_1	9234	12164	2930	CTTTACATACCACATAGTTAATATAAAAC	R3412	2	29	44
C. difficile ASS25 - RT126/ST11	incomplete		4	4_1	9233	12163	2930	CTTTACATACCACATAGTTAATATAAAAC	R3412	2	29	44
C. difficile DSS26 - RT126/ST11	incomplete		4	4_1	1854	4784	2930	GTTTTATATTAACTATGTGGTATGTAAAG	Unknown	0	29	44
C. difficile DSS27 - RT020/ST2	intact	phiMMP01	3	3_1	33139	33562	423	GTTTTAGATTAACTATATGGAATGTAAAT	R7326	21	29	6
			3	3_2	35170	35457	287	TTATATTAACTATGTGGTATGTAAAG	Unknown	0	26	4
			3	3_3	37184	38135	951	GTTTTATATTAACTATGTGGTATGTAAAT	R7360	19	29	14
	incomplete		4	4_1	4558	5239	681	TTTTACATTCCATATAGTTAATCTAAAAC	R8841	3	29	10
C. difficile DSS28 - RT258/ST58	incomplete		3	3_1	8673	9559	886	GTTTTAGATTAACTATATGGAATGTAAATT	R7327	1	30	13
C. difficile DSS29 - RT258/ST58	incomplete		3	3_1	8673	9559	886	GTTTTAGATTAACTATATGGAATGTAAATT	R7327	1	30	13
C. difficile DSS30 - RT106/ST42	incomplete		3	3_1	3964	4977	1013	ATTTACATTCCATATAGTTAATCTAAAAC	R1411	9	29	15
C. difficile DSS31 - RT258/ST58	incomplete		6	6_1	4559	5444	885	ATTTACATTCCATATAGTTAATCTAAAAC	R1411	9	29	13
C. difficile RS32 - RT070/ST55	incomplete		1	1_1	8517	10133	1616	GTTTTAGATTAACTATATGGAATGTAAAT	R7326	21	29	24
	incomplete		4	4_1	10280	10571	291	CTTTACATACCACATAGTTAATATAATAC	Unknown	0	29	4
	intact	phiMMP02	10	10_1	13781	14075	294	ATTTACATTCCATATAGTTAATCTAAAAC	R1411	9	29	4
C. difficile RS35 - RT012/ST54	incomplete		5	5_1	8686	9572	886	GTTTTAGATTAACTATATGGAATGTAAAT	R7326	21	29	13
C. difficile RS36 - RT070/ST55	incomplete		1	1_1	7199	7490	291	GTATTATATTAACTATGTGGTATGTAAAG	Unknown	0	29	4
	intact	phiMMP02	3	3_1	16191	16418	227	CTTTACATACCACATAGTTAATATAAAAC	R3412	2	29	3
			3	3_2	16727	17145	418	CTTTACATACCACATAGTTAATATAAAAC	R3412	2	29	6
	incomplete		4	4_1	4521	6137	1616	ATTTACATTCCATATAGTTAATCTAAAAC	R1411	9	29	24
C. difficile RSS37 - RT031/ST29	intact	phiMMP03	1	1_1	36635	36921	286	TTATATTAACTATGTGGTATGTAAA	Unknown	0	25	4
			1	1_2	40057	40412	355	GTTATATAATGACTATGTAGTGTGTAAACT	Unknown	0	30	5
	incomplete		5	5_1	4550	4910	360	CTTTACATACCACTTAGTTAATATAAAAC	R3414	2	29	5
C. difficile RSS38 - RT001/ST3	incomplete		2	2_1	8671	9157	486	GTTTTAGATTAACTATATGGAATGTAAAA	Unknown	0	29	7
	intact	phiC2	4	4_1	21023	21243	220	TTTACATACCACATAGTTAATATAA	Unknown	0	25	3
			4	4_2	22901	23787	886	ATTTACATTCCATATAGTTAATCTAAAAC	R1411	9	29	13
			4	4_3	24389	24877	488	ATTTACATTCCATATAGTTAATCTAAAAC	R1411	9	29	7
			4	4_4	53317	53404	87	TTCTTATATTAACTATGTGGTAT	Unknown	0	23	1
C. difficile RSS39 - RT017/ST37	intact	phiMMP01	5	5_1	18006	18230	224	ATTTACATACCACATAGTTAATATAAAA	Unknown	0	28	3
			5	5_2	20832	21125	293	TTTACATTCCATATAGTTAATCTAAAAC	R8649	1	28	4
	intact	phiCDHM19	9	9_1	42784	42882	98	GTCACAAATCGGACATTTTTTAG	Unknown	0	23	1
C. difficile DSS41 - RT014/ST13	intact	phiMMP01	2	2_1	33140	33563	423	GTTTTAGATTAACTATATGGAATGTAAAT	R7326	21	29	6
			2	2_2	35171	35458	287	TTATATTAACTATGTGGTATGTAAAG	Unknown	0	26	4
			2	2_3	37185	38201	1016	GTTTTATATTAACTATGTGGTATGTAAAT	R7360	19	29	15
	incomplete		3	3_1	4556	5368	812	ATTTACATTCCATATAGTTAATCTAAAAC	R1411	9	29	12
C. difficile RS43 -RT011/ST325	incomplete		1	1_1	4558	4849	291	ATTTACATTCCATATAGTTAATCTAAAAC	R1411	9	29	4
	intact	phiC2	5	5_1	33855	34016	161	GTTTTAGATTAACTATATGGAATGTAAAT	R7326	21	29	2
			5	5_2	34618	35899	1281	GTTTTAGATTAACTATATGGAATGTAAAT	R7326	21	29	19
			5	5_3	37481	37705	224	TTTTATATTAACTATGTGGTATGTAAAT	R8849	2	28	3
C. difficile RS44 - RT002/ST8	incomplete		4	4_1	4556	5371	815	ATTTACATTCCATATAGTTAATCTAAAAC	R1411	9	29	12
C. difficile S45 - RT014/ST2	intact	phiMMP03	1	1_1	31692	32049	357	GTTTTAGATTAACTATATGGAATGTAAATT	R7327	1	30	5
			1	1_2	35755	36315	560	GTTGAAGAATAACATGAGATGTTTTTAAAT	R6417	1	30	8
	intact	phiMMP01	3	3_1	33139	33497	358	GTTTTAGATTAACTATATGGAATGTAAAT	R7326	21	29	5
			3	3_2	35105	35392	287	TTATATTAACTATGTGGTATGTAAAG	Unknown	0	26	4
			3	3_3	37119	37938	819	GTTTTATATTAACTATGTGGTATGTAAAT	R7360	19	29	12
	incomplete		4	4_1	4558	5107	549	TTTTACATTCCATATAGTTAATCTAAAAC	R8841	3	29	8
C. difficile RSS52 - RT140/ST26	intact	phiMMP01	3	3_1	32691	32852	161	GTTTTAGATTAACTATATGGAATGTAAAT	R7326	21	29	2
			3	3_2	33454	34403	949	GTTTTAGATTAACTATATGGAATGTAAAT	R7326	21	29	14
	incomplete		4	4_1	830	1976	1146	ATTTACATTCCATATAGTTAATCTAAAAC	R1411	9	29	17
C. difficile RSS61 - RT127/ST11	intact	phiCD27	1	1_1	45835	46126	291	ATTTTATATTAACTAAGTGGTATGTAAAG	Unknown	0	29	4
	incomplete		4	4_1	9234	11038	1804	CTTTACATACCACATAGTTAATATAAAAC	R3412	2	29	27
	intact	phiCDHM19	7	7_1	26697	26921	224	ATTTACATTCCATATAGTTAATCTAAAAC	R1411	9	29	3
C. difficile RSS62 - RT127/ST11	intact	phiCD27	1	1_1	45840	46131	291	ATTTTATATTAACTAAGTGGTATGTAAAG	Unknown	0	29	4
	incomplete		4	4_1	9234	11038	1804	CTTTACATACCACATAGTTAATATAAAAC	R3412	2	29	27
	intact	phiCDHM19	7	7_1	26697	26921	224	ATTTACATTCCATATAGTTAATCTAAAAC	R1411	9	29	3
C. difficile RSS63 - RT127/ST11	intact	phiCDHM19	1	1_1	38247	38471	224	GTTTTAGATTAACTATATGGAATGTAAAT	R7326	21	29	3
	incomplete		4	4_1	1855	3659	1804	GTTTTATATTAACTATGTGGTATGTAAAG	Unknown	0	29	27
	intact	phiCD27	7	7_1	45840	46131	291	ATTTTATATTAACTAAGTGGTATGTAAAG	Unknown	0	29	4
C. difficile RSS64 - RT127/ST11	intact	phiCDHM19	1	1_1	38247	38471	224	GTTTTAGATTAACTATATGGAATGTAAAT	R7326	21	29	3
	incomplete		4	4_1	1855	3659	1804	GTTTTATATTAACTATGTGGTATGTAAAG	Unknown	0	29	27
	intact	phiCD27	7	7_1	21710	22001	291	CTTTACATACCACTTAGTTAATATAAAAT	Unknown	0	29	4
C. difficile RSS65 - RT127/ST11	intact	phiCD27	2	2_1	21710	22001	291	CTTTACATACCACTTAGTTAATATAAAAT	Unknown	0	29	4
	intact	phiCDHM19	3	3_1	38247	38471	224	GTTTTAGATTAACTATATGGAATGTAAAT	R7326	21	29	3
	incomplete		6	6_1	1855	3659	1804	GTTTTATATTAACTATGTGGTATGTAAAG	Unknown	0	29	27
C. difficile RSS66 - RT127/ST11	intact	phiCDHM19	1	1_1	38246	38470	224	GTTTTAGATTAACTATATGGAATGTAAAT	R7326	21	29	3
	incomplete		4	4_1	1855	3659	1804	GTTTTATATTAACTATGTGGTATGTAAAG	Unknown	0	29	27
	intact	phiCD27	6	6_1	21710	22001	291	CTTTACATACCACTTAGTTAATATAAAAT	Unknown	0	29	4
C. difficile RSS67 - RT127/ST11	intact	phiCD27	1	1_1	45840	46131	291	ATTTTATATTAACTAAGTGGTATGTAAAG	Unknown	0	29	4
	incomplete		4	4_1	9234	11038	1804	CTTTACATACCACATAGTTAATATAAAAC	R3412	2	29	27
	intact	phiCDHM19	7	7_1	26697	26921	224	ATTTACATTCCATATAGTTAATCTAAAAC	R1411	9	29	3
C. difficile RSS68 - RT127/ST11	incomplete		2	2_1	1855	3659	1804	GTTTTATATTAACTATGTGGTATGTAAAG	Unknown	0	29	27
	intact	phiCD27	5	5_1	21710	22001	291	CTTTACATACCACTTAGTTAATATAAAAT	Unknown	0	29	4
	intact	phiCDHM19	6	6_1	38247	38471	224	GTTTTAGATTAACTATATGGAATGTAAAT	R7326	21	29	3
C. difficile CF69 - RT126/ST11	incomplete		4	4_1	9234	12164	2930	CTTTACATACCACATAGTTAATATAAAAC	R3412	2	29	44
C. difficile CF70 - RT127/ST11	incomplete		2	2_1	9234	11038	1804	CTTTACATACCACATAGTTAATATAAAAC	R3412	2	29	27
	intact	phiCDHM19	5	5_1	26697	26921	224	ATTTACATTCCATATAGTTAATCTAAAAC	R1411	9	29	3
	intact	phiCD27	6	6_1	45839	46130	291	ATTTTATATTAACTAAGTGGTATGTAAAG	Unknown	0	29	4
C. difficile BP71 - RT127/ST11	intact	phiCDHM19	1	1_1	38247	38471	224	GTTTTAGATTAACTATATGGAATGTAAAT	R7326	21	29	3
	incomplete		4	4_1	1855	3659	1804	GTTTTATATTAACTATGTGGTATGTAAAG	Unknown	0	29	27
	intact	phiCD27	7	7_1	21520	21811	291	CTTTACATACCACTTAGTTAATATAAAAT	Unknown	0	29	4
C. difficile CF72 - RT127/ST11	intact	phiCDHM19	1	1_1	38247	38471	224	GTTTTAGATTAACTATATGGAATGTAAAT	R7326	21	29	3
	incomplete		4	4_1	1855	3659	1804	GTTTTATATTAACTATGTGGTATGTAAAG	Unknown	0	29	27
	intact	phiCD27	7	7_1	21710	22001	291	CTTTACATACCACTTAGTTAATATAAAAT	Unknown	0	29	4
C. difficile CF73 - RT126/ST11	incomplete		1	1_1	9234	12164	2930	CTTTACATACCACATAGTTAATATAAAAC	R3412	2	29	44
C. difficile CF74 - RT126/ST11	incomplete		3	3_1	1854	4784	2930	GTTTTATATTAACTATGTGGTATGTAAAG	Unknown	0	29	44
C. difficile CF75 - RT126/ST11	incomplete		3	3_1	1854	4784	2930	GTTTTATATTAACTATGTGGTATGTAAAG	Unknown	0	29	44
C. difficile CF76 - RT126/ST11	incomplete		6	6_1	1854	4784	2930	GTTTTATATTAACTATGTGGTATGTAAAG	Unknown	0	29	44
C. difficile CF77 - RT126/ST11	incomplete		3	3_1	1854	4784	2930	GTTTTATATTAACTATGTGGTATGTAAAG	Unknown	0	29	44
C. difficile CF78 - RT126/ST11	incomplete		3	3_1	1854	4784	2930	GTTTTATATTAACTATGTGGTATGTAAAG	Unknown	0	29	44
C. difficile CF79 - RT126/ST11	incomplete		2	2_1	1854	4784	2930	GTTTTATATTAACTATGTGGTATGTAAAG	Unknown	0	29	44
C. difficile CF80 - RT126/ST11	incomplete		2	2_1	9234	12164	2930	CTTTACATACCACATAGTTAATATAAAAC	R3412	2	29	44
C. difficile CF81 - RT126/ST11	incomplete		2	2_1	9234	12164	2930	CTTTACATACCACATAGTTAATATAAAAC	R3412	2	29	44
C. difficile CF82 - RT126/ST11	incomplete		1	1_1	9234	12164	2930	CTTTACATACCACATAGTTAATATAAAAC	R3412	2	29	44
C. difficile CF83 - RT126/ST11	intact	phiCDHM19	1	1_1	38247	38471	224	GTTTTAGATTAACTATATGGAATGTAAAT	R7326	21	29	3
	incomplete		4	4_1	1855	3659	1804	GTTTTATATTAACTATGTGGTATGTAAAG	Unknown	0	29	27
	intact	phiCD27	7	7_1	21710	22001	291	CTTTACATACCACTTAGTTAATATAAAAT	Unknown	0	29	4
C. difficile CFS84 - RT126/ST11	incomplete		3	3_1	1854	4784	2930	GTTTTATATTAACTATGTGGTATGTAAAG	Unknown	0	29	44
C. difficile CF85 - RT126/ST11	incomplete		3	3_1	1854	4784	2930	GTTTTATATTAACTATGTGGTATGTAAAG	Unknown	0	29	44
C. difficile CF86 - RT126/ST11	incomplete		2	2_1	9234	12164	2930	CTTTACATACCACATAGTTAATATAAAAC	R3412	2	29	44
C. difficile CF87 - RT126/ST11	incomplete		2	2_1	9234	12164	2930	CTTTACATACCACATAGTTAATATAAAAC	R3412	2	29	44
C. difficile CF88 - RT127/ST11	intact	phiCD27	3	3_1	21710	22001	291	CTTTACATACCACTTAGTTAATATAAAAT	Unknown	0	29	4
	intact	phiCDHM19	4	4_1	38247	38471	224	GTTTTAGATTAACTATATGGAATGTAAAT	R7326	21	29	3
	incomplete		7	7_1	1855	3659	1804	GTTTTATATTAACTATGTGGTATGTAAAG	Unknown	0	29	27
C. difficile CF89 - RT127/ST11	intact	phiCD27	3	3_1	21710	22001	291	CTTTACATACCACTTAGTTAATATAAAAT	Unknown	0	29	4
	intact	phiCDHM19	4	4_1	38247	38471	224	GTTTTAGATTAACTATATGGAATGTAAAT	R7326	21	29	3
	incomplete		6	6_1	9234	11038	1804	CTTTACATACCACATAGTTAATATAAAAC	R3412	2	29	27
C. difficile CF90 - RT127/ST11	intact	phiCD27	3	3_1	21710	22001	291	CTTTACATACCACTTAGTTAATATAAAAT	Unknown	0	29	4
	intact	phiCDHM19	4	4_1	38246	38470	224	GTTTTAGATTAACTATATGGAATGTAAAT	R7326	21	29	3
	incomplete		7	7_1	1855	3659	1804	GTTTTATATTAACTATGTGGTATGTAAAG	Unknown	0	29	27
C. difficile CF92 - RT127/ST11	incomplete		1	1_1	5701	5992	291	ATTTTATATTAACTAAGTGGTATGTAAAG	Unknown	0	29	4
	incomplete		4	4_1	9234	11038	1804	CTTTACATACCACATAGTTAATATAAAAC	R3412	2	29	27
	intact	phiCDHM19	7	7_1	26697	26921	224	ATTTACATTCCATATAGTTAATCTAAAAC	R1411	9	29	3
	intact	phiCD27	8	8_1	42887	43178	291	ATTTTATATTAACTAAGTGGTATGTAAAG	Unknown	0	29	4
C. difficile CF95 - RT126/ST11	incomplete		2	2_1	9234	12164	2930	CTTTACATACCACATAGTTAATATAAAAC	R3412	2	29	44
C. difficile CF97 - UC/ST11	incomplete		1	1_1	9234	12164	2930	CTTTACATACCACATAGTTAATATAAAAC	R3412	2	29	44
C. difficile CF99 - RT126/ST11	incomplete		2	2_1	9234	12164	2930	CTTTACATACCACATAGTTAATATAAAAC	R3412	2	29	44
C. difficile CF101 - UC/ST11	incomplete		3	3_1	9233	11302	2069	CTTTACATACCACATAGTTAATATAAAAC	R3412	2	29	31
	intact	phiCDHM1	5	5_1	19293	19648	355	TTTACATACCACTTAGTTAATATAAAA	Unknown	0	27	5
	intact	phiCDKM15	6	6_1	25867	26418	551	ATTTACATACCACATAGTTAATATAAAAT	Unknown	0	29	8
C. difficile CF102 - UC/ST11	intact	phiCD27	1	1_1	45785	46336	551	ATTTTATATTAACTATGTGGTATGTAAAT	Unknown	0	29	8
	intact	phiCDHM1	2	2_1	32438	32793	355	TTTTATATTAACTAAGTGGTATGTAAA	Unknown	0	27	5
	incomplete		3	3_1	1854	3923	2069	GTTTTATATTAACTATGTGGTATGTAAAG	Unknown	0	29	31
C. difficile CF103 - UC/ST11	intact	phiCDKM15	1	1_1	45395	45946	551	ATTTTATATTAACTATGTGGTATGTAAAT	Unknown	0	29	8
	intact	phiCDHM1	2	2_1	32438	32793	355	TTTTATATTAACTAAGTGGTATGTAAA	Unknown	0	27	5
	incomplete		3	3_1	1854	3923	2069	GTTTTATATTAACTATGTGGTATGTAAAG	Unknown	0	29	31
C. difficile CF107 - RT126/ST11	intact	phiCD27	2	2_1	21710	22001	291	CTTTACATACCACTTAGTTAATATAAAAT	Unknown	0	29	4
	incomplete		3	3_1	9235	11039	1804	CTTTACATACCACATAGTTAATATAAAAC	R3412	2	29	27
	intact	phiCDHM19	6	6_1	26697	26921	224	ATTTACATTCCATATAGTTAATCTAAAAC	R1411	9	29	3
C. difficile CF109 - RT127/ST11	intact	phiCD27	1	1_1	45840	46131	291	ATTTTATATTAACTAAGTGGTATGTAAAG	Unknown	0	29	4
	incomplete		4	4_1	9234	11038	1804	CTTTACATACCACATAGTTAATATAAAAC	R3412	2	29	27
	intact	phiCDHM19	7	7_1	26696	26920	224	ATTTACATTCCATATAGTTAATCTAAAAC	R1411	9	29	3
C. difficile CF113 - RT127/ST11	incomplete		3	3_1	1855	3659	1804	GTTTTATATTAACTATGTGGTATGTAAAG	Unknown	0	29	27
	intact	phiCD27	6	6_1	21710	22001	291	CTTTACATACCACTTAGTTAATATAAAAT	Unknown	0	29	4
	intact	phiCDHM19	7	7_1	38247	38471	224	GTTTTAGATTAACTATATGGAATGTAAAT	R7326	21	29	3
C. difficile CF114 - UC/ST11	intact	phiCDHM19	1	1_1	38246	38470	224	GTTTTAGATTAACTATATGGAATGTAAAT	R7326	21	29	3
	incomplete		4	4_1	1855	3659	1804	GTTTTATATTAACTATGTGGTATGTAAAG	Unknown	0	29	27
	intact	phiCD27	7	7_1	21710	22001	291	CTTTACATACCACTTAGTTAATATAAAAT	Unknown	0	29	4
C. difficile TDS115 - RT001/ST3	incomplete		1	1_1	8671	9157	486	GTTTTAGATTAACTATATGGAATGTAAAA	Unknown	0	29	7
	intact	phiCDHM1	4	4_1	4673	4900	227	GTTTTATATTAACTATGTGGTATGTAAAT	R7360	19	29	3
			4	4_2	28743	29034	291	GTTTTAGATTAACTATATGGAATGTAAAT	R7326	21	29	4
			4	4_3	31612	31971	359	GTTTTAGATTAACTATATGGAATGTAAAT	R7326	21	29	5
			4	4_4	34255	34409	154	TTATATTAACTAAGTGGTATGTAAA	R8402	1	25	2
C. difficile TDS116 - RT076/ST2	incomplete		3	3_1	4558	5239	681	TTTTACATTCCATATAGTTAATCTAAAAC	R8841	3	29	10
C. difficile TDS117 - RT014/ST49	incomplete		1	1_1	4558	5239	681	TTTTACATTCCATATAGTTAATCTAAAAC	R8841	3	29	10
	intact	phiCDKM15	2	2_1	36937	37356	419	ATTTTATATTAACTATGTGGTATGTAAAT	Unknown	0	29	6
	intact	phiMMP01	4	4_1	33140	33563	423	GTTTTAGATTAACTATATGGAATGTAAAT	R7326	21	29	6
			4	4_2	35171	35458	287	TTATATTAACTATGTGGTATGTAAAG	Unknown	0	26	4
			4	4_3	37185	38136	951	GTTTTATATTAACTATGTGGTATGTAAAT	R7360	19	29	14
C. difficile TDS118 - RT140/ST515	intact	phiMMP01	3	3_1	32689	32850	161	GTTTTAGATTAACTATATGGAATGTAAAT	R7326	21	29	2
			3	3_2	33452	34401	949	GTTTTAGATTAACTATATGGAATGTAAAT	R7326	21	29	14
	incomplete		4	4_1	4553	5699	1146	ATTTACATTCCATATAGTTAATCTAAAAC	R1411	9	29	17
C. difficile TDS119 - RT014/ST2	incomplete		1	1_1	8682	9363	681	GTTTTAGATTAACTATATGGAATGTAAAA	Unknown	0	29	10
	intact	phiMMP01	2	2_1	17972	18726	754	ATTTACATACCACATAGTTAATATAAAAC	Unknown	0	29	11
			2	2_2	20453	20740	287	CTTTACATACCACATAGTTAATATAA	Unknown	0	26	4
			2	2_3	22348	22771	423	ATTTACATTCCATATAGTTAATCTAAAAC	R1411	9	29	6
C. difficile TDS120 - RT076/ST2	incomplete		1	1_1	8682	9363	681	GTTTTAGATTAACTATATGGAATGTAAAA	Unknown	0	29	10
C. difficile TDS121 - RT076/ST2	incomplete		4	4_1	8682	9363	681	GTTTTAGATTAACTATATGGAATGTAAAA	Unknown	0	29	10
C. difficile TDS122 - RT076/ST2	incomplete		3	3_1	4558	5239	681	TTTTACATTCCATATAGTTAATCTAAAAC	R8841	3	29	10
C. difficile TDB123 - RT001/ST3	incomplete		1	1_1	3964	4450	486	TTTTACATTCCATATAGTTAATCTAAAAC	R8841	3	29	7
	intact	phiCDKM9	2	2_1	41677	41837	160	ATTTTATATTAACTATGTGGTATGTAAAG	Unknown	0	29	2
	intact	phiCDHM19	5	5_1	39622	39720	98	GTCACAAATCGGACATTTTTTAG	Unknown	0	23	1
	intact	phiCDHM1	6	6_1	14187	14341	154	TTTACATACCACATAGTTAATATAA	Unknown	0	25	2
			6	6_2	16625	16984	359	ATTTACATTCCATATAGTTAATCTAAAAC	R1411	9	29	5
			6	6_3	19562	19920	358	ATTTACATTCCATATAGTTAATCTAAAAC	R1411	9	29	5
			6	6_4	43763	43990	227	ATTTACATACCACATAGTTAATATAAAAC	Unknown	0	29	3
C. difficile TDB124 -RT023/ST5	intact	phiCDHM1	3	3_1	20677	20903	226	ATTTACATTCCATATAGTTAATCTAAAAC	R1411	9	29	3
	incomplete		4	4_1	2341	2986	645	GTTTTATATTAACTATATGGAATGTAAATT	Unknown	0	30	9
	incomplete		5	5_1	2238	2328	90	ATATGTTTAGAAGCTGTAAAAAAA	Unknown	0	24	1
			5	5_2	2532	2820	288	ATATGTTTAGAAGCTGTAAAAAAA	Unknown	0	24	4
			5	5_3	2928	3101	173	ATATGTTTAGAAGCTGTAAAAAAA	Unknown	0	24	2
	intact	phiMMP02	6	6_1	34898	35120	222	TTTATATTAACTAAGTGGTATGTAAAA	Unknown	0	27	3
			6	6_2	36923	37413	490	GTTTTAGATTAACTATATGGAATGTAAAT	R7326	21	29	7
	incomplete		7	7_1	18942	19055	113	CCACTTGCCATATCCTTTACAGCTATT	Unknown	0	27	1
	intact	phiCDHM1	8	8_1	17223	18178	955	ATTTACATTCCATATAGTTAATCTAAAAC	R1411	9	29	14
C. difficile TDB126 - RT001/ST3	incomplete		1	1_1	4557	5043	486	TTTTACATTCCATATAGTTAATCTAAAAC	R8841	3	29	7
	intact	phiCDKM9	2	2_1	41677	41837	160	ATTTTATATTAACTATGTGGTATGTAAAG	Unknown	0	29	2
	intact	phiCDHM1	4	4_1	16655	16809	154	TTTACATACCACATAGTTAATATAA	Unknown	0	25	2
			4	4_2	19093	19452	359	ATTTACATTCCATATAGTTAATCTAAAAC	R1411	9	29	5
			4	4_3	22030	22388	358	ATTTACATTCCATATAGTTAATCTAAAAC	R1411	9	29	5
			4	4_4	46231	46458	227	ATTTACATACCACATAGTTAATATAAAAC	Unknown	0	29	3
	intact	phiCDHM19	5	5_1	8412	8510	98	GTCACAAATCGGACATTTTTTAG	Unknown	0	23	1
C. difficile TDB127 - RT023/ST5	incomplete		3	3_1	2341	2986	645	GTTTTATATTAACTATATGGAATGTAAATT	Unknown	0	30	9
	incomplete		4	4_1	2238	2328	90	ATATGTTTAGAAGCTGTAAAAAAA	Unknown	0	24	1
			4	4_2	2532	2820	288	ATATGTTTAGAAGCTGTAAAAAAA	Unknown	0	24	4
			4	4_3	2928	3101	173	ATATGTTTAGAAGCTGTAAAAAAA	Unknown	0	24	2
	intact	phiCD505	5	5_1	39203	40083	880	GTTTTAGATTAACTATATGGAATGTAAAT	R7326	21	29	13
	incomplete		6	6_1	8091	8204	113	AATAGCTGTAAAAGATATGGCAAGTGG	Unknown	0	27	1
	intact	phiCDHM1	7	7_1	2447	3402	955	ATTTACATTCCATATAGTTAATCTAAAAC	R1411	9	29	14
C. difficile TDS128 - RT127/ST11	incomplete		3	3_1	9234	11038	1804	CTTTACATACCACATAGTTAATATAAAAC	R3412	2	29	27
	intact	phiCDHM19	6	6_1	26697	26921	224	ATTTACATTCCATATAGTTAATCTAAAAC	R1411	9	29	3
	intact	phiCD27	7	7_1	45840	46131	291	ATTTTATATTAACTAAGTGGTATGTAAAG	Unknown	0	29	4
C. difficile CF129 - RT127/ST11	intact	phiCDHM19	2	2_1	26697	26921	224	ATTTACATTCCATATAGTTAATCTAAAAC	R1411	9	29	3
	intact	phiCD27	3	3_1	45840	46131	291	ATTTTATATTAACTAAGTGGTATGTAAAG	Unknown	0	29	4
	incomplete		6	6_1	9234	11038	1804	CTTTACATACCACATAGTTAATATAAAAC	R3412	2	29	27
C. difficile TDB130 - RT001/ST3	incomplete		1	1_1	4557	5043	486	TTTTACATTCCATATAGTTAATCTAAAAC	R8841	3	29	7
	intact	phiCDKM9	2	2_1	41677	41837	160	ATTTTATATTAACTATGTGGTATGTAAAG	Unknown	0	29	2
	intact	phiCDHM1	3	3_1	2019	2246	227	GTTTTATATTAACTATGTGGTATGTAAAT	R7360	19	29	3
			3	3_2	26088	26446	358	GTTTTAGATTAACTATATGGAATGTAAAT	R7326	21	29	5
			3	3_3	29024	29383	359	GTTTTAGATTAACTATATGGAATGTAAAT	R7326	21	29	5
			3	3_4	31667	31821	154	TTATATTAACTAAGTGGTATGTAAA	R8402	1	25	2
C. difficile TDB131 - RT001/ST3	incomplete		1	1_1	4557	5043	486	TTTTACATTCCATATAGTTAATCTAAAAC	R8841	3	29	7
	intact	phiCDKM9	2	2_1	41677	41837	160	ATTTTATATTAACTATGTGGTATGTAAAG	Unknown	0	29	2
	incomplete		4	4_1	4673	4900	227	GTTTTATATTAACTATGTGGTATGTAAAT	R7360	19	29	3
	intact	phiCDHM1	5	5_1	12069	12427	358	GTTTTAGATTAACTATATGGAATGTAAAT	R7326	21	29	5
			5	5_2	15005	15364	359	GTTTTAGATTAACTATATGGAATGTAAAT	R7326	21	29	5
			5	5_3	17648	17802	154	TTATATTAACTAAGTGGTATGTAAA	R8402	1	25	2
	incomplete		6	6_1	4673	4900	227	GTTTTATATTAACTATGTGGTATGTAAAT	R7360	19	29	3
C. difficile CF132 - RT127/ST11	intact	phiCDHM19	1	1_1	38247	38471	224	GTTTTAGATTAACTATATGGAATGTAAAT	R7326	21	29	3
	incomplete		4	4_1	1855	3659	1804	GTTTTATATTAACTATGTGGTATGTAAAG	Unknown	0	29	27
	intact	phiCD27	7	7_1	21710	22001	291	CTTTACATACCACTTAGTTAATATAAAAT	Unknown	0	29	4
C. difficile ARC134 - RT095/ST2	incomplete		1	1_1	8682	9363	681	GTTTTAGATTAACTATATGGAATGTAAAA	Unknown	0	29	10
	intact	phiMMP01	2	2_1	17972	18923	951	ATTTACATACCACATAGTTAATATAAAAC	Unknown	0	29	14
			2	2_2	20650	20937	287	CTTTACATACCACATAGTTAATATAA	Unknown	0	26	4
			2	2_3	22545	22968	423	ATTTACATTCCATATAGTTAATCTAAAAC	R1411	9	29	6
C. difficile ARC135 - RT077/ST13	incomplete		1	1_1	4556	5431	875	ATTTACATTCCATATAGTTAATCTAAAAC	R1411	9	29	13
	intact	phiMMP01	3	3_1	33139	33562	423	GTTTTAGATTAACTATATGGAATGTAAAT	R7326	21	29	6
			3	3_2	35170	35457	287	TTATATTAACTATGTGGTATGTAAAG	Unknown	0	26	4
			3	3_3	37184	38135	951	GTTTTATATTAACTATGTGGTATGTAAAT	R7360	19	29	14
C. difficile ARE136 - RT120/ST4	intact	phiMMP01	3	3_1	23827	24186	359	GTATTATATTAACTAAGTGGTATGTAAAGT	Unknown	0	30	5
	incomplete		5	5_1	4557	5043	486	TTTTACATTCCATATAGTTAATCTAAAAC	R8841	3	29	7
C. difficile ARE137 - RT120/ST4	incomplete		1	1_1	8672	9158	486	GTTTTAGATTAACTATATGGAATGTAAAA	Unknown	0	29	7
	intact	phiMMP01	2	2_1	20124	20483	359	ACTTTACATACCACTTAGTTAATATAATAC	Unknown	0	30	5
C. difficile ARE138 - RT120/ST4	intact	phiCDKM9	2	2_1	23825	24184	359	GTATTATATTAACTAAGTGGTATGTAAAGT	Unknown	0	30	5
	incomplete		3	3_1	4557	5043	486	TTTTACATTCCATATAGTTAATCTAAAAC	R8841	3	29	7
C. difficile ARC139 - RT015/ST44	intact	phiCDKM15	1	1_1	14825	15246	421	GTTTACACACTACATAGTCATTATAAAAC	Unknown	0	29	6
			1	1_2	18401	18823	422	ATTTACATACCACATAGTTAATATAAAAT	Unknown	0	29	6
	incomplete		3	3_1	8535	9025	490	GTTTTAGATTAACTATATGGAATGTAAAT	R7326	21	29	7
	intact	phiMMP03	4	4_1	3512	4003	491	AGTTTTATATTAACTATGTGGTATGTAAATT	Unknown	0	31	7
			4	4_2	35081	35769	688	GTTTTAGATTAACTATATGGAATGTAAATT	R7327	1	30	10
	intact	phiMMP01	5	5_1	35794	36018	224	CTTTACATACCACTTAGTTAATATAATAC	Unknown	0	29	3
	incomplete		8	8_1	12466	12757	291	CTTTACATACCACATAGTTAATATAAAAT	Unknown	0	29	4
C. difficile ARC140 - RT014/ST2	incomplete		1	1_1	8682	9430	748	GTTTTAGATTAACTATATGGAATGTAAAA	Unknown	0	29	11
C. difficile ARC141 - RT020/ST2	intact	phiMMP01	3	3_1	33139	33562	423	GTTTTAGATTAACTATATGGAATGTAAAT	R7326	21	29	6
			3	3_2	35170	35457	287	TTATATTAACTATGTGGTATGTAAAG	Unknown	0	26	4
			3	3_3	37184	38135	951	GTTTTATATTAACTATGTGGTATGTAAAT	R7360	19	29	14
	incomplete		4	4_1	4558	5239	681	TTTTACATTCCATATAGTTAATCTAAAAC	R8841	3	29	10
C. difficile ARE143 - RT120/ST4	incomplete		1	1_1	4557	5043	486	TTTTACATTCCATATAGTTAATCTAAAAC	R8841	3	29	7
	questionable		4	4_1	24001	24360	359	GTATTATATTAACTAAGTGGTATGTAAAGT	Unknown	0	30	5
C. difficile ARE144 - RT120/ST4	incomplete		1	1_1	8672	9158	486	GTTTTAGATTAACTATATGGAATGTAAAA	Unknown	0	29	7
	intact	phiMMP01	3	3_1	20177	20536	359	ACTTTACATACCACTTAGTTAATATAATAC	Unknown	0	30	5
C. difficile ARE145 - UC/ST109	intact	phiCDHM1	1	1_1	18042	18660	618	CTTTACATACCACATAGTTAATATAAAAC	R3412	2	29	9
	incomplete		2	2_1	17588	17813	225	ATTTACATACCACATAGTTAATATAAAAC	Unknown	0	29	3
	intact	phiMMP01	6	6_1	32619	32973	354	TTTACATACCACATAGTTAATATAAAA	Unknown	0	27	5
			6	6_2	34562	35253	691	ATTTACATTCCACTTAGTTAATCTAAAAC	Unknown	0	29	10
			6	6_3	35855	36216	361	ATTTACATTCCACTTAGTTAATCTAAAAC	Unknown	0	29	5
C. difficile ARE146 -RT085/ST39	intact	phiC2	3	3_1	32293	32848	555	GTTTTAGATTAACTATATGGAATGTAAAT	R7326	21	29	8
			3	3_2	33450	34271	821	GTTTTAGATTAACTATATGGAATGTAAAT	R7326	21	29	12
			3	3_3	35862	36215	353	TTATATTAACTATGTGGTATGTAAAG	Unknown	0	26	5
C. difficile RS147 - RT073/ST109	intact	phiC2	4	4_1	31732	32094	362	GTTTTAGATTAACTATATGGAATGTAAAT	R7326	21	29	5
			4	4_2	32696	33318	622	GTTTTAGATTAACTATATGGAATGTAAAT	R7326	21	29	9
			4	4_3	34909	35262	353	TTATATTAACTATGTGGTATGTAAAG	Unknown	0	26	5
	incomplete		7	7_1	8867	9291	424	ATTTACATTCCATATAGTTAATATAAAAC	R1410	9	29	6
	intact	phiCDHM1	8	8_1	37732	37841	109	AAAAAAGACCTAGAAATTAATCTGAGTCTTT	Unknown	0	31	1
C. difficile RS148 -RT001/ST3	incomplete		1	1_1	4557	5043	486	TTTTACATTCCATATAGTTAATCTAAAAC	R8841	3	29	7
	intact	phiCDHM1	3	3_1	16702	16856	154	TTTACATACCACATAGTTAATATAA	Unknown	0	25	2
			3	3_2	19140	19499	359	ATTTACATTCCATATAGTTAATCTAAAAC	R1411	9	29	5
			3	3_3	22077	22501	424	ATTTACATTCCATATAGTTAATCTAAAAC	R1411	9	29	6
			3	3_4	46344	46571	227	ATTTACATACCACATAGTTAATATAAAAC	Unknown	0	29	3
C. difficile RS149 - RT073/ST109	intact	phiC2	2	2_1	23479	23833	354	TTTACATACCACATAGTTAATATAAAA	Unknown	0	27	5
			2	2_2	25422	26045	623	ATTTACATTCCATATAGTTAATCTAAAAC	R1411	9	29	9
			2	2_3	26647	27008	361	ATTTACATTCCATATAGTTAATCTAAAAC	R1411	9	29	5
	incomplete		4	4_1	4560	5115	555	CTTTACATACCACTTAGTTAATATAAAAC	R3414	2	29	8
	incomplete		8	8_1	5222	5646	424	GTTTTATATTAACTATATGGAATGTAAAT	R7356	19	29	6
C. difficile RS150 -RT073/ST109	incomplete		3	3_1	8867	9291	424	ATTTACATTCCATATAGTTAATATAAAAC	R1410	9	29	6
	intact	phiCDHM1	4	4_1	37732	37841	109	AAAAAAGACCTAGAAATTAATCTGAGTCTTT	Unknown	0	31	1
	intact	phiC2	9	9_1	16938	17292	354	TTTACATACCACATAGTTAATATAAAA	Unknown	0	27	5
			9	9_2	18881	19504	623	ATTTACATTCCATATAGTTAATCTAAAAC	R1411	9	29	9
			9	9_3	20106	20467	361	ATTTACATTCCATATAGTTAATCTAAAAC	R1411	9	29	5
C. difficile RS151 -RT073/ST109	incomplete		2	2_1	5222	5646	424	GTTTTATATTAACTATATGGAATGTAAAT	R7356	19	29	6
	intact	phiC2	5	5_1	23479	23833	354	TTTACATACCACATAGTTAATATAAAA	Unknown	0	27	5
			5	5_2	25422	26045	623	ATTTACATTCCATATAGTTAATCTAAAAC	R1411	9	29	9
			5	5_3	26647	27008	361	ATTTACATTCCATATAGTTAATCTAAAAC	R1411	9	29	5
C. difficile RS152 -RT073/ST109	incomplete		2	2_1	5222	5646	424	GTTTTATATTAACTATATGGAATGTAAAT	R7356	19	29	6
	intact	phiC2	5	5_1	23479	23833	354	TTTACATACCACATAGTTAATATAAAA	Unknown	0	27	5
			5	5_2	25422	26045	623	ATTTACATTCCATATAGTTAATCTAAAAC	R1411	9	29	9
			5	5_3	26647	27008	361	ATTTACATTCCATATAGTTAATCTAAAAC	R1411	9	29	5
C. difficile RS153 - RT001/ST3	incomplete		1	1_1	8671	9157	486	GTTTTAGATTAACTATATGGAATGTAAAA	Unknown	0	29	7
	intact	phiCDHM1	3	3_1	4673	4900	227	GTTTTATATTAACTATGTGGTATGTAAAT	R7360	19	29	3
			3	3_2	28743	29167	424	GTTTTAGATTAACTATATGGAATGTAAAT	R7326	21	29	6
			3	3_3	31745	32104	359	GTTTTAGATTAACTATATGGAATGTAAAT	R7326	21	29	5
			3	3_4	34388	34542	154	TTATATTAACTAAGTGGTATGTAAA	R8402	1	25	2
	incomplete		4	4_1	4673	4900	227	GTTTTATATTAACTATGTGGTATGTAAAT	R7360	19	29	3
C. difficile RS154 - RT001/ST3	incomplete		1	1_1	4557	5043	486	TTTTACATTCCATATAGTTAATCTAAAAC	R8841	3	29	7
	intact	phiCDHM1	3	3_1	16702	16856	154	TTTACATACCACATAGTTAATATAA	Unknown	0	25	2
			3	3_2	19140	19499	359	ATTTACATTCCATATAGTTAATCTAAAAC	R1411	9	29	5
			3	3_3	22077	22501	424	ATTTACATTCCATATAGTTAATCTAAAAC	R1411	9	29	6
			3	3_4	46344	46571	227	ATTTACATACCACATAGTTAATATAAAAC	Unknown	0	29	3
C. difficile DS155 - RT078/ST11	incomplete		1	1_1	9234	12164	2930	CTTTACATACCACATAGTTAATATAAAAC	R3412	2	29	44
C. difficile DS156 - RT078/ST11	incomplete		2	2_1	1854	4784	2930	GTTTTATATTAACTATGTGGTATGTAAAG	Unknown	0	29	44
C. difficile DS157 - RT001/ST3	incomplete		1	1_1	4557	4978	421	TTTTACATTCCATATAGTTAATCTAAAAC	R8841	3	29	6
C. difficile DS158 - RT126/ST11	incomplete		3	3_1	1854	4784	2930	GTTTTATATTAACTATGTGGTATGTAAAG	Unknown	0	29	44
C. difficile DS159 - RT126/ST11	incomplete		2	2_1	1854	4784	2930	GTTTTATATTAACTATGTGGTATGTAAAG	Unknown	0	29	44
C. difficile DS160 - UC/ST1074	intact	phiMMP01	1	1_1	23349	24234	885	ATTTACATACCACATAGTTAATCTAAAAC	Unknown	0	29	13
			1	1_2	24836	25392	556	ATTTACATACCACATAGTTAATCTAAAAC	Unknown	0	29	8
	incomplete		3	3_1	5810	6365	555	ATTTACATACCACTTAGTTAATATAAAAC	R1401	20	29	8
	intact	phiMMP03	5	5_1	18487	18842	355	CTTTACATACCACTTAGTTAATATAA	Unknown	0	26	5
			5	5_2	20420	21039	619	CTTTACATACCACATAGTTAATCTAAAAC	Unknown	0	29	9
			5	5_3	51514	52135	621	AATTTACATACCACATAGTTAATATAAAAC	Unknown	0	30	9
C. difficile DS161 - RT001/ST3	incomplete		1	1_1	4557	4978	421	TTTTACATTCCATATAGTTAATCTAAAAC	R8841	3	29	6
C. difficile DS162 - RT078/ST11	incomplete		3	3_1	9234	12164	2930	CTTTACATACCACATAGTTAATATAAAAC	R3412	2	29	44
C. difficile DS163 - RT001/ST3	intact	phiCDHM1	1	1_1	23802	24093	291	GTTTTAGATTAACTATATGGAATGTAAAT	R7326	21	29	4
			1	1_2	26671	27030	359	GTTTTAGATTAACTATATGGAATGTAAAT	R7326	21	29	5
			1	1_3	29314	29468	154	TTATATTAACTAAGTGGTATGTAAA	R8402	1	25	2
	incomplete		3	3_1	4557	5043	486	TTTTACATTCCATATAGTTAATCTAAAAC	R8841	3	29	7
C. difficile RS164 - RT073/ST109	incomplete		2	2_1	5222	5646	424	GTTTTATATTAACTATATGGAATGTAAAT	R7356	19	29	6
	intact	phiC2	8	8_1	23479	23833	354	TTTACATACCACATAGTTAATATAAAA	Unknown	0	27	5
			8	8_2	25422	26045	623	ATTTACATTCCATATAGTTAATCTAAAAC	R1411	9	29	9
			8	8_3	26647	27008	361	ATTTACATTCCATATAGTTAATCTAAAAC	R1411	9	29	5
C. difficile RS165 - RT073/ST109	intact	phiC2	1	1_1	23479	23833	354	TTTACATACCACATAGTTAATATAAAA	Unknown	0	27	5
			1	1_2	25422	26045	623	ATTTACATTCCATATAGTTAATCTAAAAC	R1411	9	29	9
			1	1_3	26647	27008	361	ATTTACATTCCATATAGTTAATCTAAAAC	R1411	9	29	5
	incomplete		3	3_1	4560	5115	555	CTTTACATACCACTTAGTTAATATAAAAC	R3414	2	29	8
	incomplete		7	7_1	5222	5646	424	GTTTTATATTAACTATATGGAATGTAAAT	R7356	19	29	6
C. difficile ARC167 - UC/ST8	incomplete		1	1_1	4556	5371	815	ATTTACATTCCATATAGTTAATCTAAAAC	R1411	9	29	12
	intact	phiMMP03	2	2_1	17092	17979	887	ATTTACATACCACATAGTTAATATAAAAC	Unknown	0	29	13
			2	2_2	20283	20573	290	ATTTACATTCCATATAGTTAATCTAAAACA	Unknown	0	30	4
C. difficile ARC168 - RT159/ST8	incomplete		1	1_1	8671	9486	815	GTTTTAGATTAACTATATGGAATGTAAAT	R7326	21	29	12
	intact	phiC2	4	4_1	20109	20996	887	ATTTACATACCACATAGTTAATATAAAAC	Unknown	0	29	13
			4	4_2	23300	23591	291	ATTTACATTCCATATAGTTAATCTAAAACA	Unknown	0	30	4
C. difficile DS169 - UC/ST821	intact	phiMMP03	1	1_1	16651	17402	751	GTTTTATATTAACTATGTGGTATGTAAAT	R7360	19	29	11
			1	1_2	45378	45939	561	GTTTTATATTAACTATGTGGTATGTAAAT	R7360	19	29	8
	incomplete		4	4_1	1914	2533	619	GTTTTATATTAACTAAGTGGTATGTAAAT	R7354	19	29	9
	questionable		6	6_1	27965	28428	463	AAAACAGTTGTAACAAATGCATGGAATGGTATAAA	Unknown	0	35	5
			6	6_2	37116	37231	115	TATTGTTAACAGCTCTATAGCAATGA	Unknown	0	26	1
C. difficile ARE170 - RT120/ST4	intact	phiMMP01	3	3_1	23903	24262	359	GTATTATATTAACTAAGTGGTATGTAAAGT	Unknown	0	30	5
	incomplete		4	4_1	8671	9157	486	GTTTTAGATTAACTATATGGAATGTAAAA	Unknown	0	29	7
C. difficile DS171 - RT078/ST11	incomplete		1	1_1	9234	12164	2930	CTTTACATACCACATAGTTAATATAAAAC	R3412	2	29	44
C. difficile DS173 - RT078/ST11	incomplete		1	1_1	9234	12164	2930	CTTTACATACCACATAGTTAATATAAAAC	R3412	2	29	44
C. difficile DS174 - RT078/ST11	incomplete		1	1_1	9234	12164	2930	CTTTACATACCACATAGTTAATATAAAAC	R3412	2	29	44
C. difficile DS175 - RT078/ST11	incomplete		4	4_1	9234	12164	2930	CTTTACATACCACATAGTTAATATAAAAC	R3412	2	29	44
C. difficile DS176 - RT078/ST11	incomplete		4	4_1	9234	12164	2930	CTTTACATACCACATAGTTAATATAAAAC	R3412	2	29	44
C. difficile DS177 - RT078/ST11	incomplete		3	3_1	9234	12164	2930	CTTTACATACCACATAGTTAATATAAAAC	R3412	2	29	44
C. difficile DS178 - RT120/ST4	intact	phiMMP01	1	1_1	20328	20687	359	ACTTTACATACCACTTAGTTAATATAATAC	Unknown	0	30	5
	incomplete		4	4_1	8672	9158	486	GTTTTAGATTAACTATATGGAATGTAAAA	Unknown	0	29	7
C. difficile DS179 - RT078/ST11	incomplete		1	1_1	9234	12164	2930	CTTTACATACCACATAGTTAATATAAAAC	R3412	2	29	44
C. difficile DS180 - RT078/ST11	incomplete		4	4_1	9234	12164	2930	CTTTACATACCACATAGTTAATATAAAAC	R3412	2	29	44
C. difficile DS181 - RT126/ST11	incomplete		2	2_1	1854	4784	2930	GTTTTATATTAACTATGTGGTATGTAAAG	Unknown	0	29	44
C. difficile ARC182 - RT005/ST6	incomplete		3	3_1	4556	5237	681	ATTTACATTCCATATAGTTAATCTAAAAC	R1411	9	29	10
	intact	phiMMP01	5	5_1	15411	15571	160	TTTACATACCACATAGTTAATATAAAAT	Unknown	0	28	2
			5	5_2	15716	15940	224	TTTACATACCACATAGTTAATATAAAAT	Unknown	0	28	3
			5	5_3	17489	18642	1153	ATTTACATACCACATAGTTAATATAAAAC	Unknown	0	29	17
			5	5_4	40917	41339	422	ATTTACATACCACATAGTTAATATAAAAC	Unknown	0	29	6
	intact	phiCDHM19	7	7_1	30149	30247	98	GTCACAAATCGGACATTTTTTAG	Unknown	0	23	1
C. difficile DSS183 - RT018/ST17	questionable		2	2_1	23030	23385	355	GTATTATATTAACTAAGTGGTATGTAAAG	Unknown	0	29	5
	incomplete		3	3_1	4554	5102	548	TTTTACATTCCATATAGTTAATCTAAAAC	R8841	3	29	8
	incomplete		7	7_1	2019	2378	359	ATTTTATATTAACTATGTGGTATGTAAAT	Unknown	0	29	5
	intact	phiCDHM1	8	8_1	11275	11701	426	GTTTTAGATTAACTATATGGAATGTAAAT	R7326	21	29	6
			8	8_2	14279	14638	359	GTTTTAGATTAACTATATGGAATGTAAAT	R7326	21	29	5
			8	8_3	16920	17143	223	TTTTATATTAACTATGTGGTATGTAAAT	R8849	2	28	3
			8	8_4	44460	44818	358	TTTTATATTAACTATGTGGTATGTAAAT	R8849	2	28	5
C. difficile DSS184 - RT328/ST35	incomplete		4	4_1	4556	5171	615	ATTTACATTCCATATAGTTAATCTAAAAC	R1411	9	29	9
	intact	phiMMP03	5	5_1	21723	22274	551	CTTTACATACCACTTAGTTAATATAA	Unknown	0	26	8
			5	5_2	23851	24472	621	ATTTACATTCCATATAGTTAATCTAAAAC	R1411	9	29	9
C. difficile DSS185 - RT328/ST35	incomplete		4	4_1	4556	5171	615	ATTTACATTCCATATAGTTAATCTAAAAC	R1411	9	29	9
	intact	phiC2	5	5_1	21723	22274	551	CTTTACATACCACTTAGTTAATATAA	Unknown	0	26	8
			5	5_2	23851	24472	621	ATTTACATTCCATATAGTTAATCTAAAAC	R1411	9	29	9
C. difficile DSS186 -RT015/ST44	questionable		3	3_1	23683	23907	224	GTATTATATTAACTATGTGGTATGTAAAG	Unknown	0	29	3
	incomplete		5	5_1	4556	5440	884	ATTTACATTCCATATAGTTAATCTAAAAC	R1411	9	29	13
C. difficile DSS187 - RT103/ST53	incomplete		1	1_1	4560	5247	687	ATTTACATTCCATATAGTTAATCTAAAAC	R1411	9	29	10
	intact	phiCD27	2	2_1	24171	24399	228	GTTTACACACTACATAGTCATTATAAAAC	Unknown	0	29	3
			2	2_2	27642	27998	356	ATTTACATACCACATAGTTAATATAAAAT	Unknown	0	29	5
			2	2_3	34603	34710	107	TAACTCTATTTACAACACTAGATG	Unknown	0	24	1
	incomplete		5	5_1	8104	8217	113	AATAGCTATAAAAGATATGGCAAGTGG	Unknown	0	27	1
	intact	phiMMP01	6	6_1	33539	33900	361	GTTTTAGATTAACTATATGGAATGTAAAT	R7326	21	29	5
			6	6_2	34503	34925	422	GTTTTAGATTAACTATATGGAATGTAAAT	R7326	21	29	6
C. difficile DSS188 - RT002/ST8	intact	phiMMP01	2	2_1	14359	14650	291	TGTTTTAGATTAACTATATGGAATGTAAAT	Unknown	0	30	4
			2	2_2	16954	17841	887	GTTTTATATTAACTATGTGGTATGTAAAT	R7360	19	29	13
	incomplete		3	3_1	8671	9486	815	GTTTTAGATTAACTATATGGAATGTAAAT	R7326	21	29	12
	intact	phiMMP03	6	6_1	36375	36484	109	AAAAAAGACCTAGAAATTAATCTGAGTCTTT	Unknown	0	31	1
C. difficile DSS189 - RT106/ST42	incomplete		1	1_1	8673	9687	1014	GTTTTAGATTAACTATATGGAATGTAAAT	R7326	21	29	15
	incomplete		4	4_1	4572	4930	358	CTTTACATACCACTTAGTTAATATAAAAC	R3414	2	29	5
C. difficile DSS190 - RT018/ST17	incomplete		1	1_1	4554	5102	548	TTTTACATTCCATATAGTTAATCTAAAAC	R8841	3	29	8
	intact	phiMMP01	4	4_1	28237	28592	355	CTTTACATACCACTTAGTTAATATAATAC	Unknown	0	29	5
	intact	phiCDHM1	7	7_1	16655	16875	220	TTTACATACCACATAGTTAATATAA	Unknown	0	25	3
			7	7_2	19159	19518	359	ATTTACATTCCATATAGTTAATCTAAAAC	R1411	9	29	5
			7	7_3	22096	22522	426	ATTTACATTCCATATAGTTAATCTAAAAC	R1411	9	29	6
			7	7_4	46366	46725	359	ATTTACATACCACATAGTTAATATAAAAT	Unknown	0	29	5
C. difficile DSS191 - RT020/ST2	intact	phiMMP01	1	1_1	17972	18923	951	ATTTACATACCACATAGTTAATATAAAAC	Unknown	0	29	14
			1	1_2	20650	20937	287	CTTTACATACCACATAGTTAATATAA	Unknown	0	26	4
			1	1_3	22545	22968	423	ATTTACATTCCATATAGTTAATCTAAAAC	R1411	9	29	6
	incomplete		5	5_1	8682	9363	681	GTTTTAGATTAACTATATGGAATGTAAAA	Unknown	0	29	10
C. difficile CF192 - RT127/ST11	intact	phiCD27	1	1_1	22594	22885	291	ATTTTATATTAACTAAGTGGTATGTAAAG	Unknown	0	29	4
	intact	phiCDHM19	5	5_1	38247	38471	224	GTTTTAGATTAACTATATGGAATGTAAAT	R7326	21	29	3
	incomplete		7	7_1	9234	11037	1803	CTTTACATACCACATAGTTAATATAAAAC	R3412	2	29	27
C. difficile CF193 - RT127/ST11	intact	phiCD27	1	1_1	21710	22001	291	CTTTACATACCACTTAGTTAATATAAAAT	Unknown	0	29	4
	intact	phiCDHM19	2	2_1	38247	38471	224	GTTTTAGATTAACTATATGGAATGTAAAT	R7326	21	29	3
	incomplete		5	5_1	1855	3659	1804	GTTTTATATTAACTATGTGGTATGTAAAG	Unknown	0	29	27
C. difficile CF194 - RT127/ST11	intact	phiCD27	1	1_1	45838	46129	291	ATTTTATATTAACTAAGTGGTATGTAAAG	Unknown	0	29	4
	incomplete		4	4_1	9234	11038	1804	CTTTACATACCACATAGTTAATATAAAAC	R3412	2	29	27
	intact	phiCDHM19	7	7_1	26697	26921	224	ATTTACATTCCATATAGTTAATCTAAAAC	R1411	9	29	3
C. difficile CF195 - RT127/ST11	intact	phiMMP02	3	3_1	13626	13917	291	CTTTACATACCACTTAGTTAATATAAAAT	Unknown	0	29	4
	incomplete		4	4_1	9234	11038	1804	CTTTACATACCACATAGTTAATATAAAAC	R3412	2	29	27
	intact	phiCDHM19	7	7_1	17946	18170	224	ATTTACATTCCATATAGTTAATCTAAAAC	R1411	9	29	3
C. difficile CF196 - RT127/ST11	incomplete		1	1_1	9234	11038	1804	CTTTACATACCACATAGTTAATATAAAAC	R3412	2	29	27
	intact	phiCDHM19	4	4_1	26697	26921	224	ATTTACATTCCATATAGTTAATCTAAAAC	R1411	9	29	3
	intact	phiCD27	5	5_1	45840	46131	291	ATTTTATATTAACTAAGTGGTATGTAAAG	Unknown	0	29	4
C. difficile BP197 - RT127/ST11	incomplete		1	1_1	9234	11038	1804	CTTTACATACCACATAGTTAATATAAAAC	R3412	2	29	27
	intact	phiCDHM19	4	4_1	26661	26885	224	ATTTACATTCCATATAGTTAATCTAAAAC	R1411	9	29	3
	intact	phiCD27	5	5_1	45839	46130	291	ATTTTATATTAACTAAGTGGTATGTAAAG	Unknown	0	29	4
C. difficile BP198 - RT127/ST11	intact	phiCDHM19	1	1_1	38247	38471	224	GTTTTAGATTAACTATATGGAATGTAAAT	R7326	21	29	3
	incomplete		4	4_1	1855	3659	1804	GTTTTATATTAACTATGTGGTATGTAAAG	Unknown	0	29	27
	intact	phiCD27	7	7_1	21710	22001	291	CTTTACATACCACTTAGTTAATATAAAAT	Unknown	0	29	4
C. difficile BP199 - RT127/ST11	intact	phiCD27	1	1_1	45839	46130	291	ATTTTATATTAACTAAGTGGTATGTAAAG	Unknown	0	29	4
	incomplete		4	4_1	9234	11038	1804	CTTTACATACCACATAGTTAATATAAAAC	R3412	2	29	27
	intact	phiCDHM19	7	7_1	26697	26921	224	ATTTACATTCCATATAGTTAATCTAAAAC	R1411	9	29	3
C. difficile CF200 - RT126/ST11	incomplete		1	1_1	9234	12164	2930	CTTTACATACCACATAGTTAATATAAAAC	R3412	2	29	44
C. difficile BP201 - RT127/ST11	incomplete		1	1_1	9234	11038	1804	CTTTACATACCACATAGTTAATATAAAAC	R3412	2	29	27
	intact	phiCDHM19	4	4_1	26697	26921	224	ATTTACATTCCATATAGTTAATCTAAAAC	R1411	9	29	3
	intact	phiCD27	5	5_1	45840	46131	291	ATTTTATATTAACTAAGTGGTATGTAAAG	Unknown	0	29	4
C. difficile DSS202 - UC/ST254	intact	phiMMP01	2	2_1	27711	28066	355	GTTTACACACTACATAGTCATTATATAAC	Unknown	0	29	5
			2	2_2	31202	31885	683	TTTACATACCACATAGTTAATATAAA	Unknown	0	26	10
			2	2_3	33498	33986	488	ATTTACATTCCATATAGTTAATCTAAAAC	R1411	9	29	7
			2	2_4	34588	35535	947	ATTTACATTCCATATAGTTAATCTAAAAC	R1411	9	29	14
	intact	phiMMP03	5	5_1	30036	30387	351	CTTTACATACCACTTAGTTAATATAA	Unknown	0	26	5
	intact	phiCDHM1	6	6_1	36683	37040	357	GTTTAAAAGTAACATAGGATGTTTTTAAAT	Unknown	0	30	5
			6	6_2	38687	39046	359	GTTGAAGAATAACATGAGATGTTTTTAAAT	R6417	1	30	5
* UC: unclassified
